# Supplementary material for: Integrated Signals of Jasmonates, Sugars, Cytokinins and Auxin Influence the Initial Growth of the Second Buds of Chrysanthemum after Decapitation
Source: Biology (Basel). 2021 May 16;10(5):440. doi: 10.3390/biology10050440 (PMC8156878; doi:10.3390/biology10050440)
Supplement: Supplementary file 1 [file biology-10-00440-s001.zip]

Archive with 5 entries (5 files):
- supplementary figures.pdf
- Table-S1.xls
- Table-S2.xlsx
- Table-S3.xls
- Table-S4.xls
