# Supplementary material for: Integrated Signals of Jasmonates, Sugars, Cytokinins and Auxin Influence the Initial Growth of the Second Buds of Chrysanthemum after Decapitation
Source: Biology (Basel). 2021 May 16;10(5):440. doi: 10.3390/biology10050440 (PMC8156878; doi:10.3390/biology10050440)
Supplement: Supplementary file 1 [file biology-10-00440-s001.zip › Table-S1.xls]

QueryName	SubjectName	QhspStart1	QhspEnd1	QhspStart2	QhspEnd2	ShspStart1	ShspEnd1	ShspStart2	ShspEnd2
F01.PB34034	F01.PB58191	129	2347	1	129	1117	3334	885	1014
F01.PB30949	F01.PB28009	13	2177	2176	2383	1	2164	2611	2820
F01.PB40475	F01.PB38416	1424	3314	1	1428	2422	4304	579	2010
F01.PB13050	F01.PB39259	1	1041	1040	1250	81	1124	3230	3440
F01.PB5230	F01.PB54732	375	1604	8	377	2536	3785	1990	2361
F01.PB59359	F01.PB57548	1507	3342	1	1508	2649	4484	1021	2528
F01.PB26802	F01.PB56958	1	2349	2348	2858	293	2641	3005	3515
F01.PB6601	F01.PB60449	366	1134	6	366	2652	3419	1942	2302
F01.PB34642	F01.PB56662	1189	2856	1	1184	2050	3718	747	1947
F01.PB30167	F01.PB59763	1	2012	2009	2336	775	2787	3048	3375
F01.PB12222	F01.PB57610	1	1031	1028	1411	1	1031	1866	2248
F01.PB39643	F01.PB36051	1	2253	2252	3533	566	2831	2931	4215
F01.PB32220	F01.PB41478	1	1926	1924	2879	271	2197	2544	3501
F01.PB24785	F01.PB38105	1037	2704	1	1037	1569	3234	69	1104
F01.PB43128	F01.PB53879	1	3128	3129	3762	47	3180	3288	3921
F01.PB29499	F01.PB56329	1	1233	1234	2216	1163	2394	3020	4005
F01.PB30555	F01.PB53565	1	2242	2242	2758	253	2495	2715	3249
F01.PB51234	F01.PB55904	502	2623	65	502	2156	4277	1020	1457
F01.PB23039	F01.PB32878	1	1183	1182	2146	118	1300	1542	2505
F01.PB36011	F01.PB38958	16	2402	2401	3008	8	2389	2716	3323
F01.PB58126	F01.PB57548	10	2500	2499	4322	35	2528	2649	4484
F01.PB17104	F01.PB48677	1	1192	1190	1836	6	1199	1638	2286
F01.PB23551	F01.PB60166	341	2543	57	341	1276	3478	57	341
F01.PB13552	F01.PB28047	1	1349	1348	1596	246	1596	1990	2236
F01.PB41132	F01.PB60891	1	1913	1912	3585	1	1915	2462	4134
F01.PB32831	F01.PB23190	1	1254	1253	2084	1	1254	1361	2190
F01.PB30097	F01.PB48933	10	2117	2118	2422	2	2108	2212	2516
F01.PB41530	F01.PB40542	176	3224	1	176	804	3854	58	237
F01.PB7034	F01.PB59087	1	1074	1072	1356	2191	3264	3970	4254
F01.PB30167	F01.PB57827	1	1904	1903	2336	669	2573	2681	3114
F01.PB33979	F01.PB54714	1017	2323	1	1019	2131	3437	895	1913
F01.PB13438	F01.PB38136	394	1134	9	396	2554	3309	2053	2438
F01.PB40513	F01.PB38897	147	3409	1	148	624	3883	265	412
F01.PB32858	F01.PB36721	1	1226	1223	2098	665	1891	1996	2872
F01.PB37776	F01.PB59997	1	2064	2066	3234	92	2167	2547	3722
F01.PB33529	F01.PB55986	1	1380	1378	2277	1119	2500	3117	4014
F01.PB18556	F01.PB46670	1	1228	1230	1708	10	1237	1347	1824
F01.PB30527	F01.PB32275	109	2191	1	109	276	2364	46	154
F01.PB29499	F01.PB38423	1	1233	1234	2216	1277	2515	3140	4126
F01.PB48172	F01.PB38382	1	2010	2007	2516	175	2184	2739	3246
F01.PB17446	F01.PB49706	104	1290	1	104	1530	2716	226	329
F01.PB39141	F01.PB36243	11	2640	2638	3185	11	2644	2770	3320
F01.PB60819	F01.PB59587	26	3290	3287	3434	1	3250	3859	4006
F01.PB22473	F01.PB55896	13	1433	1429	2830	5	1422	1793	3194
F01.PB36260	F01.PB55433	1623	3474	1	1626	1722	3574	2	1622
F01.PB33266	F01.PB55347	1026	2463	1	1030	2433	3870	1272	2301
F01.PB48250	F01.PB58343	162	2073	1	163	1375	3303	769	931
F01.PB43186	F01.PB53878	1	2859	2858	3412	96	2955	3345	3910
F01.PB24908	F01.PB49878	1	1936	1934	2138	129	2065	2165	2369
F01.PB22498	F01.PB35676	1	1298	1297	2604	431	1728	2027	3335
F01.PB39302	F01.PB54309	326	3698	18	327	1055	4430	322	631
F01.PB34587	F01.PB52944	1	1333	1329	2464	274	1606	1870	3006
F01.PB25161	F01.PB29809	172	2203	1	171	804	2836	94	264
F01.PB30573	F01.PB38616	1	2545	2544	2891	377	2920	3514	3861
F01.PB33898	F01.PB38958	1	1832	1831	2438	563	2389	2716	3323
F01.PB28249	F01.PB57342	1	1501	1499	2151	304	1809	2964	3617
F01.PB30699	F01.PB54630	1	1569	1569	2334	11	1579	1984	2749
F01.PB30354	F01.PB40630	1	1767	1765	2715	1149	2916	3076	4022
F01.PB37563	F01.PB54446	161	2448	2446	3695	1	2289	2805	4073
F01.PB11049	F01.PB47861	363	1433	50	365	1389	2459	47	371
F01.PB31914	F01.PB60717	1	1982	1982	2346	710	2696	3366	3729
F01.PB35108	F01.PB39341	329	2253	51	329	1635	3558	1	279
F01.PB37601	F01.PB59831	1448	3766	1	1448	2039	4359	439	1885
F01.PB26994	F01.PB40105	166	2084	1	168	1386	3310	1026	1193
F01.PB15031	F01.PB27271	527	1662	6	529	1552	2653	6	533
F01.PB5014	F01.PB53082	1	1269	1266	1779	78	1346	2208	2723
F01.PB39979	F01.PB41478	1	2186	2184	3268	1	2197	2544	3627
F01.PB31825	F01.PB37243	1	1537	1534	2678	415	1949	2693	3840
F01.PB36242	F01.PB53436	491	3517	94	490	677	3711	96	492
F01.PB36399	F01.PB39774	11	2036	2036	3305	1	2033	2145	3416
F01.PB45103	F01.PB48247	1	1307	1307	1509	928	2234	2398	2600
F01.PB57126	F01.PB41244	207	3339	1	212	699	3830	81	291
F01.PB12077	F01.PB47549	136	1314	2	135	1232	2407	574	708
F01.PB40034	F01.PB37048	1043	3421	1	1045	1313	3693	146	1189
F01.PB34091	F01.PB56474	110	2616	1	109	642	3149	104	212
F01.PB19637	F01.PB13763	285	1166	7	287	841	1720	446	726
F01.PB33554	F01.PB60249	1	1087	1083	2126	351	1439	2582	3618
F01.PB34972	F01.PB47944	172	2367	1	173	365	2556	83	256
F01.PB9523	F01.PB50373	1	1399	1400	1715	7	1383	1818	2137
F01.PB59921	F01.PB57210	1	2802	2801	3336	712	3513	3653	4188
F01.PB28944	F01.PB55457	218	2638	1	220	1582	4005	1209	1428
F01.PB28169	F01.PB56877	1147	2562	1	1146	2260	3678	570	1715
F01.PB37350	F01.PB55845	31	3196	3198	3485	53	3219	3458	3744
F01.PB14122	F01.PB49666	1	1146	1145	1384	660	1806	2013	2252
F01.PB8246	F01.PB55726	106	1245	1	107	2361	3500	1490	1596
F01.PB28716	F01.PB54216	105	2239	1	109	1326	3480	867	975
F01.PB21499	F01.PB38958	1	1314	1313	1871	1080	2389	2716	3274
F01.PB38022	F01.PB36602	484	3358	61	485	558	3429	15	433
F01.PB39646	F01.PB59189	12	3604	3603	4030	10	3589	3920	4347
F01.PB31745	F01.PB55008	1	1614	1613	2421	834	2449	2584	3397
F01.PB23374	F01.PB37820	109	2139	1	110	1379	3399	974	1083
F01.PB22993	F01.PB49486	19	2490	2495	2778	18	2495	2595	2871
F01.PB31201	F01.PB42758	1	1256	1253	2387	740	1993	2372	3505
F01.PB34469	F01.PB23782	1	1999	1999	2213	407	2422	2231	2463
F01.PB34890	F01.PB58068	1	1598	1596	2394	910	2507	2695	3499
F01.PB9497	F01.PB59142	169	1192	45	172	470	1493	42	170
F01.PB47609	F01.PB39102	253	2644	1	254	1238	3630	2	255
F01.PB27104	F01.PB30543	1	1019	1018	2133	338	1354	1715	2839
F01.PB48607	F01.PB61852	2123	17	2703	2122	750	2856	51	632
F01.PB28302	F01.PB56973	1	1233	1231	2248	838	2072	2702	3722
F01.PB23207	F01.PB41404	133	2223	1	129	1193	3279	615	743
F01.PB8246	F01.PB55641	106	1256	1	107	2695	3852	1802	1908
F01.PB19818	F01.PB57112	1	1032	1029	1535	1191	2223	2640	3146
F01.PB24760	F01.PB41912	2284	175	174	1	100	2208	2899	3072
F01.PB30908	F01.PB43129	1	2041	2040	2286	314	2354	3427	3673
F01.PB10625	F01.PB11199	204	1094	4	203	440	1319	1	199
F01.PB57134	F01.PB40630	1	2896	2894	3845	21	2916	3076	4027
F01.PB45906	F01.PB51869	624	1584	65	627	1097	2057	332	894
F01.PB28454	F01.PB49386	1	1422	1420	2302	386	1807	2030	2912
F01.PB22378	F01.PB52230	1	1811	1811	2401	15	1838	1945	2535
F01.PB57250	F01.PB60397	648	3407	71	646	1183	3942	1	574
F01.PB13820	F01.PB37759	122	1757	1	120	1860	3495	1382	1501
F01.PB25585	F01.PB52822	1	1497	1495	2297	63	1561	1815	2620
F01.PB43199	F01.PB54072	1308	3391	1	1309	1553	3638	118	1429
F01.PB4753	F01.PB37192	1	1330	1329	1633	88	1417	3513	3813
F01.PB41099	F01.PB58393	19	2160	2158	3592	104	2236	2698	4131
F01.PB29168	F01.PB36438	1231	2434	1	1231	2047	3251	1	1233
F01.PB31555	F01.PB54772	197	2072	1	198	1455	3332	20	217
F01.PB25092	F01.PB59087	1	1854	1852	2141	1411	3264	3970	4254
F01.PB51203	F01.PB57019	1	1205	1203	2207	935	2139	2785	3789
F01.PB23627	F01.PB39490	295	2882	5	296	774	3360	1	292
F01.PB14203	F01.PB39987	285	1226	5	284	2379	3320	1	280
F01.PB35197	F01.PB59791	200	2100	1	200	1726	3627	80	279
F01.PB32835	F01.PB49080	1	1626	1624	2086	27	1660	2098	2560
F01.PB35934	F01.PB39009	17	3379	3378	3613	22	3392	3493	3728
F01.PB51429	F01.PB58521	312	2293	59	312	1325	3295	689	942
F01.PB26139	F01.PB59351	348	2353	55	347	667	2672	1	293
F01.PB47527	F01.PB35114	1	2307	2310	2458	1	2307	2682	2831
F01.PB32453	F01.PB53637	1041	2446	1	1042	1992	3395	768	1808
F01.PB30573	F01.PB42395	1	1945	1940	2891	554	2493	2880	3831
F01.PB17564	F01.PB42026	1	1036	1034	1672	1530	2565	2926	3565
F01.PB31195	F01.PB48896	1	1042	1039	2027	5	1046	1881	2869
F01.PB32931	F01.PB41107	1	2330	2331	2557	661	2991	3097	3323
F01.PB23558	F01.PB42366	215	2557	1	215	1377	3720	1	214
F01.PB40387	F01.PB58463	1	2567	2567	3076	65	2608	2975	3480
F01.PB48762	F01.PB22842	1	1337	1334	2021	81	1417	1519	2205
F01.PB50904	F01.PB51382	98	2760	1	100	213	2875	1	102
F01.PB48607	F01.PB31140	1	2123	2122	2702	99	2221	2339	2919
F01.PB41144	F01.PB39801	22	2473	2471	3219	1	2430	2591	3335
F01.PB4925	F01.PB24997	357	1228	6	359	1795	2666	392	746
F01.PB26144	F01.PB55716	132	2527	1	131	892	3294	68	200
F01.PB42904	F01.PB56023	112	3513	1	116	369	3772	99	214
F01.PB28122	F01.PB55937	1	2393	2390	2847	529	2922	3212	3668
F01.PB35443	F01.PB42853	361	3624	1	362	681	3944	114	475
F01.PB31288	F01.PB59601	1	1456	1451	2193	971	2431	3598	4338
F01.PB26846	F01.PB28315	1	1495	1491	2170	103	1597	1722	2401
F01.PB23858	F01.PB30008	1	1920	1919	2392	1	1915	2343	2815
F01.PB30142	F01.PB28346	719	2302	91	722	766	2351	2	632
F01.PB41537	F01.PB59255	1	2308	2306	3609	3	2285	2722	4025
F01.PB37524	F01.PB59876	1	2059	2058	3180	60	2113	2397	3522
F01.PB41077	F01.PB39143	178	3469	1	175	285	3566	11	183
F01.PB29499	F01.PB55015	1	1233	1234	2216	1297	2528	3154	4139
F01.PB30159	F01.PB32805	201	2259	1	203	524	2569	35	237
F01.PB26288	F01.PB60756	1	1544	1542	2224	1568	3111	3221	3903
F01.PB34774	F01.PB41369	1	2005	2000	2169	829	2833	3039	3208
F01.PB32190	F01.PB26537	1	1247	1243	1978	2	1248	1862	2595
F01.PB5082	F01.PB49172	1	1204	1207	1357	435	1626	1796	1943
F01.PB50852	F01.PB41695	1047	2329	1	1047	2213	3494	436	1482
F01.PB29097	F01.PB51481	1	1394	1393	2174	152	1551	1655	2439
F01.PB59034	F01.PB59917	269	3428	1	268	681	3840	31	299
F01.PB41994	F01.PB40814	1	3051	3050	3587	1	3050	3513	4051
F01.PB30283	F01.PB60583	1	1229	1227	2275	1095	2326	3004	4053
F01.PB30695	F01.PB36421	159	2301	1	158	884	3024	1	158
F01.PB24812	F01.PB58016	1	2130	2130	2739	856	2976	3780	4390
F01.PB27123	F01.PB41435	1	1696	1694	2408	208	1904	2695	3412
F01.PB42152	F01.PB43387	1	2304	2302	3430	47	2354	2511	3639
F01.PB54902	F01.PB42353	329	3603	1	332	1119	4388	382	712
F01.PB33920	F01.PB42712	271	2242	49	272	1417	3391	3	225
F01.PB39355	F01.PB57216	1	2663	2663	3546	2	2663	2851	3734
F01.PB27177	F01.PB30294	1	2105	2110	2358	5	2113	2215	2463
F01.PB16466	F01.PB53565	1	1105	1105	1622	1390	2495	2715	3249
F01.PB34738	F01.PB38734	1	2164	2160	2469	299	2456	3021	3329
F01.PB54728	F01.PB38761	1533	4109	1	1533	1639	4204	436	1955
F01.PB25945	F01.PB55909	1	2429	2429	2961	216	2645	2957	3490
F01.PB52211	F01.PB52145	1	1208	1206	2086	5	1214	1610	2490
F01.PB19502	F01.PB49529	1	1173	1170	1983	1	1172	1867	2681
F01.PB43831	F01.PB6941	7	616	616	1060	1	606	916	1359
F01.PB26957	F01.PB55909	1	1935	1935	2456	709	2645	2957	3479
F01.PB56234	F01.PB43218	1223	4411	1	1227	1411	4598	7	1231
F01.PB30106	F01.PB35871	1	1410	1411	2789	8	1414	1775	3151
F01.PB48607	F01.PB22556	11	2123	2122	2703	1	2113	2231	2812
F01.PB20473	F01.PB6029	1	1115	1115	1225	1	1115	1344	1454
F01.PB24832	F01.PB53558	1002	2442	1	1002	2142	3582	1038	2040
F01.PB49876	F01.PB48203	1	1962	1961	2157	1	1960	2595	2791
F01.PB42904	F01.PB43301	112	3513	1	116	585	3987	315	430
F01.PB47761	F01.PB28030	544	2561	68	544	645	2651	23	492
F01.PB45324	F01.PB57092	1	1159	1156	1652	753	1911	2882	3378
F01.PB46973	F01.PB33872	493	1738	7	491	981	2231	16	500
F01.PB32680	F01.PB39752	1151	2638	1	1152	2015	3502	319	1470
F01.PB22602	F01.PB27505	1	1670	1666	2168	1	1668	2366	2871
F01.PB12231	F01.PB52578	101	1401	1401	577	2138	3438	241	1064
F01.PB29895	F01.PB55726	1	1258	1257	2329	340	1596	2361	3433
F01.PB11782	F01.PB28157	1	1183	1182	1637	847	2029	2498	2952
F01.PB30455	F01.PB58272	1	2363	2360	2711	41	2409	2869	3220
F01.PB52256	F01.PB55687	1	1837	1834	2221	275	2111	2902	3289
F01.PB47900	F01.PB57224	1	1938	1943	2277	445	2381	3009	3341
F01.PB30949	F01.PB27342	1	1781	1779	2412	68	1847	2273	2906
F01.PB31146	F01.PB41298	118	2575	1	116	1361	3814	1133	1248
F01.PB32168	F01.PB55293	1	1504	1502	2403	520	2026	2158	3065
F01.PB32235	F01.PB53223	148	2725	1	145	539	3116	1	143
F01.PB9347	F01.PB24230	1	1083	1081	1497	36	1123	1741	2157
F01.PB33730	F01.PB59255	1009	2311	1	1011	2722	4025	1274	2285
F01.PB19122	F01.PB26404	1	1209	1205	1840	124	1331	1490	2130
F01.PB39458	F01.PB56156	1	2576	2572	3406	616	3192	3321	4155
F01.PB20367	F01.PB48563	1	1203	1202	1856	54	1263	1766	2430
F01.PB39335	F01.PB43325	1	2319	2318	3537	1	2338	2481	3708
F01.PB39356	F01.PB57203	1648	3374	1	1648	2263	3998	439	2091
F01.PB34569	F01.PB40161	1	2348	2352	2641	566	2912	3027	3318
F01.PB21687	F01.PB42885	1	1102	1102	1828	1	1112	2385	3110
F01.PB40321	F01.PB59876	1	2081	2080	3202	37	2113	2397	3519
F01.PB16630	F01.PB28009	1	1489	1488	1749	677	2164	2579	2842
F01.PB33284	F01.PB41446	1	2728	2726	2923	309	3036	3153	3350
F01.PB39458	F01.PB55198	130	2576	2572	3453	1	2448	2577	3455
F01.PB26134	F01.PB55293	1	2014	2012	2920	1	2026	2158	3066
F01.PB41025	F01.PB58393	1	2232	2230	3663	5	2236	2698	4131
F01.PB31194	F01.PB58307	184	2782	1	183	846	3444	235	417
F01.PB48478	F01.PB25492	698	2274	98	698	927	2503	223	824
F01.PB35790	F01.PB40282	272	3581	11	272	469	3775	4	266
F01.PB58390	F01.PB54073	408	3544	41	409	816	3952	1	369
F01.PB15946	F01.PB37433	1	1336	1335	1690	578	1913	2446	2802
F01.PB22668	F01.PB42831	169	2406	1	170	1090	3335	1	172
F01.PB40438	F01.PB60565	105	2998	2994	3901	299	3181	3310	4217
F01.PB59908	F01.PB59351	348	3389	55	347	667	3711	1	293
F01.PB29384	F01.PB42395	1	1543	1538	2487	953	2493	2880	3830
F01.PB56687	F01.PB39761	1	3458	3458	3560	443	3899	4068	4167
F01.PB34313	F01.PB54689	1040	2304	1	1042	2203	3465	1043	2084
F01.PB57957	F01.PB40633	1	3082	3082	3531	66	3154	3301	3750
F01.PB29563	F01.PB57251	1010	2484	1	1014	1726	3201	416	1429
F01.PB30548	F01.PB54551	269	2139	5	270	1434	3305	1	266
F01.PB40332	F01.PB53450	1	2509	2507	3341	251	2762	3380	4215
F01.PB40812	F01.PB40630	1	2342	2340	3317	575	2916	3076	4049
F01.PB51356	F01.PB34931	237	2195	32	237	392	2348	35	240
F01.PB61067	F01.PB59189	1	2997	2996	3423	593	3589	3920	4347
F01.PB14220	F01.PB22482	1	1211	1211	1407	519	1730	1858	2054
F01.PB29938	F01.PB39954	1257	2590	1	1262	2140	3484	766	2033
F01.PB30700	F01.PB55909	1	1959	1959	2471	683	2645	2957	3471
F01.PB34672	F01.PB42026	1	1323	1321	2053	1241	2565	2926	3659
F01.PB35162	F01.PB59791	326	2198	48	326	1726	3598	1	279
F01.PB24789	F01.PB39752	1	1473	1472	2533	1	1470	2015	3077
F01.PB42094	F01.PB57930	1	2047	2042	3464	621	2669	2861	4285
F01.PB25730	F01.PB25295	275	2162	41	278	534	2436	1	237
F01.PB29047	F01.PB39431	1	1682	1677	2546	158	1840	2558	3432
F01.PB23602	F01.PB28009	1	1919	1918	2126	248	2164	2611	2820
F01.PB26199	F01.PB56718	1	2041	2041	2741	101	2146	2787	3488
F01.PB28955	F01.PB57651	367	2059	48	370	1797	3503	3	325
F01.PB32694	F01.PB55195	1081	2727	1	1082	2804	4452	1395	2477
F01.PB36011	F01.PB40081	11	2059	2063	3033	1	2044	2447	3407
F01.PB45711	F01.PB50735	1	1199	1197	1678	22	1220	1786	2267
F01.PB27579	F01.PB57251	1233	2631	1	1237	1726	3125	190	1429
F01.PB28300	F01.PB40354	1	2113	2114	2541	368	2478	2908	3333
F01.PB28123	F01.PB37848	209	2570	2	210	747	3108	1	209
F01.PB31191	F01.PB38382	1	1572	1569	2079	613	2184	2739	3247
F01.PB38163	F01.PB42072	1	1961	1956	3561	168	2135	2526	4135
F01.PB56542	F01.PB57387	1	2348	2351	3011	2	2349	2679	3339
F01.PB55818	F01.PB55416	1	2313	2313	3500	23	2339	2475	3662
F01.PB36821	F01.PB38915	22	2213	2213	3020	241	2414	2524	3322
F01.PB59665	F01.PB58068	1	2312	2310	3115	196	2507	2695	3500
F01.PB16105	F01.PB53286	112	1347	1	114	2394	3629	1166	1279
F01.PB40872	F01.PB56613	105	3184	3182	3502	1	3072	3173	3491
F01.PB55274	F01.PB43222	120	2279	2275	3384	1	2177	2386	3499
F01.PB12187	F01.PB54455	207	1253	40	208	1593	2640	35	203
F01.PB32253	F01.PB40752	381	2437	73	383	1230	3283	40	349
F01.PB40660	F01.PB55910	172	3075	1	170	1652	4593	1	172
F01.PB28858	F01.PB42155	11	2105	2102	2480	438	2532	3121	3502
F01.PB55013	F01.PB42651	310	3496	150	311	451	3637	136	297
F01.PB57171	F01.PB54446	1	2027	2025	3285	263	2289	2805	4084
F01.PB22413	F01.PB35676	1	1654	1653	2957	71	1728	2027	3333
F01.PB41450	F01.PB41181	234	3186	1	233	689	3642	329	561
F01.PB29224	F01.PB37784	1	1617	1615	2852	81	1695	2214	3447
F01.PB38881	F01.PB35278	1	1894	1895	3239	30	1923	2387	3728
F01.PB30354	F01.PB53289	1	1767	1765	2715	447	2214	2374	3320
F01.PB60966	F01.PB36137	1	3757	3755	4018	2	3752	3935	4198
F01.PB23981	F01.PB39996	1050	2553	1	1053	1764	3265	230	1285
F01.PB52782	F01.PB59876	1	2034	2033	3101	87	2113	2397	3465
F01.PB18423	F01.PB19092	410	1253	5	409	1138	1978	16	420
F01.PB43222	F01.PB59087	1	3155	3153	3442	120	3264	3970	4254
F01.PB36677	F01.PB37597	1	2627	2624	3016	1	2624	3358	3748
F01.PB14299	F01.PB31268	1	1531	1535	1763	328	1857	1971	2207
F01.PB25836	F01.PB32679	1	1339	1338	2561	1	1342	1467	2692
F01.PB25228	F01.PB29857	1	1647	1648	2172	1	1624	1750	2274
F01.PB54945	F01.PB58456	1	2916	2914	3447	1	2918	3529	4062
F01.PB15124	F01.PB52017	152	1719	1	153	1045	2613	257	401
F01.PB21829	F01.PB55293	1	1049	1047	1954	976	2026	2158	3065
F01.PB29791	F01.PB39847	1	1760	1760	2752	31	1794	2428	3421
F01.PB31320	F01.PB59881	1	1745	1746	2207	1088	2831	2979	3438
F01.PB33807	F01.PB54620	1	1200	1200	2259	106	1305	2605	3664
F01.PB32931	F01.PB54179	1	2330	2331	2594	728	3058	3164	3427
F01.PB18945	F01.PB42825	1	1268	1265	1783	1026	2293	3026	3544
F01.PB38453	F01.PB58049	29	2985	2985	3411	1	2957	3198	3624
F01.PB43298	F01.PB42758	136	2133	2130	3206	1	1993	2372	3448
F01.PB38248	F01.PB35923	11	3354	3353	3657	34	3400	3519	3824
F01.PB23240	F01.PB49386	1	1785	1783	2636	23	1807	2030	2881
F01.PB34774	F01.PB39350	1	2005	2000	2169	925	2925	3132	3301
F01.PB27621	F01.PB58272	1	2412	2409	2760	7	2409	2869	3220
F01.PB34799	F01.PB37833	1	1947	1943	2800	892	2835	2971	3828
F01.PB22199	F01.PB43863	514	1312	9	514	840	1636	8	513
F01.PB8183	F01.PB31431	356	1051	5	359	1663	2357	802	1155
F01.PB61046	F01.PB56534	15	3148	3148	3677	1	3134	3382	3911
F01.PB30287	F01.PB36991	1	1456	1456	2946	50	1509	1757	3252
F01.PB39541	F01.PB60956	1	2283	2280	3416	44	2326	3028	4164
F01.PB4374	F01.PB58388	296	1080	42	297	2781	3565	1	256
F01.PB33284	F01.PB37822	1	2728	2726	2868	314	3040	3151	3293
F01.PB33644	F01.PB53879	1	1490	1491	2122	1690	3180	3288	3920
F01.PB49854	F01.PB53147	1	2128	2126	2333	350	2477	2906	3117
F01.PB24028	F01.PB58272	1	2141	2138	2489	269	2409	2869	3220
F01.PB24821	F01.PB60847	1	1310	1309	2594	501	1811	2371	3648
F01.PB42930	F01.PB36932	1	2177	2177	3093	350	2524	2630	3517
F01.PB26850	F01.PB52288	1026	2345	1	1026	2361	3680	876	1901
F01.PB43239	F01.PB54179	15	3062	3063	3327	5	3058	3164	3428
F01.PB29499	F01.PB59400	1	1233	1234	2216	458	1689	2315	3300
F01.PB23794	F01.PB37243	1040	2186	1	1043	2693	3840	907	1949
F01.PB25533	F01.PB52001	1	2262	2262	2668	22	2283	2471	2877
F01.PB44864	F01.PB30842	8	545	542	1019	4	540	1597	2074
F01.PB32401	F01.PB37771	1	1637	1637	2249	1354	2989	3448	4061
F01.PB48607	F01.PB36850	1	2123	2122	2703	3	2123	2241	2821
F01.PB53607	F01.PB57970	1	2200	2199	3127	131	2332	2752	3680
F01.PB18562	F01.PB8434	1	1087	1087	1422	53	1139	1241	1575
F01.PB33593	F01.PB39996	1246	2861	1	1249	1764	3372	34	1285
F01.PB28599	F01.PB37958	1	1682	1681	2370	1464	3142	3249	3939
F01.PB14220	F01.PB24537	1	1211	1211	1407	520	1727	1853	2053
F01.PB29563	F01.PB55896	1010	2456	1	1014	1793	3240	409	1422
F01.PB39336	F01.PB38421	2	3226	3224	3546	1	3231	3339	3662
F01.PB32658	F01.PB54021	1	2136	2134	2387	919	3052	3378	3629
F01.PB43392	F01.PB59087	1	3186	3184	3473	82	3264	3970	4254
F01.PB43112	F01.PB42758	127	2119	2116	3279	1	1993	2372	3537
F01.PB18518	F01.PB51122	1	1183	1183	1561	47	1230	1813	2192
F01.PB51544	F01.PB48247	10	2217	2217	2419	1	2234	2398	2600
F01.PB26208	F01.PB50697	1	1866	1865	2036	9	1875	2239	2409
F01.PB50672	F01.PB51324	1	1868	1867	2229	453	2320	2535	2897
F01.PB27433	F01.PB37303	878	2449	9	877	1245	2840	208	1076
F01.PB59577	F01.PB55008	1	2445	2444	3261	1	2449	2584	3401
F01.PB40241	F01.PB59608	146	2200	2199	3660	8	2063	3007	4468
F01.PB32109	F01.PB49685	1	1259	1259	2206	18	1275	1487	2432
F01.PB21078	F01.PB48874	106	1493	1	107	708	2100	1	107
F01.PB30558	F01.PB25594	157	2395	1	157	685	2931	1	158
F01.PB24575	F01.PB35676	1292	2600	1	1293	2027	3335	435	1728
F01.PB26116	F01.PB55726	1118	2256	1	1119	2361	3500	479	1596
F01.PB42125	F01.PB59414	1	2117	2115	3207	1	2117	2537	3630
F01.PB54835	F01.PB57548	1736	3555	1	1737	2649	4484	792	2528
F01.PB31272	F01.PB48822	1	1726	1725	2375	1	1735	1892	2543
F01.PB24302	F01.PB36991	1	1461	1461	2709	50	1509	1757	3003
F01.PB41630	F01.PB42513	12	2649	2648	3317	281	2877	2980	3654
F01.PB26812	F01.PB57251	1422	2968	13	1426	1726	3294	16	1429
F01.PB23981	F01.PB58226	1050	2535	1	1053	1752	3242	217	1272
F01.PB43239	F01.PB59414	118	2231	2229	3321	1	2117	2537	3630
F01.PB26581	F01.PB53450	1	1508	1506	2315	1254	2762	3380	4189
F01.PB23842	F01.PB57930	1166	2588	1	1171	2861	4285	1496	2669
F01.PB33401	F01.PB60717	1	2152	2152	2386	543	2696	3366	3601
F01.PB59232	F01.PB55195	1428	3283	1	1429	2804	4658	1049	2477
F01.PB59874	F01.PB36067	1500	3388	1	1505	1637	3525	25	1529
F01.PB43945	F01.PB33981	1	1181	1177	1545	23	1201	1860	2235
F01.PB39460	F01.PB43062	1	4047	4047	4409	174	4221	4063	4446
F01.PB53561	F01.PB55198	16	2463	2459	3258	1	2448	2577	3376
F01.PB18423	F01.PB32365	410	1234	5	409	1267	2090	145	551
F01.PB18397	F01.PB27463	1	1241	1241	1580	49	1289	2518	2857
F01.PB34007	F01.PB36477	1	1220	1219	2209	695	1916	2358	3347
F01.PB28230	F01.PB42825	1	2128	2125	2513	168	2293	3026	3414
F01.PB48607	F01.PB26812	1	2123	2122	2702	3	2125	2242	2821
F01.PB32994	F01.PB59876	1	1714	1713	2853	399	2113	2397	3522
F01.PB56108	F01.PB56877	121	1818	1819	3237	18	1715	2260	3678
F01.PB34572	F01.PB24776	131	2360	12	131	323	2571	2	120
F01.PB28863	F01.PB60344	1	1642	1642	2617	329	1978	2423	3405
F01.PB36398	F01.PB55347	1	1879	1875	3309	419	2301	2433	3871
F01.PB58235	F01.PB41183	1	2317	2317	3302	4	2316	2487	3467
F01.PB23981	F01.PB53788	1050	2535	1	1053	1596	3082	201	1253
F01.PB35163	F01.PB40752	353	2407	47	355	1230	3283	40	349
F01.PB31455	F01.PB54726	142	2327	1	144	1550	3739	166	310
F01.PB38128	F01.PB54520	1	2159	2157	3427	39	2203	2333	3603
F01.PB53561	F01.PB60565	1	2463	2459	3258	728	3181	3310	4109
F01.PB33529	F01.PB53450	1	1380	1378	2276	1381	2762	3380	4276
F01.PB28611	F01.PB48970	252	2590	1	256	598	2937	49	311
F01.PB48789	F01.PB26489	11	1387	1388	2148	33	1414	1515	2284
F01.PB36913	F01.PB55045	1	3018	3016	3250	107	3136	3308	3542
F01.PB52790	F01.PB60787	1	2562	2565	3095	93	2654	3320	3850
F01.PB54882	F01.PB41343	256	3566	1	252	722	4019	20	272
F01.PB51234	F01.PB39980	502	2636	65	502	1903	4038	767	1204
F01.PB3656	F01.PB57864	164	1072	6	165	3462	4377	4	172
F01.PB35557	F01.PB53450	1	2583	2581	3475	179	2762	3380	4274
F01.PB53258	F01.PB59941	1046	3796	1	1047	1148	3898	1	1048
F01.PB27166	F01.PB33658	1	2117	2118	2464	381	2498	2601	2953
F01.PB32202	F01.PB36991	1221	2573	1	1221	1757	3113	288	1509
F01.PB32056	F01.PB38377	205	2085	1	205	1487	3362	453	655
F01.PB4844	F01.PB49140	296	1070	5	299	1719	2497	682	977
F01.PB31020	F01.PB53554	19	2245	2243	2870	209	2433	3885	4512
F01.PB33149	F01.PB41860	1	2392	2392	3053	296	2684	2793	3458
F01.PB26802	F01.PB41478	1	1894	1892	2974	303	2197	2544	3627
F01.PB29047	F01.PB54604	1	1682	1677	2476	159	1858	2577	3386
F01.PB31092	F01.PB28009	1	2166	2165	2333	1	2164	2611	2778
F01.PB51234	F01.PB36099	502	2631	65	502	1497	3625	361	798
F01.PB48443	F01.PB33283	1	1104	1104	2215	1	1111	1232	2369
F01.PB50289	F01.PB31883	834	2106	9	833	1059	2333	1	827
F01.PB3576	F01.PB18743	1	1238	1235	1716	2	1239	1344	1825
F01.PB16362	F01.PB57361	1	1104	1105	1642	211	1315	1731	2268
F01.PB30354	F01.PB38925	1	1767	1765	2715	1042	2809	2969	3913
F01.PB27579	F01.PB55896	1233	2631	1	1237	1793	3192	183	1422
F01.PB26408	F01.PB41478	1	1416	1414	2496	782	2197	2544	3627
F01.PB28540	F01.PB60422	1	1449	1447	2260	601	2049	2284	3098
F01.PB28263	F01.PB59604	11	1554	1549	2127	1591	3140	3326	3904
F01.PB54723	F01.PB54934	1	1724	1723	3335	3	1726	2533	4145
F01.PB42726	F01.PB35773	1196	3433	1	1199	1009	3242	34	1237
F01.PB30354	F01.PB42661	1	1767	1765	2635	601	2363	2522	3383
F01.PB29384	F01.PB38616	1	2142	2141	2487	779	2920	3514	3860
F01.PB42904	F01.PB41076	112	3513	1	116	635	4034	365	480
F01.PB47701	F01.PB58698	1	2404	2400	2732	165	2568	3160	3492
F01.PB43266	F01.PB60756	1	3038	3036	3718	73	3111	3221	3903
F01.PB26800	F01.PB36311	1	2187	2184	2519	17	2202	2399	2734
F01.PB31711	F01.PB43061	144	2262	1	139	1645	3768	799	938
F01.PB38248	F01.PB39037	1	3354	3353	3657	54	3416	3535	3836
F01.PB36825	F01.PB60355	1518	3109	108	1522	1792	3416	9	1429
F01.PB55395	F01.PB60427	1	1813	1813	3455	1	1813	2355	3997
F01.PB42082	F01.PB53326	659	3890	67	661	1152	4382	1	594
F01.PB29759	F01.PB37623	1	1740	1741	2277	1402	3142	3260	3790
F01.PB19290	F01.PB27181	161	1985	1	160	290	2112	24	183
F01.PB49862	F01.PB48329	1	1429	1428	2216	1	1450	1988	2777
F01.PB30581	F01.PB56810	1	1869	1868	2692	70	1938	2438	3261
F01.PB36496	F01.PB55157	1	3001	3004	3237	19	3038	3138	3372
F01.PB31755	F01.PB55845	1	2432	2430	2708	788	3219	3465	3744
F01.PB40536	F01.PB59831	1121	3434	1	1121	2039	4359	768	1885
F01.PB11753	F01.PB49706	319	1580	39	315	1534	2805	52	329
F01.PB32632	F01.PB49098	1	2074	2071	2754	1	2063	2236	2920
F01.PB34473	F01.PB56877	1235	2613	1	1234	2260	3639	482	1715
F01.PB41932	F01.PB38616	1	2924	2923	3292	1	2920	3514	3883
F01.PB23491	F01.PB38246	172	2738	1	172	987	3553	1	172
F01.PB30354	F01.PB41980	1	1767	1765	2715	858	2625	2785	3731
F01.PB53229	F01.PB55551	1659	3616	1	1658	1851	3824	24	1680
F01.PB33484	F01.PB36579	351	2437	98	353	1216	3299	15	271
F01.PB41348	F01.PB37276	144	3242	3242	3620	1	3099	3475	3853
F01.PB7649	F01.PB27338	1	1522	1520	1822	266	1790	1953	2255
F01.PB39464	F01.PB35451	1	2799	2795	3965	20	2807	2952	4122
F01.PB32727	F01.PB60756	1	1828	1826	2508	1282	3111	3221	3903
F01.PB54790	F01.PB43068	270	3210	153	267	335	3274	1	115
F01.PB39788	F01.PB39873	1	2324	2321	3223	1	2336	2472	3378
F01.PB9497	F01.PB25822	169	1192	45	172	443	1466	42	169
F01.PB48607	F01.PB47652	1	2123	2122	2702	17	2145	2263	2844
F01.PB23282	F01.PB29617	188	2294	11	189	342	2449	1	179
F01.PB43304	F01.PB39198	113	3421	1	112	564	3874	30	150
F01.PB26560	F01.PB36477	1	1200	1199	2338	717	1916	2358	3496
F01.PB51510	F01.PB35503	1	2607	2607	2846	13	2619	3293	3532
F01.PB29597	F01.PB42491	1117	2841	1	1116	1826	3547	511	1614
F01.PB29076	F01.PB58949	12	1366	1364	2104	120	1477	2968	3725
F01.PB5698	F01.PB28132	1	1213	1213	1806	27	1237	1848	2441
F01.PB17143	F01.PB51175	249	1110	5	250	1762	2627	84	334
F01.PB43246	F01.PB58393	101	2337	2335	3768	1	2236	2698	4131
F01.PB33801	F01.PB47691	1	1133	1131	2213	1	1135	1246	2328
F01.PB59778	F01.PB54752	19	2660	2658	3482	1	2635	2914	3738
F01.PB31074	F01.PB58949	1	1471	1469	2228	1	1477	2968	3730
F01.PB35443	F01.PB38897	361	3623	1	362	624	3883	51	412
F01.PB34803	F01.PB24086	1	1976	1973	2194	265	2242	2366	2584
F01.PB6435	F01.PB28172	296	1653	31	297	1043	2393	117	382
F01.PB56080	F01.PB55347	1	2052	2048	3521	250	2301	2433	3906
F01.PB27968	F01.PB56156	1	1679	1675	2507	1513	3192	3321	4155
F01.PB27919	F01.PB30011	1	1524	1524	2129	6	1528	1936	2541
F01.PB49361	F01.PB55608	1	1435	1431	2246	557	1991	2133	2948
F01.PB19517	F01.PB36736	153	1687	1	154	1476	3010	333	485
F01.PB34575	F01.PB39986	172	2230	1	171	2034	4091	1	171
F01.PB8686	F01.PB28434	132	1653	1	133	1223	2767	847	980
F01.PB42968	F01.PB58178	1	2692	2690	3265	221	2905	3968	4540
F01.PB11950	F01.PB28849	116	1262	1	119	1368	2514	914	1032
F01.PB48234	F01.PB31626	345	2261	57	350	423	2354	1	294
F01.PB37302	F01.PB35984	275	3273	1	279	383	3387	1	279
F01.PB60180	F01.PB35352	1	3139	3138	3522	51	3187	3334	3718
F01.PB26961	F01.PB49966	1	1533	1533	2529	1	1534	1883	2884
F01.PB29162	F01.PB57602	1	1444	1444	2215	1214	2658	2851	3624
F01.PB12201	F01.PB37611	1	1547	1546	1833	1	1547	3283	3570
F01.PB3953	F01.PB27338	1	1261	1259	1561	530	1790	1953	2255
F01.PB33529	F01.PB40612	1	1380	1378	2229	339	1719	2336	3185
F01.PB40108	F01.PB56973	1	2064	2062	3066	1	2072	2702	3708
F01.PB40598	F01.PB42917	100	2377	2377	3470	55	2326	3015	4107
F01.PB33208	F01.PB54072	139	2148	1	140	1553	3563	1290	1429
F01.PB23664	F01.PB57251	1425	2893	1	1429	1726	3194	1	1429
F01.PB21892	F01.PB54455	205	1350	38	206	1593	2740	35	203
F01.PB42904	F01.PB61312	112	3513	1	116	474	3877	204	319
F01.PB40081	F01.PB41547	1	2783	2782	3368	1	2799	3129	3723
F01.PB31340	F01.PB58936	1	2117	2116	2807	510	2630	2841	3535
F01.PB11256	F01.PB58217	1	1014	1013	1277	10	1023	1974	2238
F01.PB32197	F01.PB55909	1	2326	2326	2851	318	2645	2957	3483
F01.PB25882	F01.PB36033	108	1916	1915	2907	1	1809	2251	3243
F01.PB22953	F01.PB55068	130	2266	1	129	1230	3366	49	177
F01.PB28009	F01.PB54630	1	1577	1577	2863	1	1579	1984	3277
F01.PB58839	F01.PB59038	1	1612	1609	3117	1	1612	2057	3565
F01.PB34485	F01.PB51734	1	1735	1734	2521	1	1762	1896	2684
F01.PB35511	F01.PB53565	1	2496	2496	3030	1	2495	2715	3249
F01.PB48607	F01.PB41313	1	2123	2122	2702	198	2320	2438	3018
F01.PB42152	F01.PB35261	1	2304	2302	3478	122	2431	2588	3764
F01.PB27576	F01.PB25584	1	1288	1285	2163	1	1290	1432	2318
F01.PB29597	F01.PB58748	1117	2865	1	1116	2032	3782	511	1631
F01.PB4305	F01.PB57026	1	1164	1161	1407	1330	2501	3368	3615
F01.PB33915	F01.PB54089	1	2309	2307	2866	1006	3314	3421	3980
F01.PB29436	F01.PB49606	2376	408	413	87	34	2002	2327	2653
F01.PB23732	F01.PB34848	12	2029	2027	2271	122	2139	2320	2563
F01.PB4799	F01.PB49748	1	1507	1507	1865	1	1507	1637	1995
F01.PB4925	F01.PB50021	357	1267	6	359	1783	2693	382	735
F01.PB43239	F01.PB35727	1	3062	3063	3329	23	3093	3199	3465
F01.PB60180	F01.PB37623	1	3138	3138	3523	6	3142	3407	3790
F01.PB25458	F01.PB55896	1038	2647	1	1042	1793	3380	380	1422
F01.PB17769	F01.PB26721	203	1057	3	205	1877	2731	1	212
F01.PB17164	F01.PB24230	1	1073	1071	1510	48	1123	1741	2180
F01.PB57139	F01.PB39009	1	3208	3208	3443	187	3395	3496	3721
F01.PB6787	F01.PB4640	240	1236	4	236	396	1391	1	233
F01.PB25614	F01.PB22319	1	1812	1807	2560	3	1816	1951	2709
F01.PB31745	F01.PB39035	228	2438	1	231	1276	3491	635	866
F01.PB12077	F01.PB33719	136	1314	2	135	891	2065	234	368
F01.PB26337	F01.PB53690	1	1944	1943	2279	709	2658	4098	4433
F01.PB36663	F01.PB40188	1	3349	3348	3728	45	3394	3537	3917
F01.PB51510	F01.PB35652	1	2607	2607	2846	128	2732	3406	3645
F01.PB35530	F01.PB57827	126	2696	2695	3293	1	2573	2681	3279
F01.PB32641	F01.PB59050	192	2895	1	193	1123	3820	722	914
F01.PB12419	F01.PB29806	114	1323	1	115	1083	2281	1	114
F01.PB36823	F01.PB57827	105	2677	2676	3110	1	2573	2681	3116
F01.PB37557	F01.PB60565	1	2566	2562	3468	624	3181	3310	4217
F01.PB39222	F01.PB40594	24	3096	3094	3359	1	3067	3377	3642
F01.PB53227	F01.PB58068	1	2262	2260	3060	246	2507	2695	3499
F01.PB33807	F01.PB42983	1	1200	1200	2251	130	1329	2595	3646
F01.PB15132	F01.PB47710	1	1163	1165	1569	369	1531	1634	2037
F01.PB29175	F01.PB40571	1052	2614	1	1050	2582	4145	1376	2424
F01.PB34919	F01.PB37410	118	2247	1	120	893	3026	20	139
F01.PB30375	F01.PB33607	554	2510	95	555	683	2640	1	462
F01.PB23876	F01.PB38608	1	2318	2315	2793	35	2353	2681	3159
F01.PB30930	F01.PB47565	293	2267	5	293	733	2705	17	305
F01.PB44492	F01.PB50591	184	1534	3	187	1181	2534	17	203
F01.PB47680	F01.PB39932	1	1156	1155	2242	710	1863	2218	3303
F01.PB33149	F01.PB57261	1	2393	2393	3078	270	2665	2889	3577
F01.PB42904	F01.PB57174	112	3513	1	116	749	4152	479	594
F01.PB40134	F01.PB60091	1428	3432	1	1430	1754	3758	27	1456
F01.PB23039	F01.PB24369	1	1183	1182	2167	2	1183	1425	2411
F01.PB51510	F01.PB40026	104	2607	2607	2811	1	2501	3175	3379
F01.PB56141	F01.PB35909	1	2034	2031	3597	1	2031	2134	3701
F01.PB42117	F01.PB58075	217	3178	1	219	627	3597	1	219
F01.PB32056	F01.PB41316	205	2143	1	205	1530	3468	495	699
F01.PB42577	F01.PB40571	1	1672	1674	3299	758	2424	2582	4211
F01.PB21336	F01.PB23190	1	1188	1187	1990	67	1254	1361	2164
F01.PB59095	F01.PB60443	1	1999	1996	3643	236	2234	2391	4039
F01.PB39360	F01.PB36374	1	2801	2801	3355	60	2859	2961	3516
F01.PB34919	F01.PB60874	118	2283	1	120	1079	3253	181	300
F01.PB14221	F01.PB54543	1	1037	1037	1263	1157	2195	2942	3173
F01.PB26931	F01.PB56959	1250	2768	1	1253	1751	3284	18	1270
F01.PB56930	F01.PB59505	1	2483	2482	3590	24	2506	2857	3965
F01.PB28244	F01.PB59050	259	2884	1	260	1123	3748	654	914
F01.PB28984	F01.PB42026	1	1775	1773	2501	790	2565	2926	3655
F01.PB33920	F01.PB54551	271	2242	7	272	1434	3408	1	266
F01.PB49526	F01.PB43159	1	1430	1430	2591	3	1432	1997	3178
F01.PB33029	F01.PB42513	1	1391	1390	2180	1486	2877	2980	3792
F01.PB51575	F01.PB56763	294	2496	83	294	1535	3737	1	212
F01.PB40992	F01.PB38974	293	3480	1	295	616	3786	217	504
F01.PB6362	F01.PB40161	1	1262	1266	1548	1651	2912	3027	3309
F01.PB33982	F01.PB41868	1	1569	1568	2626	581	2148	2330	3387
F01.PB5245	F01.PB50837	1	1014	1012	1388	51	1064	1907	2283
F01.PB23323	F01.PB37659	264	2390	46	265	1308	3430	1	218
F01.PB30978	F01.PB41170	183	2299	1	185	1167	3310	1	187
F01.PB29465	F01.PB58068	1	1391	1389	2194	1117	2507	2695	3500
F01.PB49880	F01.PB27404	1	1512	1512	2410	52	1545	2025	2918
F01.PB32994	F01.PB58906	202	2862	1	204	792	3453	305	508
F01.PB39598	F01.PB38925	1	2540	2538	3492	272	2809	2969	3918
F01.PB34774	F01.PB34238	1	2005	2000	2138	546	2552	2758	2896
F01.PB39893	F01.PB59505	1	2303	2302	3408	204	2506	2857	3965
F01.PB27401	F01.PB55937	1	2074	2071	2517	847	2922	3212	3659
F01.PB32365	F01.PB61293	407	2090	58	404	1905	3589	43	389
F01.PB27319	F01.PB55937	1	1775	1772	2227	1148	2922	3212	3667
F01.PB49503	F01.PB48206	1	1959	1960	2405	7	1965	2065	2510
F01.PB18875	F01.PB34321	247	1286	9	246	633	1667	1	241
F01.PB18880	F01.PB46475	111	1773	1	111	229	1891	1	111
F01.PB43455	F01.PB58068	1	2496	2494	3298	11	2507	2695	3499
F01.PB30281	F01.PB47646	17	1867	1868	2322	1	1851	2014	2468
F01.PB34194	F01.PB57827	1	1724	1723	2331	849	2573	2681	3289
F01.PB21636	F01.PB57261	1	1226	1226	1931	1440	2665	2889	3596
F01.PB40812	F01.PB42661	1	2342	2340	3210	28	2363	2522	3383
F01.PB26931	F01.PB39996	1250	2739	1	1253	1764	3259	30	1285
F01.PB60041	F01.PB39143	164	3460	1	162	284	3569	21	183
F01.PB59100	F01.PB54182	1901	3912	1	1902	2618	4630	1	1902
F01.PB35336	F01.PB57251	1425	3045	1	1429	1726	3346	1	1429
F01.PB42150	F01.PB38416	1654	3522	1	1658	2422	4285	343	2010
F01.PB49086	F01.PB27940	1	1790	1794	2326	1	1783	2059	2591
F01.PB33987	F01.PB56690	1	1089	1087	2152	205	1294	2081	3146
F01.PB25197	F01.PB42825	1	1544	1541	2059	750	2293	3026	3544
F01.PB10496	F01.PB29522	196	1266	3	195	1803	2873	8	200
F01.PB40034	F01.PB58298	1043	3457	1	1045	1951	4368	781	1827
F01.PB38128	F01.PB38474	1	2159	2157	3354	9	2171	2301	3498
F01.PB3921	F01.PB47549	266	1437	3	265	1232	2403	436	708
F01.PB60933	F01.PB57328	1	2803	2801	3124	2	2800	3283	3606
F01.PB50711	F01.PB40752	359	2331	52	361	1230	3199	40	349
F01.PB31711	F01.PB60936	144	2262	1	139	1374	3496	530	669
F01.PB35197	F01.PB39341	200	2127	1	200	1635	3562	80	279
F01.PB48429	F01.PB50883	11	1377	1378	2153	147	1513	1626	2401
F01.PB44585	F01.PB48598	112	1054	12	116	1185	2127	29	133
F01.PB30393	F01.PB30583	1	1516	1517	2227	76	1591	1753	2464
F01.PB44180	F01.PB24783	1	1050	1049	1417	285	1333	2132	2501
F01.PB4173	F01.PB28534	20	1002	999	1606	20	1001	1670	2277
F01.PB35823	F01.PB57827	131	2706	2705	3354	1	2573	2681	3330
F01.PB25614	F01.PB36779	1	1812	1807	2560	298	2111	2246	3004
F01.PB28263	F01.PB56681	11	1639	1637	2079	1627	3261	3620	4062
F01.PB50324	F01.PB38909	1	2169	2168	2514	66	2236	3259	3605
F01.PB48607	F01.PB39686	1	2123	2122	2703	3	2128	2246	2827
F01.PB39390	F01.PB55195	1	1712	1711	3385	765	2477	2804	4479
F01.PB27131	F01.PB35718	105	2550	1	105	1249	3697	1	105
F01.PB45492	F01.PB50796	197	1526	36	198	1147	2476	28	190
F01.PB27613	F01.PB36311	16	2223	2219	2553	1	2204	2772	3106
F01.PB14092	F01.PB23682	1	1294	1292	1667	300	1600	2142	2519
F01.PB31700	F01.PB29677	2367	459	463	95	194	2110	1965	2334
F01.PB47868	F01.PB60629	1	1686	1686	2243	354	2038	2816	3373
F01.PB37776	F01.PB61258	1	2064	2063	3239	619	2694	2846	4027
F01.PB51627	F01.PB56607	1	1791	1789	2821	1	1790	2699	3731
F01.PB38429	F01.PB36310	1	2061	2065	3514	1	2060	2177	3625
F01.PB40772	F01.PB54540	1	1924	1924	3396	494	2418	2800	4272
F01.PB25457	F01.PB53879	1	1834	1835	2311	1345	3180	3288	3765
F01.PB31565	F01.PB51526	1066	2496	1	1069	1393	2823	2	1070
F01.PB23280	F01.PB57712	12	1560	1558	2291	43	1586	2719	3452
F01.PB42298	F01.PB41446	1	3035	3033	3274	2	3036	3153	3394
F01.PB42361	F01.PB57236	11	2840	2840	3205	22	2855	3394	3759
F01.PB16980	F01.PB42885	1	1101	1101	1920	1	1112	2385	3199
F01.PB11194	F01.PB56167	1	1209	1204	1535	174	1389	2972	3304
F01.PB16895	F01.PB28183	1	1598	1593	1741	148	1733	2038	2194
F01.PB27365	F01.PB55293	1	1495	1493	2401	532	2026	2158	3067
F01.PB58296	F01.PB41191	1	1853	1851	3472	11	1863	2360	3981
F01.PB22528	F01.PB54620	1	1306	1306	2374	1	1305	2605	3673
F01.PB33954	F01.PB57112	1	1699	1696	2304	522	2223	2640	3248
F01.PB48607	F01.PB41000	1	2123	2122	2703	5	2130	2248	2829
F01.PB38022	F01.PB42765	484	3360	58	485	565	3452	14	440
F01.PB56164	F01.PB36338	1757	4068	1	1760	1963	4273	46	1805
F01.PB55642	F01.PB36109	1	3702	3702	4080	229	3928	4183	4560
F01.PB11669	F01.PB39016	231	1721	33	233	2360	3850	39	239
F01.PB28510	F01.PB55689	1	2724	2722	2943	460	3183	3304	3525
F01.PB32925	F01.PB48903	393	2150	9	393	676	2432	156	540
F01.PB21850	F01.PB28511	236	1817	24	239	916	2494	30	245
F01.PB50909	F01.PB60970	1	2082	2081	2964	27	2114	2326	3209
F01.PB31140	F01.PB55896	101	1522	1518	2964	1	1422	1793	3239
F01.PB45389	F01.PB59502	246	1731	8	243	1493	2978	569	804
F01.PB27184	F01.PB58949	1	1469	1467	2130	1	1477	2968	3633
F01.PB42125	F01.PB54179	1	2948	2949	3213	110	3058	3164	3428
F01.PB29931	F01.PB30543	1	1355	1354	2488	3	1354	1715	2851
F01.PB31833	F01.PB49386	1	1420	1418	2262	389	1807	2030	2869
F01.PB22587	F01.PB27765	350	2476	81	349	486	2608	35	303
F01.PB32644	F01.PB37745	1	1847	1847	2590	465	2309	2571	3312
F01.PB36266	F01.PB53450	1	2716	2714	3609	47	2762	3380	4276
F01.PB14609	F01.PB34125	1	1046	1043	1411	1	1032	1874	2245
F01.PB35847	F01.PB40479	140	2684	2684	3094	41	2581	3463	3866
F01.PB27777	F01.PB57253	1	1934	1933	2741	1	1936	2561	3370
F01.PB34875	F01.PB39752	1	1472	1471	2953	1	1470	2015	3498
F01.PB23231	F01.PB26296	571	2014	71	575	828	2271	1	503
F01.PB30548	F01.PB42712	269	2139	47	270	1417	3288	3	225
F01.PB23381	F01.PB59791	285	2116	8	285	1726	3557	1	279
F01.PB57957	F01.PB57082	1	3082	3082	3645	63	3151	3356	3919
F01.PB35015	F01.PB32105	1	2003	2003	2388	141	2131	2235	2620
F01.PB29246	F01.PB49053	1	1253	1250	2117	1	1254	1454	2322
F01.PB16120	F01.PB49377	1	1429	1428	1845	1	1441	1995	2408
F01.PB23980	F01.PB58068	1	1688	1686	2491	820	2507	2695	3500
F01.PB37419	F01.PB43345	112	3230	1	116	604	3725	1	116
F01.PB37946	F01.PB55195	1	2136	2135	3773	339	2477	2804	4452
F01.PB31799	F01.PB56958	1	2183	2182	2690	459	2641	3005	3513
F01.PB41080	F01.PB58393	10	2188	2186	3622	73	2236	2698	4131
F01.PB17079	F01.PB34321	241	1332	4	240	633	1727	1	241
F01.PB8270	F01.PB51122	1	1162	1162	1480	69	1230	1813	2131
F01.PB27477	F01.PB42362	1	1508	1506	2872	209	1720	1833	3222
F01.PB40721	F01.PB53866	1	2416	2413	4141	1	2427	2745	4473
F01.PB9316	F01.PB59107	8	654	652	1182	1	647	1037	1567
F01.PB29384	F01.PB40731	1	1541	1538	2487	782	2322	2677	3627
F01.PB53556	F01.PB39255	107	2696	2698	3617	1	2586	2739	3659
F01.PB32455	F01.PB39507	1	1777	1776	2619	289	2068	2203	3047
F01.PB35838	F01.PB56576	136	3441	3438	3989	1	3306	3647	4198
F01.PB27579	F01.PB60355	1233	2631	1	1237	1792	3191	190	1429
F01.PB29499	F01.PB54356	1	1233	1234	2216	468	1708	2334	3320
F01.PB50124	F01.PB53750	1	1550	1551	2406	931	2480	2608	3463
F01.PB31201	F01.PB58925	1	1256	1253	2310	946	2198	2593	3649
F01.PB60064	F01.PB58178	20	2915	2913	3520	20	2905	3968	4575
F01.PB55750	F01.PB36137	133	3884	3882	4154	1	3752	3935	4207
F01.PB33196	F01.PB58936	1	1542	1541	2229	1087	2630	2841	3532
F01.PB41567	F01.PB54072	1079	3143	1	1080	1553	3620	350	1429
F01.PB29168	F01.PB36658	1231	2508	1	1231	2047	3325	1	1233
F01.PB49204	F01.PB53352	1	2021	2020	2374	727	2747	3597	3951
F01.PB32312	F01.PB38416	198	2087	1	202	2422	4304	1809	2010
F01.PB31745	F01.PB58112	233	2438	1	231	1525	3734	634	865
F01.PB47347	F01.PB24521	356	2112	37	356	438	2191	1	320
F01.PB50852	F01.PB51479	1048	2329	1	1045	1863	3144	396	1440
F01.PB35176	F01.PB26079	1	1598	1598	2094	205	1800	2091	2586
F01.PB25282	F01.PB57651	363	2131	42	366	1797	3565	1	325
F01.PB59631	F01.PB57080	1511	3597	1	1512	1907	3991	2	1513
F01.PB30328	F01.PB38904	1001	2515	1	1003	1670	3189	510	1508
F01.PB29533	F01.PB30494	1	2497	2494	2621	67	2561	2684	2814
F01.PB40095	F01.PB58768	1	1770	1769	3343	13	1786	2171	3751
F01.PB35765	F01.PB42513	29	2936	2935	3756	1	2877	2980	3824
F01.PB24238	F01.PB32340	1	1438	1438	2353	1	1443	1545	2460
F01.PB32641	F01.PB61049	192	2895	1	193	1040	3742	641	833
F01.PB56499	F01.PB36223	1	1892	1890	3324	28	1919	2053	3485
F01.PB40513	F01.PB40893	147	3417	1	148	682	3923	330	477
F01.PB40812	F01.PB41980	1	2342	2340	3297	284	2625	2785	3739
F01.PB30924	F01.PB51734	1	1426	1425	2225	329	1762	1896	2695
F01.PB27768	F01.PB48408	1	1936	1934	2372	156	2064	2232	2670
F01.PB29499	F01.PB40377	1	1233	1234	2216	648	1877	2503	3488
F01.PB34021	F01.PB51495	1	1719	1716	2052	39	1760	2171	2507
F01.PB16105	F01.PB56247	112	1347	1	114	1882	3117	654	767
F01.PB29097	F01.PB28746	1	1394	1392	2173	135	1534	1716	2500
F01.PB37003	F01.PB39953	13	3177	3176	3278	1	3172	3415	3525
F01.PB34645	F01.PB60834	1	1487	1484	2222	699	2187	2621	3359
F01.PB40366	F01.PB55195	1516	3323	1	1517	2804	4612	962	2477
F01.PB51654	F01.PB38820	297	2457	5	299	1208	3374	7	301
F01.PB51995	F01.PB54874	1	1556	1551	2110	856	2411	2724	3283
F01.PB34048	F01.PB39424	1	1340	1337	2216	59	1399	2564	3446
F01.PB32709	F01.PB39752	1332	2807	1	1333	2015	3490	138	1470
F01.PB23004	F01.PB54620	1	1292	1292	2356	1	1305	2605	3669
F01.PB24990	F01.PB37469	107	1762	1763	2622	1	1657	2388	3245
F01.PB45389	F01.PB55849	247	1731	8	251	1605	3089	659	902
F01.PB37302	F01.PB39421	275	3310	1	279	377	3419	1	273
F01.PB41383	F01.PB60787	1	2627	2630	3116	12	2654	3320	3806
F01.PB21469	F01.PB31195	1	1029	1028	1544	1	1041	1511	2027
F01.PB21642	F01.PB51733	595	1227	6	590	1818	2451	1	584
F01.PB15660	F01.PB27453	174	1690	56	172	1050	2576	1	119
F01.PB41327	F01.PB57471	1	2119	2116	3754	19	2142	2773	4414
F01.PB60183	F01.PB54729	1	1751	1750	3327	25	1775	2312	3889
F01.PB50730	F01.PB43092	1	2336	2335	2839	217	2547	2891	3392
F01.PB41252	F01.PB36056	13	2389	2386	3273	50	2417	2524	3412
F01.PB35778	F01.PB36236	1039	3315	1	1035	1153	3429	1	1035
F01.PB5304	F01.PB38382	1	1006	1003	1512	1179	2184	2739	3247
F01.PB53675	F01.PB53436	294	3422	17	289	681	3815	220	492
F01.PB32644	F01.PB36503	1	1540	1538	2708	469	2010	2373	3537
F01.PB18546	F01.PB54455	200	1352	31	201	1593	2773	31	203
F01.PB11168	F01.PB29743	13	1382	1386	1797	1	1366	2153	2564
F01.PB18450	F01.PB6579	189	1199	4	189	344	1353	1	186
F01.PB30260	F01.PB57224	1	2013	2009	2378	369	2382	3001	3366
F01.PB33018	F01.PB52333	2101	995	1134	2101	71	1177	1499	2465
F01.PB48607	F01.PB35336	11	2123	2122	2702	16	2128	2246	2826
F01.PB60517	F01.PB57930	1	2137	2132	3506	533	2669	2861	4235
F01.PB29364	F01.PB42831	172	2353	1	173	1090	3281	1	172
F01.PB25309	F01.PB39801	1	1318	1316	2065	1115	2430	2591	3337
F01.PB34269	F01.PB57214	1	1681	1680	2379	516	2199	3399	4099
F01.PB37419	F01.PB58201	112	3187	1	116	647	3724	43	158
F01.PB30786	F01.PB55068	151	2287	1	150	1230	3366	28	177
F01.PB27286	F01.PB54127	1006	2325	1	1008	1970	3289	473	1480
F01.PB35769	F01.PB43013	1036	3877	1	1038	1205	4043	40	1073
F01.PB11950	F01.PB30792	116	1262	1	119	1248	2394	793	911
F01.PB28365	F01.PB49748	1	1507	1507	1942	1	1507	1637	2073
F01.PB33776	F01.PB57251	1160	2749	1	1164	1726	3346	263	1429
F01.PB32976	F01.PB54504	1	1459	1457	2120	446	1904	2833	3496
F01.PB30807	F01.PB25580	1	1560	1561	2302	2	1560	1666	2407
F01.PB37803	F01.PB41132	1	2064	2065	3196	7	2069	2454	3585
F01.PB55274	F01.PB35261	1	2279	2275	3385	111	2400	2609	3723
F01.PB11541	F01.PB53929	258	1882	33	261	1678	3305	8	235
F01.PB49470	F01.PB50741	1	1627	1623	2525	10	1635	1962	2864
F01.PB17596	F01.PB34440	445	1364	5	446	1354	2273	98	539
F01.PB15007	F01.PB49863	376	1935	9	377	654	2213	7	375
F01.PB31745	F01.PB57648	228	2438	1	231	1791	4005	1150	1381
F01.PB34498	F01.PB37840	112	2522	1	111	1331	3736	15	125
F01.PB32465	F01.PB58936	1	1821	1820	2511	809	2630	2841	3535
F01.PB53148	F01.PB41422	1	2379	2377	3025	1	2376	2824	3475
F01.PB21866	F01.PB47434	1	1192	1189	1576	38	1246	1923	2311
F01.PB39458	F01.PB60565	1	2576	2572	3453	614	3181	3310	4189
F01.PB6112	F01.PB42825	1	1137	1134	1652	1157	2293	3026	3544
F01.PB58243	F01.PB58748	210	3651	1	214	344	3782	1	214
F01.PB41613	F01.PB37222	10	3063	3062	3546	1	3030	3231	3712
F01.PB26475	F01.PB57224	1	2188	2184	2527	194	2382	3001	3341
F01.PB27166	F01.PB31941	1	2117	2118	2438	286	2401	2504	2824
F01.PB22809	F01.PB57342	1	1767	1765	2446	40	1809	2964	3645
F01.PB48607	F01.PB35365	1	2123	2119	2703	84	2206	2321	2905
F01.PB33898	F01.PB40081	1	1489	1493	2463	561	2044	2447	3407
F01.PB29563	F01.PB60355	1010	2484	1	1014	1792	3267	416	1429
F01.PB27372	F01.PB36033	1	1478	1477	2490	332	1809	2251	3264
F01.PB28540	F01.PB60540	1	1449	1447	2298	665	2113	2348	3199
F01.PB40089	F01.PB41555	1	3000	3001	3442	19	3016	3279	3719
F01.PB7396	F01.PB51991	126	1751	1	127	498	2123	57	183
F01.PB41822	F01.PB57141	312	3488	1	312	479	3669	2	314
F01.PB26199	F01.PB36804	1	2041	2040	2719	101	2146	2340	3019
F01.PB36593	F01.PB42225	315	3203	1	316	843	3726	35	349
F01.PB29291	F01.PB35871	1194	2596	11	1197	1741	3146	232	1418
F01.PB7396	F01.PB32068	126	1751	1	127	673	2299	1	127
F01.PB48607	F01.PB22473	1	2123	2122	2702	7	2132	2250	2830
F01.PB24723	F01.PB39606	1	1891	1888	2564	13	1902	3194	3869
F01.PB5245	F01.PB41299	1	1014	1012	1388	1288	2301	3145	3524
F01.PB35426	F01.PB58400	23	2777	2777	3528	1	2755	2880	3631
F01.PB26581	F01.PB55986	1	1508	1506	2315	992	2500	3117	3926
F01.PB25323	F01.PB59087	1	2070	2068	2356	1195	3264	3970	4254
F01.PB22093	F01.PB48896	1	1045	1044	1561	1	1045	2353	2870
F01.PB54983	F01.PB43092	2	2553	2552	3181	1	2547	2891	3519
F01.PB19818	F01.PB32616	1	1032	1029	1535	719	1747	2163	2669
F01.PB30642	F01.PB49386	1	1770	1768	2615	23	1807	2030	2893
F01.PB26750	F01.PB40161	1	2494	2498	2788	420	2912	3027	3317
F01.PB3259	F01.PB27561	443	1439	7	444	609	1603	1	435
F01.PB35747	F01.PB60085	1	2104	2101	3378	1	2109	2608	3885
F01.PB16105	F01.PB36563	112	1347	1	114	2941	4175	1715	1828
F01.PB41937	F01.PB37687	1350	3261	1	1351	1535	3448	70	1421
F01.PB25503	F01.PB35389	221	2385	1	225	957	3120	5	229
F01.PB4341	F01.PB18302	1	1320	1318	1603	1	1346	1447	1733
F01.PB24313	F01.PB41079	105	2204	1	105	1309	3408	61	165
F01.PB60602	F01.PB40821	1	2088	2087	3764	267	2354	2475	4152
F01.PB18195	F01.PB28157	1	1031	1030	1484	1001	2029	2498	2951
F01.PB29047	F01.PB54830	1	1682	1682	2546	157	1856	2382	3257
F01.PB26846	F01.PB38608	1	1674	1671	2149	681	2353	2681	3159
F01.PB22736	F01.PB57651	322	2091	9	325	1797	3563	9	325
F01.PB25385	F01.PB61303	1	1223	1223	2151	1274	2496	2603	3535
F01.PB45330	F01.PB46405	1	1126	1124	1382	51	1176	1622	1880
F01.PB25181	F01.PB54162	182	2286	1	181	1502	3606	95	275
F01.PB55092	F01.PB37597	415	3415	6	418	757	3748	5	417
F01.PB29499	F01.PB58559	1	1233	1234	2216	1121	2361	2987	3973
F01.PB25412	F01.PB41435	1	1831	1829	2561	77	1904	2695	3412
F01.PB34241	F01.PB50697	1	1866	1865	2227	3	1875	2239	2600
F01.PB26208	F01.PB30323	1	1866	1865	2036	86	1950	2315	2486
F01.PB13820	F01.PB32141	122	1726	1	120	603	2190	125	244
F01.PB32868	F01.PB59087	1	2588	2586	2875	677	3264	3970	4254
F01.PB26199	F01.PB60436	12	2041	2041	2730	1	2047	2833	3521
F01.PB27477	F01.PB35738	1	1508	1506	2922	1	1510	1623	3043
F01.PB55274	F01.PB43387	1	2279	2275	3385	36	2323	2532	3646
F01.PB33554	F01.PB54437	1	1257	1255	2130	1263	2521	3186	4061
F01.PB35107	F01.PB55909	1	1831	1831	2349	815	2645	2957	3476
F01.PB35162	F01.PB39341	326	2198	48	326	1635	3504	1	279
F01.PB38231	F01.PB60891	1706	3311	1	1707	2462	4067	205	1915
F01.PB39815	F01.PB36051	1	2832	2831	4110	1	2831	2931	4212
F01.PB24133	F01.PB49171	1	2178	2176	2536	1	2179	2472	2831
F01.PB22799	F01.PB26079	1	1802	1802	2285	2	1800	2091	2572
F01.PB31979	F01.PB55217	151	2652	1	150	1226	3734	36	185
F01.PB30545	F01.PB24086	1	2227	2224	2444	40	2242	2366	2586
F01.PB35738	F01.PB53565	1	2488	2488	3005	7	2495	2715	3249
F01.PB50325	F01.PB26079	1	1748	1748	2253	56	1800	2091	2593
F01.PB18812	F01.PB42885	1	1008	1008	1788	94	1112	2385	3160
F01.PB42870	F01.PB55195	1	1855	1854	3695	617	2477	2804	4650
F01.PB29938	F01.PB40592	1257	2590	1	1262	2054	3400	680	1947
F01.PB29938	F01.PB28115	1257	2590	1	1262	1560	2905	186	1453
F01.PB50672	F01.PB37704	1	1868	1867	2163	437	2305	2520	2816
F01.PB38973	F01.PB43321	115	3281	1	116	321	3486	4	119
F01.PB25568	F01.PB25199	1	1914	1915	2240	1	1912	2287	2612
F01.PB42904	F01.PB40204	115	3513	1	116	941	4328	670	785
F01.PB31681	F01.PB40700	286	2592	34	288	910	3226	304	562
F01.PB31227	F01.PB54089	1	2195	2193	2753	1120	3314	3421	3981
F01.PB29499	F01.PB38907	1	1233	1234	2216	815	2052	2676	3659
F01.PB34048	F01.PB43347	1	1340	1337	2216	11	1348	2513	3395
F01.PB39598	F01.PB40630	1	2540	2538	3492	379	2916	3076	4027
F01.PB32931	F01.PB59414	1	1498	1496	2589	619	2117	2537	3630
F01.PB23387	F01.PB58016	1	1646	1646	2264	1329	2976	3780	4397
F01.PB42487	F01.PB60042	1	2831	2829	3306	548	3376	3738	4215
F01.PB39735	F01.PB37413	1	2515	2514	3328	1	2516	2626	3440
F01.PB24071	F01.PB37539	105	2643	1	107	1600	4137	858	965
F01.PB31324	F01.PB55347	1163	2599	1	1167	2433	3870	1135	2301
F01.PB35005	F01.PB42825	1	2021	2018	2513	270	2293	3026	3521
F01.PB24035	F01.PB24086	1	2209	2206	2428	28	2242	2366	2587
F01.PB32062	F01.PB55195	1	1375	1374	2705	1103	2477	2804	4135
F01.PB23627	F01.PB40698	295	2882	97	296	680	3267	1	199
F01.PB36850	F01.PB57251	1420	2984	13	1424	1726	3289	16	1429
F01.PB38281	F01.PB40160	1309	3590	11	1311	1688	3968	119	1418
F01.PB16105	F01.PB42420	112	1347	1	114	2486	3720	1266	1379
F01.PB17104	F01.PB28685	1	1192	1190	1823	1	1194	1597	2236
F01.PB43075	F01.PB58178	1	2923	2921	3514	3	2905	3968	4567
F01.PB25614	F01.PB30775	1	1812	1807	2511	12	1825	1960	2667
F01.PB3479	F01.PB25338	129	1136	24	125	1110	2117	19	120
F01.PB16273	F01.PB33611	1	1113	1114	1451	1	1114	1855	2204
F01.PB35977	F01.PB38259	129	3367	1	131	316	3554	70	201
F01.PB14789	F01.PB43964	403	1188	6	405	949	1736	15	414
F01.PB55072	F01.PB54579	1657	3349	1	1656	1809	3501	1	1656
F01.PB30237	F01.PB42217	128	2043	1	132	1291	3206	195	329
F01.PB36719	F01.PB37822	1	3035	3033	3140	7	3040	3151	3258
F01.PB23322	F01.PB33489	1	1319	1316	2160	1	1316	1416	2266
F01.PB32220	F01.PB56958	1	2381	2380	2879	261	2641	3005	3505
F01.PB12345	F01.PB49885	1	1256	1255	1821	1	1257	1675	2241
F01.PB14377	F01.PB45968	218	1560	9	219	325	1668	7	216
F01.PB10712	F01.PB51683	164	1730	1	165	486	2064	1	160
F01.PB29499	F01.PB35436	1	1233	1234	2216	1124	2364	2990	3977
F01.PB59342	F01.PB55072	1	1950	1949	3413	1	1936	2052	3516
F01.PB24472	F01.PB60127	1	1797	1795	2142	24	1820	1963	2310
F01.PB25052	F01.PB40161	1	1783	1787	2079	1131	2912	3027	3319
F01.PB17211	F01.PB47710	1	1339	1341	1763	193	1531	1634	2056
F01.PB56164	F01.PB36109	1757	4068	1	1760	2187	4496	271	2029
F01.PB7530	F01.PB18743	1	1086	1083	1666	154	1239	1344	1927
F01.PB55282	F01.PB40024	1	1666	1665	3310	1	1665	2175	3821
F01.PB54654	F01.PB55804	21	3046	3049	3340	13	3033	3360	3648
F01.PB29938	F01.PB40462	1257	2590	1	1262	2566	3910	1192	2459
F01.PB29313	F01.PB60632	1	1405	1404	2124	9	1415	3037	3757
F01.PB52021	F01.PB30092	1	1383	1383	2409	1	1383	1566	2592
F01.PB7088	F01.PB47335	164	1849	1	164	1084	2769	596	759
F01.PB28768	F01.PB24142	1	1748	1746	2368	88	1826	2101	2722
F01.PB21560	F01.PB15492	365	1037	46	366	471	1142	2	322
F01.PB4305	F01.PB54824	1	1164	1161	1407	1869	3040	3907	4154
F01.PB16319	F01.PB53368	424	1196	8	424	2890	3660	13	429
F01.PB35774	F01.PB37243	1	1938	1935	3077	11	1949	2693	3836
F01.PB4341	F01.PB46520	1	1320	1318	1612	2	1321	1433	1727
F01.PB36719	F01.PB41446	1	3035	3033	3140	2	3036	3153	3260
F01.PB10808	F01.PB18275	284	1088	7	284	818	1604	218	494
F01.PB28781	F01.PB57112	1	1621	1618	2142	603	2223	2640	3164
F01.PB24258	F01.PB37771	1	1495	1495	2107	1496	2989	3448	4061
F01.PB46487	F01.PB54746	109	1732	1	109	1920	3543	1205	1313
F01.PB27117	F01.PB49237	374	2401	58	375	682	2711	1	317
F01.PB22827	F01.PB54323	1	2344	2344	2897	50	2392	2891	3445
F01.PB51665	F01.PB59023	290	2946	1	289	593	3249	64	352
F01.PB35118	F01.PB58307	153	2750	1	152	846	3444	266	417
F01.PB32142	F01.PB57351	1	1095	1094	2109	1084	2178	2561	3576
F01.PB23981	F01.PB59380	1050	2553	1	1051	1650	3153	199	1252
F01.PB26931	F01.PB58226	1250	2768	1	1253	1752	3282	17	1272
F01.PB45978	F01.PB27086	520	1345	6	521	1569	2394	62	582
F01.PB29622	F01.PB53565	1	2088	2088	2604	408	2495	2715	3249
F01.PB33584	F01.PB38825	1	1140	1139	2198	999	2136	2428	3480
F01.PB33639	F01.PB30003	13	2117	2119	2555	55	2152	2265	2696
F01.PB52833	F01.PB37475	1	2551	2550	3052	3	2552	2894	3396
F01.PB26560	F01.PB36033	1	1200	1199	2339	610	1809	2251	3391
F01.PB11131	F01.PB40161	1	1043	1047	1339	1870	2912	3027	3319
F01.PB38851	F01.PB60443	13	1777	1774	3404	464	2234	2391	4032
F01.PB24976	F01.PB60756	1	1686	1684	2366	1426	3111	3221	3903
F01.PB15946	F01.PB58934	1	1336	1335	1690	1098	2433	2968	3324
F01.PB56788	F01.PB60207	1	2058	2057	3563	11	2068	2228	3734
F01.PB33776	F01.PB55896	1160	2776	1	1164	1793	3420	256	1422
F01.PB19961	F01.PB56958	1	1075	1074	1582	1567	2641	3005	3513
F01.PB30167	F01.PB59742	1	2012	2009	2269	770	2782	3043	3303
F01.PB21469	F01.PB48896	1	1029	1028	1545	5	1045	2353	2870
F01.PB36344	F01.PB55347	1	2132	2128	3565	169	2301	2433	3870
F01.PB29848	F01.PB24142	1	1692	1690	2383	141	1826	2101	2794
F01.PB34007	F01.PB36033	1	1220	1219	2209	588	1809	2251	3240
F01.PB18692	F01.PB53929	207	1883	3	210	1678	3354	29	235
F01.PB41000	F01.PB57251	1427	3036	1	1431	1726	3333	3	1429
F01.PB42125	F01.PB41107	1	2948	2949	3175	43	2991	3097	3323
F01.PB42011	F01.PB60605	1244	3545	1	1244	1543	3844	174	1427
F01.PB4140	F01.PB38477	497	1490	7	499	2212	3204	3	495
F01.PB34485	F01.PB50977	113	2521	1	113	354	2774	49	161
F01.PB12108	F01.PB18743	1	1239	1236	1819	1	1239	1344	1927
F01.PB41497	F01.PB57048	1	2159	2158	3439	215	2378	2517	3799
F01.PB37302	F01.PB43044	275	3284	1	279	503	3518	121	399
F01.PB22522	F01.PB27472	888	2475	9	889	998	2585	1	881
F01.PB31745	F01.PB35909	228	2421	1	231	1504	3701	863	1094
F01.PB34498	F01.PB40358	112	2436	1	111	1418	3740	102	212
F01.PB7912	F01.PB51565	1	1279	1282	1700	87	1366	2125	2543
F01.PB33285	F01.PB55857	121	2545	1	121	1248	3676	714	834
F01.PB42152	F01.PB52259	1	2304	2302	3496	12	2317	2474	3666
F01.PB36802	F01.PB43064	23	2571	2568	2997	75	2623	3050	3479
F01.PB55750	F01.PB39365	23	3884	3882	4145	40	3883	4065	4328
F01.PB9064	F01.PB57864	179	1131	21	180	3462	4414	4	172
F01.PB28570	F01.PB40019	188	2395	1	190	1083	3281	1	191
F01.PB8182	F01.PB11053	1	1140	1136	1245	1	1127	1320	1429
F01.PB25385	F01.PB59823	1	1223	1223	2170	1292	2514	2621	3572
F01.PB25778	F01.PB59597	1	1972	1970	2461	295	2280	3097	3592
F01.PB31299	F01.PB37243	1	1637	1634	2756	315	1949	2693	3814
F01.PB51234	F01.PB60936	502	2623	65	502	1374	3496	238	675
F01.PB38128	F01.PB41097	1	2159	2157	3410	5	2166	2296	3550
F01.PB5304	F01.PB28420	1	1006	1003	1520	74	1079	1645	2163
F01.PB13820	F01.PB35684	122	1757	1	120	1960	3575	1482	1601
F01.PB34479	F01.PB52944	1	1051	1050	2198	555	1606	1876	3027
F01.PB26978	F01.PB58325	245	2478	14	245	501	2730	29	262
F01.PB30009	F01.PB57930	1042	2460	1	1047	2861	4285	1622	2669
F01.PB31195	F01.PB34125	1	1042	1039	2027	5	1032	1874	2880
F01.PB32365	F01.PB40430	407	2090	58	404	1893	3580	59	395
F01.PB12201	F01.PB40426	1	1547	1546	1876	22	1569	3510	3840
F01.PB9690	F01.PB28511	111	1717	1	114	916	2518	132	245
F01.PB39464	F01.PB39542	1	2799	2795	3975	7	2812	2957	4130
F01.PB55333	F01.PB57548	1	2414	2413	4199	112	2528	2649	4446
F01.PB35443	F01.PB40893	361	3624	1	362	682	3916	117	477
F01.PB20368	F01.PB26447	1	1149	1152	1592	1037	2174	2536	2968
F01.PB41699	F01.PB59255	1	2301	2299	3601	1	2285	2722	4025
F01.PB23982	F01.PB42395	1030	2098	1	1035	2880	3949	1460	2493
F01.PB31096	F01.PB38608	1	2203	2200	2678	151	2353	2681	3159
F01.PB40162	F01.PB60066	19	2799	2795	3930	1	2781	2891	4029
F01.PB29972	F01.PB55726	1	1363	1362	2420	236	1601	2361	3420
F01.PB51604	F01.PB23826	11	1850	1850	2303	1	1839	1990	2443
F01.PB3455	F01.PB29743	13	1391	1388	1811	1	1373	2141	2564
F01.PB31711	F01.PB55904	144	2262	1	139	2156	4277	1312	1451
F01.PB28158	F01.PB50559	1	1890	1887	2467	72	1963	2090	2670
F01.PB40829	F01.PB58393	1	2234	2232	3665	1	2236	2698	4131
F01.PB40573	F01.PB41860	12	2656	2656	3311	50	2684	2793	3453
F01.PB42491	F01.PB58748	1615	3547	1	1614	1821	3759	1	1631
F01.PB51429	F01.PB47565	312	2293	59	312	688	2658	52	305
F01.PB31720	F01.PB53878	1	2182	2181	2744	772	2955	3345	3910
F01.PB35103	F01.PB37848	213	2717	1	208	753	3258	1	209
F01.PB22783	F01.PB53901	262	2512	95	264	1351	3600	9	178
F01.PB27857	F01.PB60891	1156	2756	1	1157	2462	4063	758	1915
F01.PB39609	F01.PB42912	591	3464	93	595	665	3548	5	522
F01.PB47546	F01.PB50766	1	1568	1567	1990	9	1576	1878	2302
F01.PB42117	F01.PB55076	2	2208	2209	3176	1	2215	2760	3727
F01.PB51510	F01.PB58516	1	2607	2607	2845	1	2598	3244	3482
F01.PB31918	F01.PB49652	1	1935	1934	2409	134	2066	2387	2861
F01.PB26512	F01.PB37433	13	1749	1749	2108	167	1913	2448	2800
F01.PB51131	F01.PB51734	1	1713	1712	2502	54	1762	1896	2686
F01.PB37643	F01.PB36534	1	2457	2455	3630	9	2465	3383	4552
F01.PB35376	F01.PB55282	1483	3245	1	1484	1665	3427	31	1514
F01.PB23732	F01.PB34780	12	2029	2027	2271	12	2029	2210	2453
F01.PB23981	F01.PB56959	1050	2535	1	1053	1751	3244	218	1270
F01.PB38429	F01.PB43075	1	2061	2065	3404	1	2059	2176	3514
F01.PB32931	F01.PB35727	1	2330	2331	2594	763	3093	3199	3462
F01.PB11950	F01.PB32713	116	1262	1	119	1322	2468	866	984
F01.PB36061	F01.PB37771	27	2793	2793	3390	224	2989	3448	4046
F01.PB28024	F01.PB49961	2	2273	2272	2583	17	2288	2462	2774
F01.PB17859	F01.PB55687	1	1416	1413	1521	696	2111	2902	3010
F01.PB52069	F01.PB39033	1	1704	1704	2769	384	2109	2572	3637
F01.PB54266	F01.PB39350	18	2871	2866	3138	79	2925	3132	3407
F01.PB42993	F01.PB41478	1	2081	2079	3161	119	2197	2544	3627
F01.PB28466	F01.PB42131	1155	2422	1	1158	1772	3042	276	1438
F01.PB50042	F01.PB26397	388	2522	9	390	494	2627	8	387
F01.PB20636	F01.PB58068	1	1012	1010	1808	1496	2507	2695	3497
F01.PB26199	F01.PB40936	13	2041	2041	2742	4	2045	2886	3586
F01.PB5470	F01.PB24997	745	1615	8	747	1795	2666	7	746
F01.PB59874	F01.PB36633	1500	3389	1	1505	1635	3519	25	1527
F01.PB34538	F01.PB38813	13	1995	1993	2867	8	1971	2634	3496
F01.PB34247	F01.PB53562	1	1124	1124	2128	168	1291	2336	3340
F01.PB51190	F01.PB36033	10	1810	1809	2945	32	1809	2251	3394
F01.PB25614	F01.PB24515	1	1812	1807	2505	300	2107	2242	2942
F01.PB40267	F01.PB37409	14	2205	2200	3707	63	2254	2497	3999
F01.PB57592	F01.PB37768	1	2953	2954	3185	1	2954	3071	3301
F01.PB48607	F01.PB23664	11	2123	2122	2702	16	2128	2246	2826
F01.PB33359	F01.PB52944	1	1081	1077	2199	525	1606	1870	2993
F01.PB23739	F01.PB49237	358	2335	39	359	682	2660	1	317
F01.PB25385	F01.PB36506	1	1223	1223	2153	1395	2616	2723	3657
F01.PB18812	F01.PB39748	1	1008	1008	1788	93	1100	2381	3157
F01.PB30358	F01.PB41170	185	2330	1	187	1167	3312	1	187
F01.PB30065	F01.PB38569	429	2297	43	430	1911	3776	24	412
F01.PB20685	F01.PB24783	1	1170	1169	1568	165	1333	2132	2531
F01.PB42904	F01.PB43218	112	3513	1	116	1195	4597	925	1040
F01.PB32858	F01.PB36056	1	1226	1223	2098	1198	2417	2524	3401
F01.PB28818	F01.PB32476	1	1571	1569	2013	12	1579	2344	2788
F01.PB56728	F01.PB55689	1	3183	3181	3419	1	3183	3304	3542
F01.PB42550	F01.PB35524	203	3457	2	205	357	3594	10	225
F01.PB42193	F01.PB38974	211	3374	1	213	616	3753	296	504
F01.PB30945	F01.PB54072	185	2247	1	186	1553	3620	1244	1429
F01.PB9707	F01.PB57202	104	1105	1	104	2221	3223	911	1014
F01.PB25324	F01.PB57656	1	1449	1446	2174	167	1604	2596	3312
F01.PB33702	F01.PB41423	1	1562	1561	2138	39	1598	2640	3218
F01.PB14220	F01.PB11040	1	1211	1211	1407	148	1353	1480	1682
F01.PB11950	F01.PB47493	116	1262	1	119	1250	2397	794	912
F01.PB7811	F01.PB58584	1	1100	1099	1389	1711	2835	2953	3229
F01.PB35410	F01.PB58201	107	3593	1	108	238	3724	23	130
F01.PB34714	F01.PB42287	1	1170	1170	2261	596	1765	2614	3702
F01.PB54552	F01.PB57722	26	3393	3393	3771	1	3368	3511	3889
F01.PB30393	F01.PB29925	1	1567	1566	2136	18	1578	1683	2258
F01.PB30411	F01.PB39932	1	1345	1344	2428	523	1863	2218	3300
F01.PB31300	F01.PB39752	1472	2960	1	1473	2015	3503	1	1470
F01.PB55743	F01.PB56761	1	2664	2664	3475	5	2667	2776	3588
F01.PB30978	F01.PB40624	183	2342	1	185	1176	3352	1	183
F01.PB25124	F01.PB42825	1	1922	1919	2432	372	2293	3026	3539
F01.PB24668	F01.PB36277	1	1873	1875	2500	681	2551	2772	3404
F01.PB52259	F01.PB59087	1	3264	3262	3546	1	3264	3970	4254
F01.PB34967	F01.PB28009	13	2180	2179	2412	1	2164	2611	2842
F01.PB27177	F01.PB37600	1	2105	2110	2370	1	2110	2211	2471
F01.PB36335	F01.PB55501	1	2595	2593	3071	22	2626	2741	3208
F01.PB25882	F01.PB36477	1	1916	1915	2907	1	1916	2358	3350
F01.PB57348	F01.PB59885	1630	3507	1	1631	1787	3664	53	1683
F01.PB26320	F01.PB37784	1204	2472	1	1206	2214	3479	491	1695
F01.PB6684	F01.PB28183	1	1132	1135	1291	597	1720	2037	2189
F01.PB36870	F01.PB36057	104	3131	1	105	210	3237	7	110
F01.PB7999	F01.PB53127	1	1329	1326	1600	1	1331	2829	3101
F01.PB29499	F01.PB40597	1	1233	1234	2216	536	1771	2393	3376
F01.PB56108	F01.PB37344	281	3182	1	282	772	3670	1	283
F01.PB12093	F01.PB25822	215	1848	90	218	443	2076	42	169
F01.PB40277	F01.PB60891	1	1732	1731	3400	179	1915	2462	4134
F01.PB36711	F01.PB56487	408	3114	47	408	911	3616	1	364
F01.PB12077	F01.PB8434	1	1080	1080	1314	59	1139	1241	1474
F01.PB38163	F01.PB40329	1	1961	1956	3560	452	2417	2808	4416
F01.PB35171	F01.PB55293	2	2035	2034	2937	3	2026	2160	3067
F01.PB29499	F01.PB40947	1	1233	1234	2216	522	1762	2388	3374
F01.PB8695	F01.PB58730	139	1156	7	142	2559	3577	1682	1817
F01.PB38881	F01.PB37961	17	1894	1895	3246	3	1878	2341	3682
F01.PB42828	F01.PB60565	103	3143	3139	3987	149	3181	3310	4156
F01.PB28975	F01.PB56262	1	2161	2158	2720	541	2702	2880	3445
F01.PB29568	F01.PB39093	1	1307	1307	2604	1	1309	2683	3981
F01.PB32408	F01.PB56786	1	1828	1825	2617	974	2802	3089	3881
F01.PB28611	F01.PB55002	252	2590	1	254	1223	3562	49	309
F01.PB30588	F01.PB59360	1	1522	1517	2893	2	1523	2301	3677
F01.PB55818	F01.PB61295	1	2313	2313	3511	65	2385	2521	3712
F01.PB42151	F01.PB37623	1	3133	3134	3666	10	3142	3260	3790
F01.PB36716	F01.PB55282	1474	3107	1	1475	1665	3303	36	1514
F01.PB60512	F01.PB59179	1173	3271	1	1173	2161	4259	791	1969
F01.PB24990	F01.PB36462	1	1762	1763	2622	249	2011	2742	3599
F01.PB26199	F01.PB36824	1	2041	2040	2742	4	2049	2243	2946
F01.PB59110	F01.PB57335	1	2851	2848	3708	1	2851	2955	3815
F01.PB26335	F01.PB29971	1067	2149	1	1067	1579	2661	22	1087
F01.PB27372	F01.PB36477	1	1478	1477	2490	439	1916	2358	3370
F01.PB22583	F01.PB49523	651	2421	8	651	947	2708	1	644
F01.PB34342	F01.PB32393	117	2171	1	117	311	2368	1	117
F01.PB21636	F01.PB41860	1	1225	1225	1886	1464	2684	2793	3458
F01.PB53632	F01.PB37771	1	2442	2442	3040	549	2989	3448	4047
F01.PB50074	F01.PB39864	1286	2603	1	1289	2378	3695	561	1849
F01.PB52833	F01.PB43092	1	2551	2550	3053	2	2547	2891	3391
F01.PB31800	F01.PB37623	1	1614	1615	2135	1529	3142	3260	3779
F01.PB42651	F01.PB60756	136	2918	2916	3598	329	3111	3221	3903
F01.PB25913	F01.PB57712	1	1481	1479	2133	108	1586	2719	3373
F01.PB17313	F01.PB17274	503	1305	62	504	623	1437	1	450
F01.PB31711	F01.PB39980	144	2262	1	139	1903	4025	1059	1198
F01.PB42660	F01.PB54072	1400	3477	1	1401	1553	3636	7	1429
F01.PB37774	F01.PB57970	1	2303	2302	3226	27	2332	2752	3676
F01.PB30989	F01.PB61158	1	1798	1796	2113	1	1798	1941	2258
F01.PB4502	F01.PB28183	1	1675	1670	1830	72	1733	2038	2194
F01.PB26316	F01.PB40752	179	2233	1	181	1230	3280	169	349
F01.PB38747	F01.PB53452	1272	3425	1	1273	1432	3588	23	1297
F01.PB22657	F01.PB60355	1416	2985	1	1420	1792	3362	7	1429
F01.PB24785	F01.PB40867	1037	2704	1	1037	1706	3371	205	1241
F01.PB33349	F01.PB27873	1	1619	1618	2349	1	1620	1720	2448
F01.PB43298	F01.PB57361	1241	3206	1	1240	1731	3696	76	1315
F01.PB29183	F01.PB51682	347	2389	72	349	469	2512	48	325
F01.PB48416	F01.PB23905	152	2077	1	157	334	2262	13	169
F01.PB48443	F01.PB24140	1	1104	1104	2194	58	1162	1283	2373
F01.PB16662	F01.PB46670	1	1233	1235	1893	1	1237	1347	2008
F01.PB42758	F01.PB58925	170	3429	1	170	373	3649	92	261
F01.PB14220	F01.PB26780	1	1211	1211	1380	541	1752	1880	2048
F01.PB37776	F01.PB55093	189	3239	1	188	824	3884	520	710
F01.PB42125	F01.PB35727	1	2948	2949	3288	145	3093	3199	3538
F01.PB57288	F01.PB60207	1624	3600	1	1628	1758	3734	12	1639
F01.PB37571	F01.PB58999	1	2250	2248	3238	43	2308	2443	3434
F01.PB22502	F01.PB55293	1	2022	2020	2890	3	2026	2158	3028
F01.PB23692	F01.PB39507	1	1664	1663	2663	405	2068	2203	3203
F01.PB39686	F01.PB60355	1425	3049	1	1429	1792	3416	1	1429
F01.PB39773	F01.PB53912	131	3652	1	132	259	3784	3	132
F01.PB60602	F01.PB38541	108	2088	2087	3764	8	1988	2108	3782
F01.PB35391	F01.PB60756	1	3052	3050	3699	56	3111	3221	3871
F01.PB37323	F01.PB55666	1	1795	1793	3343	27	1821	2402	3952
F01.PB26747	F01.PB60344	114	1996	1996	2962	92	1978	2423	3391
F01.PB24432	F01.PB60524	1	1382	1383	2324	765	2146	2330	3279
F01.PB43325	F01.PB39873	1	2338	2335	3713	1	2336	2472	3847
F01.PB33502	F01.PB42877	214	2291	1	216	1224	3301	73	284
F01.PB50987	F01.PB56810	1	1892	1891	2722	47	1938	2438	3269
F01.PB40573	F01.PB57261	1	2657	2657	3318	9	2665	2889	3550
F01.PB51190	F01.PB36477	10	1810	1809	2941	139	1916	2358	3496
F01.PB43428	F01.PB38416	1	1841	1837	3729	172	2010	2422	4304
F01.PB15787	F01.PB54575	346	1101	48	347	2634	3389	1	301
F01.PB29499	F01.PB30170	1	1233	1234	2216	75	1305	1930	2914
F01.PB59691	F01.PB40571	1	2132	2134	3685	295	2424	2582	4133
F01.PB12093	F01.PB59142	215	1848	90	218	470	2103	42	170
F01.PB24432	F01.PB60850	1	1296	1296	2326	733	2028	2822	3853
F01.PB37419	F01.PB57904	112	3216	1	116	611	3717	7	122
F01.PB17809	F01.PB50925	369	1289	5	368	1164	2085	33	400
F01.PB28434	F01.PB55780	10	2140	2136	2698	1	2139	2797	3360
F01.PB31451	F01.PB50741	1	1140	1136	2119	494	1635	1962	2945
F01.PB50852	F01.PB36462	1047	2329	1	1047	2742	4023	965	2011
F01.PB28802	F01.PB53164	1	2151	2150	2684	2	2150	2414	2953
F01.PB60966	F01.PB39365	1	3757	3755	4018	143	3883	4065	4328
F01.PB26640	F01.PB38084	1057	2675	1	1059	1566	3171	120	1171
F01.PB38328	F01.PB59831	1434	3748	1	1434	2039	4357	450	1885
F01.PB26410	F01.PB42115	1	2106	2108	2509	11	2119	2272	2675
F01.PB40438	F01.PB56156	105	2998	2994	3827	298	3192	3321	4155
F01.PB22869	F01.PB56150	1	1826	1823	2430	132	1943	2753	3364
F01.PB29597	F01.PB58243	1117	2920	1	1116	1898	3707	377	1497
F01.PB36850	F01.PB60355	1420	2986	1	1424	1792	3359	1	1429
F01.PB20423	F01.PB47646	1	1424	1425	1879	427	1851	2014	2468
F01.PB34733	F01.PB56690	1028	2132	1	1030	2081	3185	265	1294
F01.PB12669	F01.PB29531	1	1492	1491	1938	1	1485	1956	2400
F01.PB25458	F01.PB60355	1038	2658	1	1042	1792	3412	387	1429
F01.PB8990	F01.PB46670	1	1238	1235	1864	2	1239	1344	1973
F01.PB26850	F01.PB38825	1	1261	1260	2329	879	2136	2428	3489
F01.PB23137	F01.PB42217	123	2155	1	127	1291	3324	200	329
F01.PB6800	F01.PB23810	116	1293	1	117	957	2133	138	254
F01.PB25212	F01.PB53878	1	1547	1546	2099	1409	2955	3345	3910
F01.PB18518	F01.PB32467	1	1183	1183	1560	48	1231	1780	2158
F01.PB50852	F01.PB61201	1047	2329	1	1047	2494	3776	716	1762
F01.PB37441	F01.PB57573	1	3418	3415	3593	64	3484	3744	3922
F01.PB55578	F01.PB54086	1	2879	2878	3423	10	2890	3024	3569
F01.PB37916	F01.PB40571	1	2412	2415	3987	10	2422	2582	4158
F01.PB30573	F01.PB40731	1	1943	1940	2891	380	2322	2677	3628
F01.PB26344	F01.PB49181	1	1439	1436	2453	92	1529	1706	2723
F01.PB33990	F01.PB58229	1	1233	1230	2505	755	1987	2756	4064
F01.PB33389	F01.PB60717	1	2157	2157	2519	534	2696	3366	3726
F01.PB26931	F01.PB53788	1250	2768	1	1253	1596	3122	1	1253
F01.PB35376	F01.PB40024	1481	3128	1	1484	2173	3821	31	1513
F01.PB58002	F01.PB38974	268	3496	1	270	616	3818	240	504
F01.PB37101	F01.PB38897	464	3727	54	465	624	3883	1	412
F01.PB8697	F01.PB50082	323	1792	93	326	1355	2824	26	258
F01.PB31107	F01.PB60894	1099	2200	1	1100	2221	3322	1	1101
F01.PB5515	F01.PB27463	1	1288	1288	1676	1	1289	2518	2906
F01.PB27975	F01.PB24499	109	2146	1	108	211	2254	1	108
F01.PB55934	F01.PB57930	1	2483	2478	3804	187	2669	2861	4187
F01.PB48209	F01.PB47646	1	1666	1667	2121	186	1851	2014	2468
F01.PB14609	F01.PB30385	1	1046	1043	1429	1	1046	1882	2266
F01.PB18635	F01.PB23682	1	1598	1596	1974	1	1600	2142	2519
F01.PB52260	F01.PB41860	2	2694	2694	3355	1	2684	2793	3458
F01.PB26341	F01.PB58016	1	1427	1427	2042	1536	2976	3780	4397
F01.PB45380	F01.PB24229	141	1579	1	140	660	2098	343	482
F01.PB31799	F01.PB41478	1	1728	1726	2690	470	2197	2544	3509
F01.PB29432	F01.PB54714	1359	2665	1	1361	2131	3437	574	1913
F01.PB28552	F01.PB60970	1	1874	1873	2756	237	2114	2326	3210
F01.PB47527	F01.PB35161	1	2307	2310	2458	6	2312	2695	2847
F01.PB37894	F01.PB40116	1	2897	2896	3173	25	2931	3095	3369
F01.PB39657	F01.PB41692	1	1625	1626	3359	1	1638	1766	3528
F01.PB30354	F01.PB38332	1	1767	1765	2713	513	2280	2440	3384
F01.PB18469	F01.PB36997	1	1115	1117	1441	82	1202	1368	1692
F01.PB28587	F01.PB56420	1	1927	1924	2155	1473	3395	3802	4033
F01.PB33440	F01.PB52822	1	1306	1304	2106	254	1561	1815	2617
F01.PB23381	F01.PB39341	285	2112	8	285	1635	3460	1	279
F01.PB29234	F01.PB59189	1	2241	2240	2666	1349	3589	3920	4346
F01.PB12669	F01.PB42373	1	1492	1491	1938	1	1493	3015	3462
F01.PB19069	F01.PB32105	1	1034	1034	1400	1111	2131	2235	2604
F01.PB50852	F01.PB37469	1047	2329	1	1047	2388	3669	611	1657
F01.PB53632	F01.PB56708	277	3020	1	277	899	3642	409	685
F01.PB56567	F01.PB60565	16	2863	2859	3721	343	3181	3310	4170
F01.PB37635	F01.PB57789	187	3445	1	188	289	3551	1	189
F01.PB28323	F01.PB34757	13	1702	1702	2158	1	1683	2078	2534
F01.PB17830	F01.PB57251	133	1698	1	137	1726	3292	1293	1429
F01.PB17275	F01.PB31123	1	1018	1016	1360	166	1192	2322	2670
F01.PB34732	F01.PB26079	1	1700	1700	2097	96	1800	2091	2487
F01.PB23424	F01.PB55726	1	1324	1323	2462	270	1596	2361	3500
F01.PB22255	F01.PB47542	286	1112	4	287	1645	2472	996	1280
F01.PB44864	F01.PB11873	8	545	544	1019	4	541	1173	1649
F01.PB23602	F01.PB27342	1	1522	1520	2135	328	1847	2273	2886
F01.PB29499	F01.PB36899	1	1233	1234	2216	677	1917	2543	3527
F01.PB56687	F01.PB54591	1	3458	3458	3565	315	3769	3941	4037
F01.PB42726	F01.PB43165	1196	3433	1	1199	1119	3352	144	1347
F01.PB32485	F01.PB47542	627	2302	63	631	799	2492	46	614
F01.PB12801	F01.PB12508	208	1323	9	212	374	1489	11	214
F01.PB58467	F01.PB54778	179	4484	1	177	363	4668	1	175
F01.PB8312	F01.PB42951	1	1026	1021	1229	1982	2990	3196	3405
F01.PB55818	F01.PB35708	1	2313	2313	3496	56	2372	2508	3676
F01.PB15946	F01.PB34740	1	1336	1335	1690	400	1716	2243	2599
F01.PB25161	F01.PB23491	172	2203	1	171	711	2743	1	171
F01.PB32154	F01.PB54437	1	1320	1318	2194	1202	2521	3186	4061
F01.PB39335	F01.PB39873	1	2319	2318	3537	1	2336	2618	3842
F01.PB49445	F01.PB59876	1051	2188	1	1052	2397	3519	1062	2113
F01.PB17638	F01.PB51683	159	1705	1	160	486	2029	1	160
F01.PB28747	F01.PB40479	1	1740	1740	2153	845	2581	3463	3869
F01.PB39598	F01.PB41980	1	2540	2538	3492	88	2625	2785	3736
F01.PB14609	F01.PB48896	1	1046	1043	1429	1	1046	1881	2267
F01.PB22009	F01.PB54455	207	1361	40	208	1593	2755	35	203
F01.PB25458	F01.PB57251	1038	2647	1	1042	1726	3333	387	1429
F01.PB57711	F01.PB56708	413	3156	80	413	899	3642	352	685
F01.PB13690	F01.PB57387	1	1100	1101	1742	1320	2418	2678	3319
F01.PB16105	F01.PB59503	112	1347	1	114	2880	4115	1652	1765
F01.PB53943	F01.PB55647	1376	3163	1	1378	1716	3503	46	1423
F01.PB22916	F01.PB33146	203	2065	1	205	330	2190	3	204
F01.PB35858	F01.PB40571	1	1810	1812	3441	617	2424	2582	4215
F01.PB36155	F01.PB43013	1091	3926	1	1093	1205	4038	1	1073
F01.PB25614	F01.PB50268	125	1812	1807	2556	1	1688	1823	2577
F01.PB24519	F01.PB49386	1	1822	1820	2704	1	1807	2030	2910
F01.PB25503	F01.PB36005	221	2314	1	225	963	3055	5	234
F01.PB34681	F01.PB39873	1128	2501	1	1131	2472	3839	1209	2336
F01.PB28540	F01.PB36262	1	1449	1447	2260	512	1961	2196	3010
F01.PB28743	F01.PB52957	1	2559	2556	2699	508	3067	2932	3067
F01.PB40034	F01.PB40427	1043	3457	1	1045	1747	4164	577	1623
F01.PB31194	F01.PB35676	1	1499	1498	2806	230	1728	2027	3335
F01.PB35108	F01.PB59791	329	2230	51	329	1726	3627	1	279
F01.PB54682	F01.PB54437	16	2501	2499	3374	36	2521	3186	4061
F01.PB8270	F01.PB32467	1	1162	1162	1480	70	1231	1780	2098
F01.PB3115	F01.PB25338	128	1181	24	124	1110	2163	19	120
F01.PB55642	F01.PB36338	1	3702	3702	4080	4	3704	3959	4336
F01.PB11896	F01.PB48790	1	1018	1017	1800	253	1269	1537	2320
F01.PB39035	F01.PB58112	1277	3497	1	1281	1521	3740	1	1280
F01.PB45686	F01.PB54908	1	1147	1145	1347	1	1142	1686	1888
F01.PB29499	F01.PB55568	1	1233	1234	2216	633	1864	2490	3476
F01.PB55274	F01.PB52259	1	2279	2275	3385	1	2286	2495	3605
F01.PB44364	F01.PB32011	9	644	642	1231	208	840	1512	2105
F01.PB42336	F01.PB59087	1	3175	3173	3357	90	3264	3970	4154
F01.PB41150	F01.PB54689	14	2086	2084	3257	12	2084	2203	3368
F01.PB38881	F01.PB35302	1	1894	1895	3246	22	1915	2378	3723
F01.PB41879	F01.PB57905	13	2348	2348	3434	1	2340	2475	3564
F01.PB43367	F01.PB58999	1	2301	2299	3290	10	2308	2443	3434
F01.PB48443	F01.PB22859	1	1104	1104	2215	1	1099	1220	2359
F01.PB22875	F01.PB50708	490	2209	6	489	941	2661	1	484
F01.PB35977	F01.PB38671	172	3449	1	170	804	4051	70	239
F01.PB28927	F01.PB58711	1	1765	1766	2150	1470	3246	3557	3942
F01.PB27870	F01.PB58068	1	1989	1987	2765	519	2507	2695	3477
F01.PB25203	F01.PB59597	1	1689	1687	2182	592	2280	3097	3591
F01.PB4421	F01.PB48053	480	1873	72	484	907	2300	72	484
F01.PB30804	F01.PB55293	1	1262	1260	2169	765	2026	2158	3067
F01.PB8695	F01.PB58579	139	1161	7	142	2520	3544	1644	1779
F01.PB22657	F01.PB55896	1416	2980	1	1420	1793	3336	3	1422
F01.PB41252	F01.PB39383	13	2389	2386	3239	48	2424	2532	3389
F01.PB49204	F01.PB56971	1	2021	2020	2365	627	2646	3494	3847
F01.PB22654	F01.PB55293	1	1597	1595	2504	430	2026	2158	3066
F01.PB32181	F01.PB57019	1	1408	1406	2409	732	2139	2785	3789
F01.PB29649	F01.PB40479	2	2438	2438	2842	147	2581	3463	3860
F01.PB60031	F01.PB56689	346	3779	1	348	809	4242	1	349
F01.PB6285	F01.PB55550	1	1541	1539	1930	1542	3082	3187	3578
F01.PB43393	F01.PB54540	1	2300	2300	3771	120	2418	2800	4270
F01.PB31939	F01.PB37540	1	2212	2209	2536	203	2401	2987	3313
F01.PB38380	F01.PB36234	1120	3196	1	1120	1245	3334	6	1127
F01.PB46831	F01.PB56297	195	1412	5	196	2114	3335	1379	1570
F01.PB22534	F01.PB30543	1	1355	1354	2412	3	1354	1715	2776
F01.PB24829	F01.PB37435	1	2132	2133	2425	1177	3301	3449	3741
F01.PB31146	F01.PB42196	118	2568	1	116	1365	3802	1138	1253
F01.PB31745	F01.PB53258	228	2438	1	231	1599	3813	958	1189
F01.PB23981	F01.PB38536	1050	2575	1	1053	1724	3242	195	1248
F01.PB34493	F01.PB55293	1	1807	1805	2677	219	2026	2158	3032
F01.PB25161	F01.PB38246	172	2203	1	171	1527	3558	1	171
F01.PB43401	F01.PB39873	1	2207	2204	3555	128	2336	2472	3820
F01.PB13820	F01.PB35803	122	1757	1	120	2109	3744	1631	1750
F01.PB24488	F01.PB38958	1	2394	2393	2952	1	2389	2716	3275
F01.PB43821	F01.PB26537	1	1044	1040	1608	205	1248	1862	2427
F01.PB33888	F01.PB59601	1	1453	1448	2179	976	2431	3598	4338
F01.PB27477	F01.PB35511	1	1508	1506	2925	7	1517	1630	3071
F01.PB55043	F01.PB41045	1	2680	2678	3404	1	2685	2841	3579
F01.PB22783	F01.PB34745	262	2515	96	263	282	2530	1	168
F01.PB48607	F01.PB22515	11	2123	2122	2701	21	2133	2251	2830
F01.PB39406	F01.PB42513	29	2903	2902	3747	1	2877	2980	3824
F01.PB56567	F01.PB56156	1	2863	2859	3693	330	3192	3321	4155
F01.PB37046	F01.PB60511	1	3574	3573	4293	3	3574	3700	4420
F01.PB42903	F01.PB58201	112	3566	1	112	263	3724	19	130
F01.PB32872	F01.PB31280	1	1026	1024	2081	1	1031	1457	2515
F01.PB35422	F01.PB54540	1	2361	2361	3832	60	2418	2800	4272
F01.PB33071	F01.PB37940	1	1392	1391	2300	847	2240	2357	3269
F01.PB43407	F01.PB54089	123	3010	3008	3567	427	3314	3421	3980
F01.PB33554	F01.PB38813	1	1257	1255	2132	728	1971	2634	3495
F01.PB16105	F01.PB39027	112	1347	1	114	2143	3378	921	1034
F01.PB41504	F01.PB37833	1	2481	2477	3318	355	2835	2971	3818
F01.PB26110	F01.PB33875	222	2221	1	222	867	2867	1	220
F01.PB22378	F01.PB38784	18	1811	1811	2401	689	2481	2588	3178
F01.PB58367	F01.PB40814	25	3049	3048	3559	28	3050	3513	4024
F01.PB12638	F01.PB7818	1	1060	1061	1293	35	1094	1226	1452
F01.PB38246	F01.PB59937	1	1834	1833	3553	1	1834	1965	3686
F01.PB29565	F01.PB53429	1156	2822	1	1155	1885	3572	9	1165
F01.PB24035	F01.PB27749	999	2434	1	1001	1159	2598	42	1046
F01.PB33707	F01.PB38126	1011	2166	1	1011	2222	3381	1	1015
F01.PB24990	F01.PB53641	1	1762	1763	2622	1046	2808	3541	4399
F01.PB31512	F01.PB59907	1	1917	1914	2300	1	1916	2136	2519
F01.PB42967	F01.PB58400	1	2763	2763	3503	3	2755	2880	3622
F01.PB33776	F01.PB60355	1160	2737	1	1164	1792	3401	263	1429
F01.PB34194	F01.PB59763	1	1832	1829	2331	955	2787	3048	3550
F01.PB57987	F01.PB60580	1034	3154	1	1033	1550	3670	59	1091
F01.PB31207	F01.PB56060	1	1355	1352	2164	176	1532	2607	3421
F01.PB14405	F01.PB24473	159	1058	7	155	1038	1937	192	346
F01.PB26067	F01.PB55217	176	2692	1	175	1226	3745	11	185
F01.PB34538	F01.PB54437	1	1995	1993	2864	527	2521	3186	4061
F01.PB17938	F01.PB30510	561	1541	8	561	1123	2103	1	554
F01.PB28133	F01.PB33553	117	2260	1	121	449	2603	30	152
F01.PB19606	F01.PB48648	261	1356	4	264	1170	2268	585	846
F01.PB51332	F01.PB30258	1	1732	1729	1990	7	1732	2231	2493
F01.PB37035	F01.PB40105	1294	3257	103	1292	1386	3355	9	1200
F01.PB28802	F01.PB39087	1	1917	1917	2684	1	1914	2136	2903
F01.PB21222	F01.PB28183	1	1338	1340	1502	393	1720	2035	2193
F01.PB33986	F01.PB55937	1	1965	1962	2417	955	2922	3212	3668
F01.PB23075	F01.PB38820	226	2307	1	228	1208	3295	74	301
F01.PB22473	F01.PB60355	1429	2830	13	1433	1792	3193	9	1429
F01.PB15066	F01.PB33391	1	1249	1245	1360	413	1658	2061	2176
F01.PB21469	F01.PB34125	1	1029	1028	1544	5	1031	2364	2880
F01.PB54636	F01.PB56156	12	2859	2855	3686	345	3192	3321	4155
F01.PB54902	F01.PB42035	329	3602	1	332	984	4255	247	578
F01.PB38062	F01.PB57996	1	3190	3189	3309	7	3185	3441	3562
F01.PB31650	F01.PB37333	1243	2788	1	1245	1979	3530	1	1246
F01.PB3504	F01.PB33254	557	1159	56	559	1777	2379	56	559
F01.PB49316	F01.PB39922	13	1795	1800	2121	22	1806	1997	2311
F01.PB53148	F01.PB36384	1	2379	2377	3025	48	2426	2874	3522
F01.PB16381	F01.PB24531	124	1824	1	125	442	2151	1	126
F01.PB24275	F01.PB34338	1	1793	1793	2331	1	1788	2409	2946
F01.PB40513	F01.PB42853	147	3423	1	148	681	3957	328	475
F01.PB48607	F01.PB36606	1	2123	2122	2702	7	2132	2249	2828
F01.PB16105	F01.PB39860	112	1347	1	114	3064	4299	1836	1949
F01.PB56282	F01.PB36142	1	2071	2068	3479	90	2159	2290	3699
F01.PB48607	F01.PB36670	10	2123	2122	2702	10	2137	2256	2838
F01.PB48607	F01.PB36868	1	2123	2119	2703	120	2242	2357	2940
F01.PB9382	F01.PB8560	240	1027	3	240	856	1643	106	344
F01.PB31711	F01.PB36099	144	2262	1	139	1497	3617	653	792
F01.PB26581	F01.PB40612	1	1508	1506	2315	212	1719	2336	3145
F01.PB18717	F01.PB18743	1	1174	1171	1697	65	1239	1344	1870
F01.PB35022	F01.PB35676	1270	2576	1	1271	2027	3335	458	1728
F01.PB3130	F01.PB45255	270	1321	3	269	524	1578	1	267
F01.PB28858	F01.PB37540	17	2105	2102	2429	317	2401	2987	3313
F01.PB36972	F01.PB57261	1	2663	2663	3453	1	2665	2889	3679
F01.PB32668	F01.PB37940	1	1227	1230	2129	1011	2236	2357	3269
F01.PB57311	F01.PB35655	263	3869	1	267	881	4483	423	689
F01.PB26558	F01.PB25580	1	1547	1548	2287	1	1560	1666	2407
F01.PB25487	F01.PB40450	1	1900	1900	2057	1002	2903	3376	3533
F01.PB37847	F01.PB39057	11	2428	2432	3306	1	2413	3050	3920
F01.PB30534	F01.PB38059	1	2401	2399	2605	656	3048	3313	3522
F01.PB40812	F01.PB38925	1	2342	2340	3317	468	2809	2969	3940
F01.PB30411	F01.PB60243	1053	2428	1	1055	1903	3292	644	1698
F01.PB35215	F01.PB55909	1	1807	1807	2320	834	2645	2957	3471
F01.PB34262	F01.PB47741	1	1646	1644	2097	1	1644	1873	2326
F01.PB16105	F01.PB42087	112	1347	1	114	2945	4179	1722	1835
F01.PB36716	F01.PB40024	1472	3107	1	1475	2173	3814	36	1513
F01.PB22659	F01.PB58325	195	2432	16	195	501	2733	85	262
F01.PB50730	F01.PB37475	1	2336	2335	2837	218	2552	2894	3396
F01.PB36603	F01.PB38791	238	3268	1	239	386	3418	11	250
F01.PB27968	F01.PB60565	1	1679	1675	2508	1511	3181	3310	4143
F01.PB17081	F01.PB16944	157	1133	27	158	438	1415	1	125
F01.PB25577	F01.PB40571	1320	2895	1	1318	2582	4158	1109	2424
F01.PB28244	F01.PB61049	259	2884	1	260	1040	3665	573	833
F01.PB47812	F01.PB31049	13	1483	1481	2158	16	1504	1604	2284
F01.PB34998	F01.PB53554	1	2301	2299	2900	138	2433	3885	4486
F01.PB49577	F01.PB58698	10	2577	2573	2904	1	2568	3160	3491
F01.PB6343	F01.PB57536	1	1132	1128	1568	1019	2150	2837	3280
F01.PB26812	F01.PB60355	1422	2963	1	1426	1792	3357	1	1429
F01.PB47586	F01.PB38734	1	1864	1860	2194	593	2456	3021	3354
F01.PB34688	F01.PB22756	1	2024	2024	2420	53	2083	2206	2603
F01.PB32858	F01.PB39383	1	1226	1223	2075	1199	2424	2532	3389
F01.PB27249	F01.PB54551	273	2345	9	274	1434	3507	1	266
F01.PB25182	F01.PB59505	1061	2169	1	1062	2857	3965	1445	2506
F01.PB25932	F01.PB57930	1117	2441	1	1122	2861	4189	1547	2669
F01.PB46627	F01.PB29743	1	1372	1369	1792	8	1373	2141	2564
F01.PB23523	F01.PB52944	1	1598	1594	2737	1	1606	1870	3014
F01.PB31939	F01.PB42155	1	2212	2209	2538	326	2532	3121	3450
F01.PB35547	F01.PB59823	104	2618	2618	3550	1	2514	2621	3554
F01.PB22255	F01.PB32485	286	1112	4	287	1454	2282	824	1108
F01.PB22866	F01.PB54162	214	2298	15	213	1527	3612	81	275
F01.PB37665	F01.PB36481	1	2749	2746	3424	42	2797	2976	3653
F01.PB27735	F01.PB58272	1	1936	1933	2245	472	2409	2869	3180
F01.PB24071	F01.PB41515	105	2756	1	107	818	3472	77	184
F01.PB19687	F01.PB42917	120	1188	4	120	3015	4082	2210	2326
F01.PB56391	F01.PB61046	22	2543	2542	3345	1	2522	2840	3643
F01.PB37196	F01.PB53751	1869	3784	1	1870	2012	3929	2	1890
F01.PB16381	F01.PB26698	124	1786	1	125	442	2105	1	126
F01.PB31844	F01.PB24086	1	2193	2190	2411	44	2242	2366	2587
F01.PB33593	F01.PB38536	1246	2863	1	1249	1724	3338	1	1248
F01.PB37466	F01.PB54689	1	2055	2053	3307	30	2084	2203	3457
F01.PB36012	F01.PB55195	165	2641	2640	4331	1	2477	2804	4497
F01.PB41630	F01.PB59885	1429	3317	12	1426	1791	3685	310	1683
F01.PB36810	F01.PB54437	1	2177	2175	3047	343	2521	3186	4059
F01.PB41713	F01.PB36503	1	2009	2007	3058	9	2010	2373	3419
F01.PB29938	F01.PB38123	1257	2590	1	1262	2336	3681	962	2229
F01.PB23481	F01.PB37435	1	2100	2101	2433	1204	3301	3449	3782
F01.PB55224	F01.PB60446	1850	3564	123	1854	2043	3757	3	1734
F01.PB40340	F01.PB36326	1225	3273	1	1226	1569	3616	22	1249
F01.PB41249	F01.PB36379	1	3734	3732	3967	98	3839	4018	4256
F01.PB39933	F01.PB54689	20	2101	2099	3353	3	2084	2203	3457
F01.PB25574	F01.PB55615	1180	2506	1	1183	2967	4292	1316	2498
F01.PB48416	F01.PB27177	152	2158	1	157	332	2339	11	167
F01.PB57168	F01.PB36477	16	1872	1871	3010	59	1916	2358	3496
F01.PB24785	F01.PB42539	1037	2632	1	1037	1763	3352	261	1297
F01.PB16604	F01.PB59991	1	1229	1227	1745	846	2074	3041	3560
F01.PB42076	F01.PB40542	182	3230	1	182	804	3854	52	237
F01.PB54607	F01.PB40674	187	3204	1	186	524	3541	40	225
F01.PB28934	F01.PB53878	1	1556	1555	2109	1400	2955	3345	3902
F01.PB32475	F01.PB30543	1	1355	1354	2211	3	1354	1715	2573
F01.PB60820	F01.PB55944	1097	3526	1	1097	1322	3751	1	1097
F01.PB30860	F01.PB55922	202	2380	13	204	2072	4250	4	195
F01.PB24130	F01.PB57019	1	1625	1623	2627	514	2139	2785	3789
F01.PB37557	F01.PB56156	1	2566	2562	3393	626	3192	3321	4155
F01.PB40513	F01.PB40511	147	3320	1	148	682	3856	329	476
F01.PB28835	F01.PB56690	1057	2237	1	1059	2081	3261	235	1294
F01.PB31425	F01.PB55896	1301	2890	1	1305	1793	3367	115	1422
F01.PB31502	F01.PB55937	1	1848	1845	2281	1074	2922	3212	3648
F01.PB25020	F01.PB54714	1	1633	1631	2940	303	1913	2131	3440
F01.PB42755	F01.PB58178	1	2750	2748	3341	178	2905	3968	4554
F01.PB3847	F01.PB8629	142	1189	8	142	346	1393	10	144
F01.PB57311	F01.PB60596	263	3867	1	267	505	4109	47	313
F01.PB8695	F01.PB59403	139	1152	7	142	2365	3380	1488	1623
F01.PB31316	F01.PB58393	1383	2819	1	1385	2698	4131	858	2236
F01.PB6814	F01.PB30601	281	1099	37	283	1524	2343	635	881
F01.PB21646	F01.PB51709	1	1001	1000	1899	376	1376	1657	2556
F01.PB35105	F01.PB26079	1	1691	1691	2205	113	1800	2091	2604
F01.PB16059	F01.PB47549	197	1300	2	196	1232	2334	514	708
F01.PB42752	F01.PB53494	1358	3749	1	1357	1454	3847	1	1354
F01.PB13227	F01.PB59092	1	540	541	995	1	540	3166	3620
F01.PB12067	F01.PB48914	111	1587	1	114	1126	2605	155	268
F01.PB31092	F01.PB27342	1	1770	1768	2337	80	1847	2273	2838
