# Supplementary material for: Integrated Signals of Jasmonates, Sugars, Cytokinins and Auxin Influence the Initial Growth of the Second Buds of Chrysanthemum after Decapitation
Source: Biology (Basel). 2021 May 16;10(5):440. doi: 10.3390/biology10050440 (PMC8156878; doi:10.3390/biology10050440)
Supplement: Supplementary file 1 [file biology-10-00440-s001.zip › Table-S2.xlsx]

## Sheet: Sheet1
#ID
F01.PB3986
F01.PB19823
F01.PB12942
F01.PB37729
F01.PB50647
F01.PB51616
F01.PB10686
F01.PB26448
F01.PB3907
F01.PB32234
F01.PB13026
F01.PB5355
F01.PB48974
F01.PB50942
F01.PB18350
F01.PB47559
F01.PB21402
F01.PB513
F01.PB42889
F01.PB41512
F01.PB49667
F01.PB20172
F01.PB58033
F01.PB59017
F01.PB49534
F01.PB33348
F01.PB5939
F01.PB45800
F01.PB15682
F01.PB5847
F01.PB46972
F01.PB1931
F01.PB16906
F01.PB21700
F01.PB140
F01.PB46446
F01.PB954
F01.PB9564
F01.PB13012
F01.PB54100
F01.PB13340
F01.PB893
F01.PB50209
F01.PB50001
F01.PB7751
F01.PB999
F01.PB55050
F01.PB1549
F01.PB59532
F01.PB29206
F01.PB48678
F01.PB18369
F01.PB11705
F01.PB11895
F01.PB10399
F01.PB49589
F01.PB415
F01.PB55443
F01.PB5524
F01.PB47045
F01.PB8147
F01.PB47429
F01.PB11315
F01.PB49019
F01.PB44947
F01.PB42314
F01.PB55566
F01.PB4721
F01.PB42392
F01.PB17304
F01.PB53514
F01.PB19174
F01.PB27591
F01.PB9777
F01.PB16512
F01.PB45899
F01.PB16722
F01.PB43648
F01.PB42463
F01.PB18430
F01.PB19856
F01.PB24766
F01.PB28459
F01.PB39349
F01.PB18021
F01.PB16259
F01.PB6194
F01.PB13290
F01.PB58517
F01.PB42692
F01.PB25007
F01.PB2366
F01.PB30577
F01.PB42863
F01.PB17195
F01.PB7569
F01.PB44879
F01.PB9676
F01.PB7274
F01.PB45659
F01.PB29015
F01.PB51895
F01.PB9305
F01.PB5539
F01.PB56979
F01.PB13641
F01.PB48986
F01.PB3888
F01.PB9023
F01.PB27124
F01.PB2607
F01.PB55143
F01.PB17067
F01.PB986
F01.PB53237
F01.PB44676
F01.PB43527
F01.PB2012
F01.PB45893
F01.PB51658
F01.PB49359
F01.PB27803
F01.PB46681
F01.PB46320
F01.PB49834
F01.PB55224
F01.PB55801
F01.PB20481
F01.PB48616
F01.PB61121
F01.PB14603
F01.PB18886
F01.PB59677
F01.PB9200
F01.PB24305
F01.PB25369
F01.PB54004
F01.PB46104
F01.PB36945
F01.PB44372
F01.PB10796
F01.PB21582
F01.PB2873
F01.PB46969
F01.PB15728
F01.PB801
F01.PB2596
F01.PB50777
F01.PB43638
F01.PB56460
F01.PB11918
F01.PB19674
F01.PB43750
F01.PB49831
F01.PB27863
F01.PB9067
F01.PB10928
F01.PB11826
F01.PB51078
F01.PB39386
F01.PB19391
F01.PB10717
F01.PB47723
F01.PB49349
F01.PB30579
F01.PB5658
F01.PB2130
F01.PB40871
F01.PB4457
F01.PB51518
F01.PB61926
F01.PB45572
F01.PB51949
F01.PB8643
F01.PB9089
F01.PB26048
F01.PB1359
F01.PB27458
F01.PB58090
F01.PB51933
F01.PB2511
F01.PB43616
F01.PB47684
F01.PB10905
F01.PB50400
F01.PB47742
F01.PB54922
F01.PB14416
F01.PB11504
F01.PB11644
F01.PB59011
F01.PB19940
F01.PB50335
F01.PB52224
F01.PB18171
F01.PB49458
F01.PB46879
F01.PB45892
F01.PB6605
F01.PB59354
F01.PB1384
F01.PB10138
F01.PB49300
F01.PB2137
F01.PB693
F01.PB29251
F01.PB46595
F01.PB10764
F01.PB52220
F01.PB7536
F01.PB15770
F01.PB2735
F01.PB16923
F01.PB36233
F01.PB16107
F01.PB60239
F01.PB1074
F01.PB36482
F01.PB60313
F01.PB49364
F01.PB13333
F01.PB12363
F01.PB60248
F01.PB4209
F01.PB20779
F01.PB6101
F01.PB56356
F01.PB20885
F01.PB18900
F01.PB53955
F01.PB26145
F01.PB55413
F01.PB21708
F01.PB49956
F01.PB10127
F01.PB50820
F01.PB8977
F01.PB44361
F01.PB21584
F01.PB44872
F01.PB55337
F01.PB49235
F01.PB53336
F01.PB16242
F01.PB19964
F01.PB16183
F01.PB49573
F01.PB46653
F01.PB25746
F01.PB17364
F01.PB58538
F01.PB47747
F01.PB4395
F01.PB46935
F01.PB27188
F01.PB49798
F01.PB49335
F01.PB48803
F01.PB42137
F01.PB11774
F01.PB58170
F01.PB1369
F01.PB29048
F01.PB47752
F01.PB14738
F01.PB11710
F01.PB55250
F01.PB33425
F01.PB47825
F01.PB56309
F01.PB11013
F01.PB47094
F01.PB44729
F01.PB46424
F01.PB26776
F01.PB16648
F01.PB21779
F01.PB61835
F01.PB9459
F01.PB48679
F01.PB52064
F01.PB6516
F01.PB50857
F01.PB40506
F01.PB58342
F01.PB51066
F01.PB99
F01.PB24655
F01.PB44831
F01.PB56611
F01.PB33583
F01.PB18215
F01.PB43734
F01.PB16412
F01.PB59049
F01.PB48650
F01.PB32486
F01.PB28782
F01.PB48927
F01.PB5441
F01.PB50856
F01.PB16410
F01.PB15005
F01.PB430
F01.PB19991
F01.PB8932
F01.PB45957
F01.PB51601
F01.PB43498
F01.PB18094
F01.PB26046
F01.PB45505
F01.PB32672
F01.PB279
F01.PB58427
F01.PB5442
F01.PB9718
F01.PB2438
F01.PB26490
F01.PB40437
F01.PB51441
F01.PB44344
F01.PB3592
F01.PB48619
F01.PB43751
F01.PB52076
F01.PB37798
F01.PB55970
F01.PB47089
F01.PB44490
F01.PB45060
F01.PB24616
F01.PB7975
F01.PB49238
F01.PB21677
F01.PB61013
F01.PB37928
F01.PB1845
F01.PB27218
F01.PB28241
F01.PB25310
F01.PB27805
F01.PB8926
F01.PB43715
F01.PB20448
F01.PB37142
F01.PB20848
F01.PB7243
F01.PB54608
F01.PB45928
F01.PB7972
F01.PB43710
F01.PB8598
F01.PB15760
F01.PB9481
F01.PB51811
F01.PB47097
F01.PB17739
F01.PB58200
F01.PB38150
F01.PB50693
F01.PB5714
F01.PB19630
F01.PB32692
F01.PB854
F01.PB29727
F01.PB46637
F01.PB46893
F01.PB28920
F01.PB57545
F01.PB1050
F01.PB15856
F01.PB27058
F01.PB11550
F01.PB27942
F01.PB12529
F01.PB11181
F01.PB10267
F01.PB19725
F01.PB24530
F01.PB29217
F01.PB38391
F01.PB1543
F01.PB2703
F01.PB25351
F01.PB24451
F01.PB58545
F01.PB18068
F01.PB6301
F01.PB1742
F01.PB57655
F01.PB7587
F01.PB59842
F01.PB8535
F01.PB29427
F01.PB14527
F01.PB4376
F01.PB59707
F01.PB1840
F01.PB47810
F01.PB55036
F01.PB50508
F01.PB45373
F01.PB46925
F01.PB7761
F01.PB43913
F01.PB20216
F01.PB55149
F01.PB55927
F01.PB45124
F01.PB50495
F01.PB2908
F01.PB47580
F01.PB13061
F01.PB9748
F01.PB12524
F01.PB50861
F01.PB30105
F01.PB37451
F01.PB60614
F01.PB6150
F01.PB258
F01.PB14013
F01.PB46287
F01.PB44165
F01.PB19851
F01.PB56390
F01.PB20983
F01.PB19648
F01.PB18159
F01.PB30280
F01.PB592
F01.PB6728
F01.PB2541
F01.PB20077
F01.PB6704
F01.PB3979
F01.PB1699
F01.PB40163
F01.PB57652
F01.PB44958
F01.PB43487
F01.PB10201
F01.PB39031
F01.PB6753
F01.PB8602
F01.PB45129
F01.PB2193
F01.PB55950
F01.PB44931
F01.PB34619
F01.PB25353
F01.PB4923
F01.PB43926
F01.PB1885
F01.PB6517
F01.PB19106
F01.PB15089
F01.PB59592
F01.PB32318
F01.PB7249
F01.PB57678
F01.PB17857
F01.PB37530
F01.PB41912
F01.PB1948
F01.PB5774
F01.PB45940
F01.PB21633
F01.PB49931
F01.PB9029
F01.PB31040
F01.PB57619
F01.PB7237
F01.PB46766
F01.PB19437
F01.PB3498
F01.PB52315
F01.PB55057
F01.PB49814
F01.PB59090
F01.PB38818
F01.PB33302
F01.PB17501
F01.PB61133
F01.PB56523
F01.PB17495
F01.PB17974
F01.PB29751
F01.PB37678
F01.PB41310
F01.PB46111
F01.PB6928
F01.PB58821
F01.PB1945
F01.PB44927
F01.PB38771
F01.PB57554
F01.PB842
F01.PB26602
F01.PB42956
F01.PB36894
F01.PB55378
F01.PB46512
F01.PB56243
F01.PB54249
F01.PB20205
F01.PB24566
F01.PB2047
F01.PB58935
F01.PB14154
F01.PB45186
F01.PB59057
F01.PB41697
F01.PB55051
F01.PB45145
F01.PB55582
F01.PB27819
F01.PB3468
F01.PB25758
F01.PB54638
F01.PB47945
F01.PB55370
F01.PB1660
F01.PB45048
F01.PB2244
F01.PB19157
F01.PB20125
F01.PB33226
F01.PB46471
F01.PB14371
F01.PB1097
F01.PB2099
F01.PB28777
F01.PB48643
F01.PB50688
F01.PB24790
F01.PB142
F01.PB17895
F01.PB9972
F01.PB31249
F01.PB47815
F01.PB2815
F01.PB8213
F01.PB48666
F01.PB47216
F01.PB9760
F01.PB53445
F01.PB54512
F01.PB49045
F01.PB54214
F01.PB10380
F01.PB56403
F01.PB25619
F01.PB13726
F01.PB10554
F01.PB46605
F01.PB3983
F01.PB2958
F01.PB42265
F01.PB47717
F01.PB17170
F01.PB49157
F01.PB19378
F01.PB27729
F01.PB1946
F01.PB26447
F01.PB26609
F01.PB21529
F01.PB5469
F01.PB34557
F01.PB60630
F01.PB61698
F01.PB45046
F01.PB1437
F01.PB748
F01.PB1398
F01.PB29365
F01.PB61275
F01.PB23031
F01.PB53470
F01.PB55926
F01.PB6005
F01.PB60399
F01.PB58261
F01.PB21452
F01.PB44964
F01.PB51810
F01.PB61840
F01.PB33686
F01.PB27040
F01.PB33400
F01.PB22600
F01.PB7648
F01.PB34797
F01.PB49403
F01.PB51399
F01.PB28310
F01.PB50488
F01.PB28748
F01.PB37648
F01.PB54250
F01.PB57490
F01.PB19436
F01.PB51396
F01.PB54661
F01.PB14213
F01.PB20254
F01.PB56596
F01.PB47021
F01.PB27821
F01.PB43672
F01.PB29753
F01.PB34761
F01.PB47516
F01.PB21261
F01.PB9970
F01.PB45886
F01.PB41755
F01.PB6380
F01.PB2950
F01.PB36529
F01.PB9860
F01.PB46857
F01.PB52078
F01.PB8941
F01.PB2459
F01.PB6732
F01.PB45846
F01.PB16380
F01.PB36530
F01.PB1356
F01.PB16272
F01.PB5120
F01.PB17694
F01.PB4363
F01.PB14613
F01.PB46302
F01.PB51731
F01.PB7400
F01.PB46080
F01.PB44072
F01.PB38349
F01.PB46700
F01.PB9900
F01.PB47700
F01.PB16188
F01.PB13352
F01.PB47686
F01.PB1938
F01.PB46030
F01.PB26857
F01.PB6321
F01.PB5960
F01.PB11420
F01.PB56784
F01.PB56236
F01.PB6784
F01.PB44015
F01.PB54572
F01.PB41203
F01.PB18228
F01.PB46053
F01.PB1704
F01.PB43719
F01.PB39892
F01.PB47053
F01.PB46453
F01.PB5994
F01.PB400
F01.PB8415
F01.PB44467
F01.PB48101
F01.PB14533
F01.PB38355
F01.PB17673
F01.PB49905
F01.PB29643
F01.PB21748
F01.PB960
F01.PB59618
F01.PB13238
F01.PB6116
F01.PB52137
F01.PB32699
F01.PB15841
F01.PB27053
F01.PB53095
F01.PB46315
F01.PB45926
F01.PB49611
F01.PB12913
F01.PB49907
F01.PB59594
F01.PB2494
F01.PB1551
F01.PB21253
F01.PB46811
F01.PB20829
F01.PB47000
F01.PB7583
F01.PB39478
F01.PB36601
F01.PB43005
F01.PB45526
F01.PB16741
F01.PB19514
F01.PB43999
F01.PB973
F01.PB31211
F01.PB10513
F01.PB10182
F01.PB48099
F01.PB57306
F01.PB20354
F01.PB42716
F01.PB55910
F01.PB24737
F01.PB32865
F01.PB32132
F01.PB28175
F01.PB29323
F01.PB44847
F01.PB16399
F01.PB31240
F01.PB47256
F01.PB9830
F01.PB866
F01.PB61174
F01.PB13908
F01.PB49457
F01.PB21112
F01.PB22223
F01.PB9322
F01.PB9594
F01.PB56364
F01.PB7692
F01.PB41489
F01.PB54587
F01.PB19137
F01.PB9532
F01.PB50706
F01.PB19448
F01.PB44222
F01.PB29929
F01.PB53297
F01.PB51487
F01.PB16123
F01.PB43772
F01.PB9729
F01.PB41483
F01.PB33629
F01.PB47483
F01.PB8784
F01.PB21553
F01.PB13887
F01.PB56970
F01.PB7471
F01.PB52094
F01.PB2629
F01.PB19757
F01.PB16587
F01.PB29366
F01.PB8075
F01.PB33740
F01.PB15194
F01.PB58695
F01.PB16106
F01.PB31885
F01.PB51873
F01.PB16086
F01.PB47893
F01.PB33133
F01.PB25731
F01.PB13693
F01.PB46782
F01.PB14294
F01.PB14899
F01.PB5076
F01.PB59416
F01.PB60862
F01.PB59846
F01.PB56582
F01.PB46741
F01.PB5859
F01.PB9017
F01.PB46155
F01.PB53219
F01.PB45333
F01.PB31988
F01.PB43933
F01.PB32815
F01.PB11824
F01.PB3701
F01.PB37407
F01.PB33618
F01.PB3896
F01.PB24760
F01.PB1616
F01.PB45013
F01.PB7640
F01.PB12596
F01.PB7741
F01.PB1839
F01.PB31705
F01.PB17947
F01.PB43671
F01.PB53997
F01.PB2549
F01.PB13956
F01.PB7639
F01.PB46884
F01.PB26941
F01.PB44159
F01.PB49880
F01.PB16950
F01.PB26112
F01.PB10280
F01.PB21036
F01.PB56162
F01.PB14876
F01.PB45098
F01.PB19241
F01.PB50395
F01.PB33734
F01.PB46083
F01.PB11478
F01.PB584
F01.PB45080
F01.PB61180
F01.PB46354
F01.PB1248
F01.PB1994
F01.PB60192
F01.PB5349
F01.PB10927
F01.PB38740
F01.PB62008
F01.PB45762
F01.PB50633
F01.PB14487
F01.PB41886
F01.PB47679
F01.PB18814
F01.PB35992
F01.PB1279
F01.PB42160
F01.PB3005
F01.PB49072
F01.PB57050
F01.PB39837
F01.PB9111
F01.PB47774
F01.PB58972
F01.PB50324
F01.PB38266
F01.PB44525
F01.PB58074
F01.PB45883
F01.PB10465
F01.PB59276
F01.PB1624
F01.PB21464
F01.PB59567
F01.PB8361
F01.PB8441
F01.PB2479
F01.PB5643
F01.PB58855
F01.PB2166
F01.PB39364
F01.PB45393
F01.PB9810
F01.PB46840
F01.PB48146
F01.PB49569
F01.PB28848
F01.PB4467
F01.PB15315
F01.PB18264
F01.PB21198
F01.PB1602
F01.PB50743
F01.PB1083
F01.PB43879
F01.PB8707
F01.PB56621
F01.PB23373
F01.PB60021
F01.PB44635
F01.PB2195
F01.PB19349
F01.PB61938
F01.PB47236
F01.PB61856
F01.PB2947
F01.PB45964
F01.PB52088
F01.PB31862
F01.PB10995
F01.PB14180
F01.PB5618
F01.PB25077
F01.PB11868
F01.PB55423
F01.PB2982
F01.PB24662
F01.PB13049
F01.PB49333
F01.PB5955
F01.PB49606
F01.PB7373
F01.PB43965
F01.PB18918
F01.PB42231
F01.PB24823
F01.PB1793
F01.PB27826
F01.PB50525
F01.PB43028
F01.PB7821
F01.PB52074
F01.PB8672
F01.PB51211
F01.PB5195
F01.PB44143
F01.PB26932
F01.PB49920
F01.PB24309
F01.PB6376
F01.PB47718
F01.PB47858
F01.PB1007
F01.PB32753
F01.PB37578
F01.PB8335
F01.PB48736
F01.PB17639
F01.PB44233
F01.PB35908
F01.PB45827
F01.PB7666
F01.PB54679
F01.PB45513
F01.PB52380
F01.PB59123
F01.PB47103
F01.PB4975
F01.PB49175
F01.PB34787
F01.PB58780
F01.PB1148
F01.PB47696
F01.PB38710
F01.PB5879
F01.PB43557
F01.PB31259
F01.PB7231
F01.PB7271
F01.PB57242
F01.PB54079
F01.PB31805
F01.PB4903
F01.PB34294
F01.PB53400
F01.PB46367
F01.PB2852
F01.PB50266
F01.PB58420
F01.PB52841
F01.PB1223
F01.PB14683
F01.PB61707
F01.PB48023
F01.PB60349
F01.PB59643
F01.PB12550
F01.PB36460
F01.PB1532
F01.PB8317
F01.PB2720
F01.PB1045
F01.PB17312
F01.PB49393
F01.PB8311
F01.PB49801
F01.PB47427
F01.PB45822
F01.PB31436
F01.PB51073
F01.PB47819
F01.PB54862
F01.PB50457
F01.PB18273
F01.PB1386
F01.PB21586
F01.PB39131
F01.PB38321
F01.PB1574
F01.PB2889
F01.PB61138
F01.PB19341
F01.PB2781
F01.PB2295
F01.PB9416
F01.PB46071
F01.PB49896
F01.PB20260
F01.PB2689
F01.PB60067
F01.PB31763
F01.PB53526
F01.PB38887
F01.PB51635
F01.PB17373
F01.PB43718
F01.PB12732
F01.PB57586
F01.PB3960
F01.PB19473
F01.PB38345
F01.PB6600
F01.PB47086
F01.PB36490
F01.PB10844
F01.PB50095
F01.PB1976
F01.PB55291
F01.PB49835
F01.PB38507
F01.PB15911
F01.PB466
F01.PB43830
F01.PB25328
F01.PB43572
F01.PB19065
F01.PB24983
F01.PB7916
F01.PB60666
F01.PB38846
F01.PB1482
F01.PB39557
F01.PB44881
F01.PB33722
F01.PB10565
F01.PB36513
F01.PB38886
F01.PB1934
F01.PB19064
F01.PB16939
F01.PB21745
F01.PB60358
F01.PB44955
F01.PB50750
F01.PB46113
F01.PB45180
F01.PB6846
F01.PB60884
F01.PB2671
F01.PB30028
F01.PB61004
F01.PB49678
F01.PB52396
F01.PB7012
F01.PB49398
F01.PB16049
F01.PB10237
F01.PB49164
F01.PB20126
F01.PB16792
F01.PB28243
F01.PB2743
F01.PB20588
F01.PB46241
F01.PB48603
F01.PB49557
F01.PB51850
F01.PB7181
F01.PB52121
F01.PB41276
F01.PB6153
F01.PB24679
F01.PB10821
F01.PB59114
F01.PB54684
F01.PB9791
F01.PB17245
F01.PB11200
F01.PB16274
F01.PB45097
F01.PB2341
F01.PB52974
F01.PB48872
F01.PB51541
F01.PB11202
F01.PB14049
F01.PB26040
F01.PB173
F01.PB47197
F01.PB12788
F01.PB24318
F01.PB49718
F01.PB18956
F01.PB7223
F01.PB15726
F01.PB48048
F01.PB60925
F01.PB43634
F01.PB2711
F01.PB1145
F01.PB43100
F01.PB17320
F01.PB13225
F01.PB18861
F01.PB8653
F01.PB16628
F01.PB59205
F01.PB30394
F01.PB7300
F01.PB1232
F01.PB16141
F01.PB41952
F01.PB58759
F01.PB13194
F01.PB45743
F01.PB54458
F01.PB1824
F01.PB60515
F01.PB14615
F01.PB26049
F01.PB54766
F01.PB50155
F01.PB16479
F01.PB44875
F01.PB61904
F01.PB19583
F01.PB47248
F01.PB571
F01.PB26805
F01.PB1653
F01.PB58190
F01.PB55098
F01.PB17331
F01.PB54721
F01.PB8679
F01.PB36565
F01.PB44151
F01.PB38680
F01.PB50568
F01.PB43602
F01.PB50084
F01.PB57644
F01.PB1719
F01.PB17344
F01.PB17714
F01.PB24923
F01.PB33705
F01.PB47543
F01.PB51741
F01.PB39115
F01.PB39808
F01.PB1805
F01.PB3681
F01.PB59406
F01.PB7109
F01.PB49188
F01.PB27600
F01.PB54597
F01.PB18372
F01.PB19314
F01.PB25448
F01.PB29203
F01.PB28651
F01.PB55618
F01.PB20252
F01.PB56205
F01.PB8251
F01.PB51992
F01.PB51900
F01.PB50017
F01.PB1920
F01.PB50964
F01.PB45081
F01.PB2337
F01.PB46308
F01.PB50154
F01.PB15567
F01.PB1954
F01.PB2939
F01.PB50969
F01.PB57560
F01.PB32964
F01.PB25089
F01.PB44062
F01.PB46191
F01.PB16132
F01.PB50009
F01.PB32195
F01.PB8838
F01.PB50044
F01.PB1986
F01.PB12850
F01.PB59383
F01.PB21454
F01.PB49954
F01.PB55901
F01.PB7866
F01.PB15748
F01.PB53271
F01.PB19751
F01.PB6619
F01.PB57863
F01.PB6407
F01.PB57154
F01.PB1593
F01.PB50548
F01.PB5968
F01.PB51208
F01.PB26247
F01.PB2018
F01.PB42202
F01.PB7332
F01.PB44478
F01.PB29856
F01.PB44075
F01.PB15326
F01.PB54366
F01.PB3827
F01.PB37259
F01.PB51888
F01.PB45183
F01.PB32003
F01.PB5680
F01.PB59906
F01.PB48158
F01.PB47982
F01.PB17604
F01.PB41342
F01.PB252
F01.PB47047
F01.PB46529
F01.PB6099
F01.PB53249
F01.PB6778
F01.PB59462
F01.PB50650
F01.PB13648
F01.PB14668
F01.PB10822
F01.PB8103
F01.PB43777
F01.PB44175
F01.PB3893
F01.PB33774
F01.PB36280
F01.PB43676
F01.PB27522
F01.PB49178
F01.PB51011
F01.PB14693
F01.PB51420
F01.PB2156
F01.PB15486
F01.PB52372
F01.PB24995
F01.PB42285
F01.PB39065
F01.PB56631
F01.PB48627
F01.PB17794
F01.PB46753
F01.PB13914
F01.PB54669
F01.PB46136
F01.PB11695
F01.PB34040
F01.PB51240
F01.PB12357
F01.PB54509
F01.PB42565
F01.PB2930
F01.PB34257
F01.PB61962
F01.PB10468
F01.PB50229
F01.PB14076
F01.PB46774
F01.PB59982
F01.PB43688
F01.PB14552
F01.PB47697
F01.PB43900
F01.PB31739
F01.PB13915
F01.PB44002
F01.PB20480
F01.PB47867
F01.PB43579
F01.PB50606
F01.PB2599
F01.PB44129
F01.PB9490
F01.PB50048
F01.PB9264
F01.PB856
F01.PB8769
F01.PB7775
F01.PB2105
F01.PB33198
F01.PB55237
F01.PB20278
F01.PB16762
F01.PB1987
F01.PB21816
F01.PB30610
F01.PB49421
F01.PB9852
F01.PB58867
F01.PB16359
F01.PB2643
F01.PB34591
F01.PB58812
F01.PB14559
F01.PB46289
F01.PB2310
F01.PB16986
F01.PB15075
F01.PB60448
F01.PB15316
F01.PB1812
F01.PB24591
F01.PB12702
F01.PB59176
F01.PB1496
F01.PB48060
F01.PB27888
F01.PB45152
F01.PB10732
F01.PB47983
F01.PB2724
F01.PB7455
F01.PB16290
F01.PB46655
F01.PB39393
F01.PB16248
F01.PB2461
F01.PB5674
F01.PB42991
F01.PB44190
F01.PB56982
F01.PB15347
F01.PB56442
F01.PB30240
F01.PB54355
F01.PB32660
F01.PB1513
F01.PB11780
F01.PB45077
F01.PB15424
F01.PB7618
F01.PB56107
F01.PB46485
F01.PB35800
F01.PB39173
F01.PB52480
F01.PB9663
F01.PB9909
F01.PB52440
F01.PB31409
F01.PB25844
F01.PB46873
F01.PB2877
F01.PB16312
F01.PB6979
F01.PB50292
F01.PB17060
F01.PB33047
F01.PB51100
F01.PB2443
F01.PB21680
F01.PB54475
F01.PB11400
F01.PB15255
F01.PB46002
F01.PB3313
F01.PB55063
F01.PB48684
F01.PB49365
F01.PB13033
F01.PB5961
F01.PB53159
F01.PB1181
F01.PB17499
F01.PB14775
F01.PB44547
F01.PB17388
F01.PB10178
F01.PB44016
F01.PB8097
F01.PB32222
F01.PB36478
F01.PB2586
F01.PB37016
F01.PB958
F01.PB7804
F01.PB15212
F01.PB47457
F01.PB56669
F01.PB38221
F01.PB4991
F01.PB55102
F01.PB57807
F01.PB49332
F01.PB18985
F01.PB43544
F01.PB2162
F01.PB16304
F01.PB585
F01.PB35609
F01.PB25488
F01.PB1225
F01.PB51537
F01.PB23504
F01.PB56415
F01.PB24740
F01.PB49597
F01.PB47130
F01.PB2491
F01.PB26418
F01.PB44252
F01.PB5897
F01.PB28371
F01.PB19309
F01.PB1723
F01.PB2163
F01.PB6663
F01.PB51023
F01.PB37237
F01.PB15057
F01.PB36553
F01.PB46642
F01.PB60841
F01.PB50990
F01.PB47585
F01.PB16210
F01.PB2864
F01.PB1488
F01.PB2202
F01.PB16140
F01.PB26462
F01.PB54337
F01.PB10434
F01.PB20443
F01.PB10184
F01.PB17184
F01.PB48936
F01.PB10148
F01.PB9114
F01.PB6885
F01.PB3464
F01.PB11859
F01.PB50382
F01.PB9468
F01.PB7811
F01.PB29890
F01.PB46008
F01.PB25665
F01.PB16526
F01.PB43555
F01.PB49593
F01.PB31130
F01.PB59225
F01.PB45189
F01.PB11921
F01.PB61752
F01.PB26403
F01.PB2621
F01.PB28696
F01.PB44694
F01.PB7003
F01.PB58152
F01.PB52914
F01.PB7857
F01.PB57815
F01.PB55024
F01.PB34023
F01.PB45227
F01.PB5171
F01.PB57347
F01.PB49823
F01.PB18076
F01.PB53356
F01.PB9108
F01.PB47505
F01.PB18849
F01.PB35110
F01.PB45041
F01.PB30291
F01.PB46927
F01.PB33769
F01.PB60132
F01.PB44880
F01.PB5159
F01.PB56584
F01.PB16573
F01.PB1227
F01.PB19283
F01.PB6472
F01.PB37165
F01.PB57372
F01.PB54271
F01.PB15359
F01.PB12846
F01.PB16036
F01.PB46684
F01.PB45246
F01.PB8504
F01.PB7764
F01.PB10607
F01.PB45941
F01.PB46473
F01.PB46432
F01.PB26897
F01.PB1015
F01.PB46943
F01.PB4813
F01.PB50724
F01.PB55242
F01.PB59721
F01.PB59193
F01.PB60628
F01.PB18144
F01.PB8475
F01.PB14895
F01.PB48669
F01.PB7582
F01.PB56591
F01.PB60830
F01.PB16397
F01.PB1431
F01.PB46208
F01.PB44629
F01.PB37952
F01.PB17985
F01.PB57988
F01.PB20431
F01.PB58290
F01.PB59464
F01.PB51147
F01.PB16789
F01.PB20830
F01.PB56147
F01.PB27404
F01.PB13612
F01.PB27430
F01.PB727
F01.PB26608
F01.PB60212
F01.PB2828
F01.PB49273
F01.PB10454
F01.PB11344
F01.PB17253
F01.PB47088
F01.PB7131
F01.PB19389
F01.PB50888
F01.PB10023
F01.PB32074
F01.PB6632
F01.PB32218
F01.PB55888
F01.PB13206
F01.PB51215
F01.PB43775
F01.PB48911
F01.PB24611
F01.PB31813
F01.PB50637
F01.PB38597
F01.PB47740
F01.PB20843
F01.PB15084
F01.PB50081
F01.PB38875
F01.PB59844
F01.PB28404
F01.PB27507
F01.PB43607
F01.PB33345
F01.PB17813
F01.PB37094
F01.PB2902
F01.PB52133
F01.PB7416
F01.PB43870
F01.PB32311
F01.PB25016
F01.PB19571
F01.PB6124
F01.PB50974
F01.PB20690
F01.PB57412
F01.PB43699
F01.PB20922
F01.PB48532
F01.PB41565
F01.PB12792
F01.PB56918
F01.PB5845
F01.PB5350
F01.PB37782
F01.PB43752
F01.PB43533
F01.PB2161
F01.PB3326
F01.PB59135
F01.PB50080
F01.PB10831
F01.PB43961
F01.PB41540
F01.PB50623
F01.PB49451
F01.PB48855
F01.PB29825
F01.PB45317
F01.PB58073
F01.PB23330
F01.PB6448
F01.PB45171
F01.PB59978
F01.PB31267
F01.PB43575
F01.PB25047
F01.PB1099
F01.PB50642
F01.PB5294
F01.PB2043
F01.PB5123
F01.PB56092
F01.PB37336
F01.PB14002
F01.PB5180
F01.PB48870
F01.PB39739
F01.PB52048
F01.PB45919
F01.PB58895
F01.PB56250
F01.PB43593
F01.PB49342
F01.PB59055
F01.PB54613
F01.PB21688
F01.PB54187
F01.PB33134
F01.PB7308
F01.PB15642
F01.PB41514
F01.PB49988
F01.PB46601
F01.PB47040
F01.PB17285
F01.PB49422
F01.PB54932
F01.PB17903
F01.PB14185
F01.PB49392
F01.PB37036
F01.PB1441
F01.PB45508
F01.PB50538
F01.PB58884
F01.PB38790
F01.PB61563
F01.PB60639
F01.PB61372
F01.PB14315
F01.PB28964
F01.PB18257
F01.PB2247
F01.PB44111
F01.PB2806
F01.PB5406
F01.PB5720
F01.PB33708
F01.PB43687
F01.PB10866
F01.PB54386
F01.PB53054
F01.PB30100
F01.PB36281
F01.PB3570
F01.PB44026
F01.PB3934
F01.PB34022
F01.PB27493
F01.PB21476
F01.PB60035
F01.PB46468
F01.PB5454
F01.PB1035
F01.PB46385
F01.PB752
F01.PB12472
F01.PB5286
F01.PB29534
F01.PB7227
F01.PB37814
F01.PB14433
F01.PB11691
F01.PB60114
F01.PB21166
F01.PB27929
F01.PB39742
F01.PB54872
F01.PB56245
F01.PB54701
F01.PB52924
F01.PB37523
F01.PB59718
F01.PB2679
F01.PB39006
F01.PB10351
F01.PB5244
F01.PB4281
F01.PB1154
F01.PB33108
F01.PB45337
F01.PB50703
F01.PB36328
F01.PB56477
F01.PB15354
F01.PB10206
F01.PB28890
F01.PB3153
F01.PB27781
F01.PB13107
F01.PB29061
F01.PB1919
F01.PB42104
F01.PB7516
F01.PB19941
F01.PB44402
F01.PB45932
F01.PB60364
F01.PB17953
F01.PB29098
F01.PB3306
F01.PB61699
F01.PB5186
F01.PB50584
F01.PB46974
F01.PB50160
F01.PB2977
F01.PB52143
F01.PB19300
F01.PB48972
F01.PB1049
F01.PB45409
F01.PB561
F01.PB26379
F01.PB59727
F01.PB51631
F01.PB1128
F01.PB18087
F01.PB45295
F01.PB13268
F01.PB3007
F01.PB51726
F01.PB1562
F01.PB44225
F01.PB30156
F01.PB33211
F01.PB4036
F01.PB47777
F01.PB9993
F01.PB19699
F01.PB24177
F01.PB2626
F01.PB50475
F01.PB36293
F01.PB27444
F01.PB49151
F01.PB50024
F01.PB5448
F01.PB1371
F01.PB52164
F01.PB5061
F01.PB60158
F01.PB25510
F01.PB15673
F01.PB48056
F01.PB20623
F01.PB19572
F01.PB8199
F01.PB14380
F01.PB57919
F01.PB869
F01.PB7152
F01.PB51808
F01.PB33885
F01.PB51777
F01.PB54871
F01.PB15210
F01.PB59828
F01.PB25401
F01.PB11981
F01.PB59806
F01.PB12212
F01.PB44152
F01.PB14201
F01.PB54818
F01.PB8695
F01.PB40773
F01.PB2741
F01.PB20449
F01.PB29305
F01.PB2904
F01.PB25311
F01.PB8921
F01.PB17700
F01.PB995
F01.PB60872
F01.PB21298
F01.PB58084
F01.PB15283
F01.PB19022
F01.PB13492
F01.PB34123
F01.PB44867
F01.PB1710
F01.PB3195
F01.PB33826
F01.PB46519
F01.PB49440
F01.PB7190
F01.PB14351
F01.PB46532
F01.PB54029
F01.PB13162
F01.PB9333
F01.PB43528
F01.PB53926
F01.PB9301
F01.PB54232
F01.PB49986
F01.PB15921
F01.PB17945
F01.PB1995
F01.PB13480
F01.PB37507
F01.PB60676
F01.PB16366
F01.PB15736
F01.PB6457
F01.PB9793
F01.PB46586
F01.PB18352
F01.PB30207
F01.PB59864
F01.PB43610
F01.PB60897
F01.PB11342
F01.PB57829
F01.PB16622
F01.PB42256
F01.PB44895
F01.PB16361
F01.PB1782
F01.PB53320
F01.PB43653
F01.PB24942
F01.PB26593
F01.PB1903
F01.PB8854
F01.PB16419
F01.PB43763
F01.PB40046
F01.PB11595
F01.PB54124
F01.PB48006
F01.PB62036
F01.PB10931
F01.PB58255
F01.PB26066
F01.PB5057
F01.PB29688
F01.PB39064
F01.PB974
F01.PB50726
F01.PB60428
F01.PB47177
F01.PB46966
F01.PB44590
F01.PB2072
F01.PB17270
F01.PB13335
F01.PB44959
F01.PB2074
F01.PB46226
F01.PB52186
F01.PB13320
F01.PB28121
F01.PB38004
F01.PB44133
F01.PB44670
F01.PB6410
F01.PB30023
F01.PB11067
F01.PB20098
F01.PB49033
F01.PB2991
F01.PB16496
F01.PB43520
F01.PB15544
F01.PB59226
F01.PB5416
F01.PB31690
F01.PB50918
F01.PB53438
F01.PB29139
F01.PB7301
F01.PB8214
F01.PB186
F01.PB11244
F01.PB5922
F01.PB54077
F01.PB19038
F01.PB1820
F01.PB13913
F01.PB51361
F01.PB2550
F01.PB14633
F01.PB43700
F01.PB49543
F01.PB51739
F01.PB3905
F01.PB15435
F01.PB51028
F01.PB7326
F01.PB28054
F01.PB58044
F01.PB56255
F01.PB48943
F01.PB18764
F01.PB50331
F01.PB6673
F01.PB52500
F01.PB51207
F01.PB16336
F01.PB48960
F01.PB45128
F01.PB44459
F01.PB11192
F01.PB32928
F01.PB51854
F01.PB1053
F01.PB2284
F01.PB58350
F01.PB42623
F01.PB42224
F01.PB2093
F01.PB2662
F01.PB9391
F01.PB45006
F01.PB26984
F01.PB41406
F01.PB52203
F01.PB56264
F01.PB48795
F01.PB15923
F01.PB50747
F01.PB30369
F01.PB14708
F01.PB51388
F01.PB758
F01.PB18947
F01.PB45935
F01.PB41452
F01.PB21171
F01.PB7287
F01.PB28147
F01.PB42553
F01.PB55483
F01.PB15687
F01.PB58401
F01.PB38091
F01.PB1762
F01.PB49869
F01.PB31287
F01.PB57608
F01.PB5214
F01.PB10852
F01.PB12822
F01.PB20396
F01.PB43614
F01.PB45812
F01.PB6685
[truncated: 739 more rows]
