# Supplementary material for: Integrated Signals of Jasmonates, Sugars, Cytokinins and Auxin Influence the Initial Growth of the Second Buds of Chrysanthemum after Decapitation
Source: Biology (Basel). 2021 May 16;10(5):440. doi: 10.3390/biology10050440 (PMC8156878; doi:10.3390/biology10050440)
Supplement: Supplementary file 1 [file biology-10-00440-s001.zip › Table-S3.xls]

#LncRNA_ID	Target_mRNA_ID
F01.PB9333	F01.PB51451
F01.PB15435	F01.PB27898
F01.PB59090	F01.PB8699
F01.PB55443	F01.PB23806
F01.PB30888	F01.PB51451
F01.PB52750	F01.PB56397;F01.PB25657;F01.PB47629
F01.PB8707	F01.PB52285
F01.PB49901	F01.PB61222
F01.PB31845	F01.PB61564
F01.PB45186	F01.PB52666
F01.PB50001	F01.PB62045
F01.PB20829	F01.PB30427;F01.PB17889
F01.PB21036	F01.PB28968;F01.PB51915;F01.PB21865;F01.PB7132;F01.PB915;F01.PB43664
F01.PB49175	F01.PB36694
F01.PB10267	F01.PB11224;F01.PB3706;F01.PB9176;F01.PB52628;F01.PB45830;F01.PB12693;F01.PB4527;F01.PB52453
F01.PB20254	F01.PB41274;F01.PB59129;F01.PB38294;F01.PB57444;F01.PB47888;F01.PB60483;F01.PB60236;F01.PB55704;F01.PB37749
F01.PB6425	F01.PB44338
F01.PB37194	F01.PB7571;F01.PB4374
F01.PB7131	F01.PB3396;F01.PB4383
F01.PB12212	F01.PB50177
F01.PB50044	F01.PB51451
F01.PB58190	F01.PB51451
F01.PB51635	F01.PB27577;F01.PB57144
F01.PB17270	F01.PB19677
F01.PB7764	F01.PB51633
F01.PB958	F01.PB52285;F01.PB53870;F01.PB26105
F01.PB51164	F01.PB58651;F01.PB56617;F01.PB56957
F01.PB6407	F01.PB53697
F01.PB54366	F01.PB62019
F01.PB60114	F01.PB62054;F01.PB13354
F01.PB1558	F01.PB39080
F01.PB45926	F01.PB57958;F01.PB58168
F01.PB10465	F01.PB61474
F01.PB9	F01.PB56397;F01.PB25657;F01.PB47629;F01.PB52336;F01.PB49174;F01.PB52650;F01.PB34720;F01.PB30427
F01.PB854	F01.PB52336;F01.PB56397;F01.PB25657;F01.PB47629;F01.PB52650;F01.PB4360
F01.PB44072	F01.PB57699;F01.PB59398
F01.PB1006	F01.PB44383;F01.PB8945;F01.PB11212;F01.PB33940;F01.PB46448;F01.PB51241;F01.PB28924;F01.PB37549
F01.PB36581	F01.PB38972;F01.PB874
F01.PB7223	F01.PB52285
F01.PB4289	F01.PB15948
F01.PB960	F01.PB44971
F01.PB29753	F01.PB40587;F01.PB14124
F01.PB21191	F01.PB1481
F01.PB45846	F01.PB61369;F01.PB22299;F01.PB18561;F01.PB6748;F01.PB3351;F01.PB18500;F01.PB21887;F01.PB1464
F01.PB2586	F01.PB29570
F01.PB10434	F01.PB61469
F01.PB37094	F01.PB21335
F01.PB31862	F01.PB5692
F01.PB4022	F01.PB61497
F01.PB1115	F01.PB20970
F01.PB53320	F01.PB29608
F01.PB1769	F01.PB56435
F01.PB2975	F01.PB20055
F01.PB54862	F01.PB62019
F01.PB52480	F01.PB10153;F01.PB2287;F01.PB633
F01.PB11550	F01.PB13032;F01.PB45427;F01.PB3665;F01.PB224;F01.PB20005;F01.PB9076;F01.PB45466;F01.PB25720;F01.PB42184;F01.PB38999
F01.PB15676	F01.PB61564
F01.PB42285	F01.PB62048
F01.PB51741	F01.PB44806;F01.PB9610;F01.PB46469;F01.PB4946;F01.PB49377;F01.PB47458;F01.PB47375;F01.PB8367;F01.PB18950;F01.PB13084;F01.PB47517;F01.PB8274;F01.PB20250;F01.PB15989;F01.PB13844;F01.PB16386;F01.PB6513;F01.PB1077
F01.PB52396	F01.PB6269;F01.PB16582;F01.PB13322;F01.PB21772;F01.PB4780;F01.PB52405;F01.PB20730
F01.PB29323	F01.PB31726
F01.PB7237	F01.PB61802
F01.PB1227	F01.PB52285
F01.PB20172	F01.PB15275
F01.PB52603	F01.PB20356;F01.PB633
F01.PB47130	F01.PB61381;F01.PB51430
F01.PB61699	F01.PB1658
F01.PB13309	F01.PB54982;F01.PB28374
F01.PB56477	F01.PB5004
F01.PB7639	F01.PB60032;F01.PB53745;F01.PB51057;F01.PB18950;F01.PB8367;F01.PB57799;F01.PB60215;F01.PB58922;F01.PB56509;F01.PB54821;F01.PB50755;F01.PB47356;F01.PB29944;F01.PB24926;F01.PB54794;F01.PB33141;F01.PB47597;F01.PB55558;F01.PB52282;F01.PB51065;F01.PB15989;F01.PB13844;F01.PB49377;F01.PB55126;F01.PB47458;F01.PB59940;F01.PB47769;F01.PB46469;F01.PB20250;F01.PB4946;F01.PB57297;F01.PB57011;F01.PB27899;F01.P…
F01.PB21328	F01.PB36133;F01.PB58966;F01.PB56202;F01.PB23717
F01.PB16236	F01.PB61564
F01.PB2233	F01.PB20970;F01.PB61461;F01.PB427
F01.PB7231	F01.PB57792;F01.PB55187;F01.PB55391
F01.PB49451	F01.PB7537
F01.PB10399	F01.PB26648;F01.PB56397;F01.PB52336
F01.PB49569	F01.PB51451
F01.PB38875	F01.PB56755
F01.PB60021	F01.PB6820;F01.PB43556
F01.PB16274	F01.PB51303;F01.PB54308;F01.PB57613;F01.PB57934;F01.PB38086;F01.PB53458;F01.PB16668;F01.PB44952
F01.PB43607	F01.PB55671
F01.PB5469	F01.PB34351;F01.PB31000;F01.PB50753;F01.PB59335;F01.PB58990;F01.PB62040;F01.PB61756
F01.PB61058	F01.PB2076
F01.PB20079	F01.PB51559
F01.PB47256	F01.PB17889;F01.PB10551;F01.PB12220;F01.PB20356
F01.PB13162	F01.PB52285
F01.PB1551	F01.PB58029
F01.PB59184	F01.PB51451
F01.PB15622	F01.PB48476
F01.PB8335	F01.PB61718;F01.PB61415
F01.PB38392	F01.PB51451
F01.PB57644	F01.PB31984
F01.PB19219	F01.PB52285
F01.PB50009	F01.PB10218;F01.PB16984
F01.PB465	F01.PB52333
F01.PB46642	F01.PB55584;F01.PB1876
F01.PB54512	F01.PB40133;F01.PB54894
F01.PB10565	F01.PB50449
F01.PB3326	F01.PB61801
F01.PB9264	F01.PB61369;F01.PB22299;F01.PB18561;F01.PB6748;F01.PB3351;F01.PB18500;F01.PB21887;F01.PB1464
F01.PB24760	F01.PB62054
F01.PB45946	F01.PB47940
F01.PB46083	F01.PB52285
F01.PB51361	F01.PB52147;F01.PB51686;F01.PB48263;F01.PB4562
F01.PB28555	F01.PB56786;F01.PB55161;F01.PB28161;F01.PB32408;F01.PB56032;F01.PB53091;F01.PB49073;F01.PB29423
F01.PB16768	F01.PB54769;F01.PB23884
F01.PB7700	F01.PB34467
F01.PB21700	F01.PB60493;F01.PB37700
F01.PB46485	F01.PB61249;F01.PB39254
F01.PB52500	F01.PB22179;F01.PB13750;F01.PB17847;F01.PB3087;F01.PB44561;F01.PB22172;F01.PB13334;F01.PB9570;F01.PB3089;F01.PB742;F01.PB568;F01.PB8056;F01.PB9244;F01.PB3077;F01.PB15618;F01.PB9788;F01.PB21536;F01.PB4082
F01.PB19391	F01.PB52285
F01.PB54613	F01.PB43556
F01.PB9301	F01.PB52285
F01.PB50647	F01.PB31608
F01.PB46943	F01.PB51451
F01.PB52224	F01.PB59568
F01.PB43653	F01.PB50561;F01.PB46206;F01.PB15575;F01.PB44433
F01.PB9200	F01.PB52285
F01.PB61962	F01.PB55166;F01.PB38076;F01.PB37247;F01.PB52161
F01.PB45189	F01.PB62040
F01.PB48960	F01.PB42184;F01.PB31963;F01.PB49974;F01.PB49642;F01.PB48529;F01.PB51989;F01.PB52518;F01.PB13032;F01.PB45427;F01.PB3665;F01.PB224;F01.PB7001
F01.PB20270	F01.PB59728;F01.PB60864;F01.PB57860;F01.PB58563;F01.PB4755;F01.PB53871
F01.PB57966	F01.PB61035;F01.PB57768;F01.PB29596;F01.PB32418;F01.PB53581
F01.PB21600	F01.PB13941
F01.PB1931	F01.PB52336;F01.PB10528;F01.PB52650;F01.PB56397;F01.PB25657;F01.PB4360;F01.PB57467;F01.PB21914;F01.PB34720;F01.PB30427
F01.PB1097	F01.PB37169
F01.PB20278	F01.PB25657;F01.PB56397;F01.PB57467;F01.PB47629;F01.PB52336;F01.PB52650;F01.PB34720
F01.PB54337	F01.PB10396
F01.PB1074	F01.PB2773
F01.PB27053	F01.PB26001;F01.PB51823;F01.PB1935;F01.PB1288
F01.PB14738	F01.PB56512;F01.PB49163;F01.PB36873;F01.PB27010;F01.PB53335
F01.PB5180	F01.PB58822;F01.PB56369;F01.PB42567;F01.PB36391
F01.PB39842	F01.PB50241
F01.PB51399	F01.PB60063;F01.PB59814;F01.PB25210;F01.PB17997;F01.PB897
F01.PB61938	F01.PB1606;F01.PB2378;F01.PB448;F01.PB492
F01.PB9909	F01.PB51327;F01.PB54233;F01.PB45238;F01.PB32172;F01.PB55287;F01.PB276;F01.PB18784;F01.PB7954;F01.PB244
F01.PB52315	F01.PB60570;F01.PB4485;F01.PB7933
F01.PB9781	F01.PB56575
F01.PB61835	F01.PB1514
F01.PB561	F01.PB17889;F01.PB30427;F01.PB26648;F01.PB34720;F01.PB50919
F01.PB59011	F01.PB2961
F01.PB5994	F01.PB54571;F01.PB38553;F01.PB54281;F01.PB59522;F01.PB55183;F01.PB53448;F01.PB52893
F01.PB16259	F01.PB48284;F01.PB18106;F01.PB60627
F01.PB17388	F01.PB30427;F01.PB17889;F01.PB28182
F01.PB1805	F01.PB52285
F01.PB1206	F01.PB52333
F01.PB5116	F01.PB53409;F01.PB53699;F01.PB57208;F01.PB55902;F01.PB51589;F01.PB48332;F01.PB47360;F01.PB43950;F01.PB2961
F01.PB10392	F01.PB19677;F01.PB2024
F01.PB19514	F01.PB57995;F01.PB51239
F01.PB51811	F01.PB61660
F01.PB41912	F01.PB62054
F01.PB50351	F01.PB49377;F01.PB4946;F01.PB46469;F01.PB60032;F01.PB47375;F01.PB8367;F01.PB18950;F01.PB44264;F01.PB8274;F01.PB13084;F01.PB15989;F01.PB13844;F01.PB16386;F01.PB6513;F01.PB1077;F01.PB20250
F01.PB39478	F01.PB57266;F01.PB56507;F01.PB9094
F01.PB17304	F01.PB53837;F01.PB47940;F01.PB61591;F01.PB58512;F01.PB11671
F01.PB252	F01.PB52333
F01.PB52813	F01.PB50010;F01.PB27841
F01.PB43555	F01.PB54361;F01.PB59799;F01.PB60562
F01.PB47596	F01.PB53335;F01.PB54282
F01.PB14487	F01.PB52285
F01.PB29314	F01.PB29436;F01.PB48131;F01.PB50258;F01.PB51046
F01.PB50209	F01.PB51451
F01.PB60067	F01.PB2076
F01.PB58884	F01.PB29570
F01.PB9900	F01.PB5174;F01.PB10858;F01.PB9245;F01.PB15249;F01.PB4370;F01.PB51245;F01.PB47421;F01.PB10147;F01.PB19397;F01.PB4686;F01.PB2287;F01.PB633;F01.PB2970
F01.PB56255	F01.PB51451
F01.PB10806	F01.PB59398
F01.PB29457	F01.PB54243
F01.PB52175	F01.PB59568
F01.PB2534	F01.PB36813;F01.PB61941
F01.PB2072	F01.PB61461
F01.PB173	F01.PB61497;F01.PB39080;F01.PB14208
F01.PB60412	F01.PB51303
F01.PB28848	F01.PB38285
F01.PB28459	F01.PB51451
F01.PB19705	F01.PB57225
F01.PB618	F01.PB52285
F01.PB24942	F01.PB2024
F01.PB46653	F01.PB56152
F01.PB47867	F01.PB29566;F01.PB61730
F01.PB8504	F01.PB57699
F01.PB59049	F01.PB27577
F01.PB33400	F01.PB61564
F01.PB48101	F01.PB29093;F01.PB41015;F01.PB35450;F01.PB30198;F01.PB38073;F01.PB35301;F01.PB35337;F01.PB35677;F01.PB44156;F01.PB11146;F01.PB44790;F01.PB23798
F01.PB31763	F01.PB29517
F01.PB8921	F01.PB20686;F01.PB20537
F01.PB1653	F01.PB60766
F01.PB10380	F01.PB61564
F01.PB44459	F01.PB60339;F01.PB58195;F01.PB39096
F01.PB56493	F01.PB59568
F01.PB5560	F01.PB61564
F01.PB2074	F01.PB49467
F01.PB1764	F01.PB56110;F01.PB55583
F01.PB56562	F01.PB44264;F01.PB8274;F01.PB25072;F01.PB13084;F01.PB8367;F01.PB16386;F01.PB6513;F01.PB15989;F01.PB13844;F01.PB20250;F01.PB1077
F01.PB33133	F01.PB60151;F01.PB57083;F01.PB33664;F01.PB14023;F01.PB19760
F01.PB54077	F01.PB49044;F01.PB9624
F01.PB4656	F01.PB50919
F01.PB2908	F01.PB52723
F01.PB17060	F01.PB61564
F01.PB54509	F01.PB51451
F01.PB1148	F01.PB2154
F01.PB18076	F01.PB17889;F01.PB25657;F01.PB52650;F01.PB56397
F01.PB36478	F01.PB5468
F01.PB3306	F01.PB17889
F01.PB45227	F01.PB52285
F01.PB12792	F01.PB58168;F01.PB57958
F01.PB43660	F01.PB29570
F01.PB18369	F01.PB15184;F01.PB16209
F01.PB55888	F01.PB57561
F01.PB49844	F01.PB51451
F01.PB7308	F01.PB50449
F01.PB56619	F01.PB2207
F01.PB27267	F01.PB15184;F01.PB16209
F01.PB46473	F01.PB57699
F01.PB42961	F01.PB58168;F01.PB54881;F01.PB57958;F01.PB45167
F01.PB2549	F01.PB51801;F01.PB23396
F01.PB2047	F01.PB58371;F01.PB60117;F01.PB54834;F01.PB53905;F01.PB20236;F01.PB53822;F01.PB48147;F01.PB18295;F01.PB37082
F01.PB6619	F01.PB61469
F01.PB11859	F01.PB39912
F01.PB15754	F01.PB14253
F01.PB46269	F01.PB25144
F01.PB51873	F01.PB58651;F01.PB56617;F01.PB56957
F01.PB47810	F01.PB53668;F01.PB2788;F01.PB2970;F01.PB2661;F01.PB2287;F01.PB633
F01.PB36460	F01.PB25661;F01.PB5743
F01.PB46367	F01.PB47472
F01.PB48095	F01.PB44308
F01.PB49589	F01.PB10218;F01.PB16984
F01.PB15283	F01.PB56397;F01.PB25657;F01.PB47629;F01.PB52336;F01.PB49174;F01.PB52650
F01.PB12357	F01.PB61474
F01.PB1181	F01.PB62051
F01.PB47585	F01.PB56755;F01.PB61135
F01.PB43634	F01.PB52285
F01.PB59532	F01.PB43793;F01.PB2304
F01.PB61563	F01.PB4484
F01.PB2865	F01.PB51112;F01.PB61474
F01.PB5749	F01.PB54881
F01.PB7287	F01.PB7066
F01.PB46782	F01.PB53453
F01.PB1982	F01.PB56435
F01.PB37952	F01.PB28019
F01.PB20201	F01.PB52650;F01.PB26648;F01.PB56397;F01.PB25657
F01.PB11181	F01.PB37700;F01.PB60493
F01.PB58857	F01.PB49661
F01.PB727	F01.PB33831
F01.PB17949	F01.PB55187
F01.PB430	F01.PB17889;F01.PB27938;F01.PB26648;F01.PB34720;F01.PB39080;F01.PB1393;F01.PB14208;F01.PB5870;F01.PB58730;F01.PB50449;F01.PB24518
F01.PB47374	F01.PB59451
F01.PB9305	F01.PB51633
F01.PB40773	F01.PB60690;F01.PB30264
F01.PB7329	F01.PB54800;F01.PB49856
F01.PB55036	F01.PB51451
F01.PB17320	F01.PB62045
F01.PB47447	F01.PB51451
F01.PB16923	F01.PB52285
F01.PB18900	F01.PB52285;F01.PB38797
F01.PB37036	F01.PB57967
F01.PB18430	F01.PB56397;F01.PB25657;F01.PB47629;F01.PB52336;F01.PB49174;F01.PB52650
F01.PB43482	F01.PB47472
F01.PB2475	F01.PB50097;F01.PB20599;F01.PB22153;F01.PB22309;F01.PB16688;F01.PB16800;F01.PB15761;F01.PB17219;F01.PB10541;F01.PB17889;F01.PB26648
F01.PB1938	F01.PB53081;F01.PB14253;F01.PB50919;F01.PB26648;F01.PB17889;F01.PB24518;F01.PB39080;F01.PB1393;F01.PB58730;F01.PB11374
F01.PB46529	F01.PB52285
F01.PB54932	F01.PB56450;F01.PB54798;F01.PB34678;F01.PB50486;F01.PB28111;F01.PB43876;F01.PB5801
F01.PB3153	F01.PB52336;F01.PB56397;F01.PB25657;F01.PB47629
F01.PB50475	F01.PB55187
F01.PB21586	F01.PB52285
F01.PB6982	F01.PB52285
F01.PB52787	F01.PB28282;F01.PB27099
F01.PB3464	F01.PB61801
F01.PB4879	F01.PB44306;F01.PB10147;F01.PB171;F01.PB17738;F01.PB15352;F01.PB10858;F01.PB1801;F01.PB2970;F01.PB2287
F01.PB51240	F01.PB30893;F01.PB17798;F01.PB47006;F01.PB15603;F01.PB56361;F01.PB53031;F01.PB15246
F01.PB51420	F01.PB59723;F01.PB45131;F01.PB51613;F01.PB14561
F01.PB43980	F01.PB15868
F01.PB1954	F01.PB52285
F01.PB58218	F01.PB57579
F01.PB49907	F01.PB51451
F01.PB44583	F01.PB57900;F01.PB47626;F01.PB40587;F01.PB42366;F01.PB42136;F01.PB14124
F01.PB55582	F01.PB51451
F01.PB26593	F01.PB61564
F01.PB61752	F01.PB10551;F01.PB12220
F01.PB9973	F01.PB61469
F01.PB2629	F01.PB49467
F01.PB22600	F01.PB61564
F01.PB37523	F01.PB51451
F01.PB18257	F01.PB59789
F01.PB43100	F01.PB53837
F01.PB44225	F01.PB51084;F01.PB29274;F01.PB29589;F01.PB24980;F01.PB47716;F01.PB35075;F01.PB34147;F01.PB56169;F01.PB50597;F01.PB52016
F01.PB45577	F01.PB52553;F01.PB60140
F01.PB43735	F01.PB57002;F01.PB58134
F01.PB16512	F01.PB40362
F01.PB32699	F01.PB61415
F01.PB7249	F01.PB61468
F01.PB21677	F01.PB59247
F01.PB56784	F01.PB44508
F01.PB38740	F01.PB46206;F01.PB15575;F01.PB44433
F01.PB2741	F01.PB20491;F01.PB17889;F01.PB39080
F01.PB99	F01.PB61474
F01.PB44968	F01.PB26648;F01.PB34720;F01.PB56397;F01.PB25657;F01.PB52650
F01.PB8823	F01.PB45866;F01.PB44331;F01.PB44187;F01.PB14208
F01.PB56442	F01.PB47517;F01.PB47375;F01.PB46469;F01.PB4946;F01.PB16386;F01.PB6513;F01.PB18950;F01.PB8274;F01.PB8367;F01.PB15989;F01.PB13844;F01.PB13084;F01.PB1077;F01.PB20250
F01.PB7916	F01.PB36694
F01.PB4331	F01.PB26648;F01.PB34720;F01.PB56397;F01.PB25657;F01.PB52650;F01.PB45031;F01.PB12730;F01.PB6373;F01.PB47629;F01.PB1393
F01.PB43775	F01.PB57995;F01.PB34198;F01.PB56263;F01.PB51239;F01.PB53927
F01.PB8854	F01.PB61801
F01.PB55482	F01.PB29608
F01.PB1812	F01.PB22204;F01.PB18398
F01.PB13061	F01.PB61564
F01.PB10831	F01.PB56450;F01.PB54798;F01.PB38617;F01.PB34678;F01.PB59615;F01.PB30259;F01.PB25145;F01.PB59247;F01.PB60496;F01.PB54539;F01.PB61039;F01.PB59309;F01.PB56536;F01.PB53529;F01.PB50486;F01.PB54252;F01.PB48398;F01.PB28111;F01.PB43876;F01.PB55317;F01.PB33503;F01.PB36607;F01.PB57505;F01.PB45058
F01.PB55951	F01.PB57967
F01.PB36281	F01.PB57585
F01.PB17974	F01.PB57699
F01.PB1762	F01.PB61381;F01.PB51430
F01.PB1509	F01.PB33831
F01.PB8672	F01.PB16184;F01.PB54192;F01.PB36202;F01.PB916
F01.PB20517	F01.PB59398
F01.PB47893	F01.PB14340
F01.PB140	F01.PB427
F01.PB7243	F01.PB47948
F01.PB21454	F01.PB51451
F01.PB55423	F01.PB28617;F01.PB58979;F01.PB55885;F01.PB31303;F01.PB58006;F01.PB55105;F01.PB60211;F01.PB56561;F01.PB37007;F01.PB29631;F01.PB28929;F01.PB31467;F01.PB14500
F01.PB57560	F01.PB29517
F01.PB32672	F01.PB15575;F01.PB46206
F01.PB45508	F01.PB57934
F01.PB9970	F01.PB3287;F01.PB11633;F01.PB21991;F01.PB12560;F01.PB18497
F01.PB16654	F01.PB36920;F01.PB39016;F01.PB39047
F01.PB39868	F01.PB874
F01.PB4461	F01.PB61341;F01.PB17889
F01.PB4036	F01.PB57699
F01.PB2229	F01.PB27744
F01.PB43610	F01.PB43983
F01.PB43498	F01.PB57153;F01.PB61421
F01.PB51060	F01.PB59568
F01.PB11895	F01.PB28392;F01.PB53667;F01.PB49288
F01.PB48099	F01.PB51451
F01.PB18886	F01.PB50045
F01.PB6472	F01.PB61564
F01.PB3960	F01.PB61502
F01.PB1946	F01.PB9797
F01.PB7455	F01.PB52285
F01.PB1225	F01.PB47773;F01.PB55181;F01.PB44625;F01.PB33238;F01.PB53579
F01.PB60073	F01.PB37658;F01.PB56633;F01.PB48385;F01.PB54295;F01.PB54317;F01.PB56563;F01.PB5615;F01.PB19653;F01.PB51094
F01.PB1279	F01.PB52285;F01.PB40839;F01.PB38797
F01.PB8984	F01.PB45866;F01.PB44187;F01.PB44331;F01.PB61421;F01.PB14208
F01.PB44927	F01.PB17436
F01.PB431	F01.PB17889;F01.PB26648
F01.PB54187	F01.PB56512;F01.PB49163;F01.PB27010
F01.PB8757	F01.PB61801
F01.PB22223	F01.PB56397;F01.PB25657;F01.PB47629;F01.PB52336;F01.PB49174;F01.PB52650
F01.PB27823	F01.PB61469
F01.PB60399	F01.PB56512;F01.PB49163;F01.PB27010;F01.PB59690;F01.PB29207;F01.PB51862
F01.PB43772	F01.PB2661;F01.PB633;F01.PB1508;F01.PB13932;F01.PB16278;F01.PB2970;F01.PB2788;F01.PB2287
F01.PB48060	F01.PB3617
F01.PB47945	F01.PB61039;F01.PB56536;F01.PB53529;F01.PB59309;F01.PB48398;F01.PB50486;F01.PB43876;F01.PB28111;F01.PB59247;F01.PB60496;F01.PB54252;F01.PB55317;F01.PB56450;F01.PB54798;F01.PB34678;F01.PB33503;F01.PB36607
F01.PB57545	F01.PB57967
F01.PB61372	F01.PB51007;F01.PB18182;F01.PB12169;F01.PB4062;F01.PB3397;F01.PB2746;F01.PB19924;F01.PB10697;F01.PB2566;F01.PB18129;F01.PB21259;F01.PB8099;F01.PB3657;F01.PB5886;F01.PB45837;F01.PB20164
F01.PB29048	F01.PB51451
F01.PB20848	F01.PB60893
F01.PB51313	F01.PB55351;F01.PB53990
F01.PB6116	F01.PB19904
F01.PB8941	F01.PB58563;F01.PB59728;F01.PB60864;F01.PB57860;F01.PB37177;F01.PB38913;F01.PB4755
F01.PB30023	F01.PB48159
F01.PB46519	F01.PB51035;F01.PB19170
F01.PB43699	F01.PB52931
F01.PB9490	F01.PB33217
F01.PB18814	F01.PB39189;F01.PB38311;F01.PB40530;F01.PB40868;F01.PB10277;F01.PB8677;F01.PB53401;F01.PB61010
F01.PB3313	F01.PB26648;F01.PB34720;F01.PB56397;F01.PB25657;F01.PB52650;F01.PB47629
F01.PB5433	F01.PB32106;F01.PB23055
F01.PB2711	F01.PB49467
F01.PB59721	F01.PB51049
F01.PB49718	F01.PB57934
F01.PB34202	F01.PB55424
F01.PB57807	F01.PB51871;F01.PB55418;F01.PB59784;F01.PB40132;F01.PB60079;F01.PB25305
F01.PB2513	F01.PB52333
F01.PB5680	F01.PB61119;F01.PB53211;F01.PB32280;F01.PB39313;F01.PB57359;F01.PB56059;F01.PB42262;F01.PB39952;F01.PB53343;F01.PB37098;F01.PB56695;F01.PB57017;F01.PB43172;F01.PB35809;F01.PB39616
F01.PB14876	F01.PB17889;F01.PB30427;F01.PB26648
F01.PB6784	F01.PB26648;F01.PB34720;F01.PB52650;F01.PB25657;F01.PB56397;F01.PB1393
F01.PB35110	F01.PB61564
F01.PB50974	F01.PB29608
F01.PB1602	F01.PB13298;F01.PB11667
F01.PB47457	F01.PB60472;F01.PB60078
F01.PB61436	F01.PB44780;F01.PB1076
F01.PB61055	F01.PB46217
F01.PB49364	F01.PB51451
F01.PB50048	F01.PB51451
F01.PB7648	F01.PB56435
F01.PB9023	F01.PB61801
F01.PB55009	F01.PB51705;F01.PB47606
F01.PB54680	F01.PB60503;F01.PB56196;F01.PB33324;F01.PB57721;F01.PB39479;F01.PB53793;F01.PB54213;F01.PB58147;F01.PB37314;F01.PB53875;F01.PB53564;F01.PB59708;F01.PB53876;F01.PB29402;F01.PB57442;F01.PB59031;F01.PB45364
F01.PB58090	F01.PB55453;F01.PB27249;F01.PB51651;F01.PB54551;F01.PB58563;F01.PB904;F01.PB55476;F01.PB42712;F01.PB33920;F01.PB30548
F01.PB30291	F01.PB47539;F01.PB7539
F01.PB1699	F01.PB49467
F01.PB571	F01.PB40013;F01.PB59628;F01.PB48289;F01.PB42942;F01.PB59516;F01.PB58042;F01.PB56220;F01.PB55305;F01.PB52927;F01.PB15025;F01.PB52527;F01.PB59674;F01.PB60028;F01.PB49153;F01.PB51863;F01.PB54188;F01.PB36503;F01.PB60801;F01.PB56429;F01.PB55967;F01.PB34634;F01.PB24630;F01.PB49717;F01.PB29287;F01.PB58223;F01.PB56546;F01.PB60093;F01.PB59345;F01.PB58176;F01.PB56017;F01.PB51945;F01.PB48422;F01.PB47503;F01…
F01.PB47123	F01.PB14208
F01.PB45081	F01.PB57578;F01.PB26062
F01.PB46208	F01.PB39233;F01.PB56105
F01.PB57586	F01.PB51451
F01.PB45393	F01.PB54449;F01.PB55935;F01.PB48385;F01.PB57956;F01.PB54207;F01.PB19653;F01.PB57906;F01.PB57796;F01.PB54808;F01.PB5615;F01.PB56563;F01.PB54317;F01.PB37658;F01.PB60615;F01.PB36607
F01.PB16304	F01.PB24120
F01.PB18861	F01.PB37876
F01.PB3888	F01.PB58563;F01.PB59728;F01.PB60864;F01.PB57860;F01.PB37177;F01.PB38913;F01.PB4755
F01.PB16290	F01.PB26648;F01.PB56397;F01.PB25657;F01.PB52650
F01.PB57003	F01.PB23792;F01.PB50287
F01.PB59592	F01.PB24027
F01.PB41220	F01.PB60472;F01.PB54213;F01.PB56196;F01.PB33324;F01.PB57721;F01.PB58147;F01.PB39479;F01.PB59031
F01.PB50768	F01.PB57441
F01.PB47248	F01.PB20312;F01.PB4452;F01.PB9529;F01.PB18105;F01.PB15365;F01.PB13161
F01.PB53095	F01.PB29923
F01.PB49648	F01.PB51451
F01.PB5961	F01.PB44278
F01.PB38710	F01.PB57585
F01.PB45822	F01.PB50356
F01.PB16380	F01.PB52285;F01.PB40839;F01.PB38797
F01.PB50856	F01.PB51451
F01.PB49164	F01.PB53792
F01.PB57372	F01.PB34530;F01.PB54634;F01.PB53335;F01.PB43862
F01.PB52380	F01.PB17889
F01.PB37530	F01.PB49153;F01.PB15025;F01.PB46674;F01.PB4268;F01.PB15493
F01.PB45513	F01.PB59398
F01.PB1232	F01.PB56435
F01.PB50873	F01.PB58430;F01.PB51132;F01.PB6219;F01.PB12512;F01.PB13670;F01.PB6579;F01.PB18450;F01.PB13849
F01.PB13290	F01.PB58512;F01.PB11671;F01.PB61591
F01.PB52924	F01.PB55609;F01.PB28405;F01.PB18269
F01.PB19389	F01.PB54918;F01.PB54735;F01.PB60542
F01.PB34797	F01.PB38180
F01.PB43023	F01.PB5248
F01.PB2649	F01.PB61474;F01.PB17889;F01.PB1393;F01.PB26648;F01.PB39080
F01.PB3592	F01.PB61341;F01.PB17889
F01.PB52048	F01.PB34198;F01.PB6372;F01.PB14744;F01.PB15808
F01.PB58111	F01.PB57967
F01.PB48616	F01.PB2961
F01.PB49777	F01.PB51843
F01.PB39173	F01.PB874
F01.PB58759	F01.PB55774;F01.PB56996;F01.PB54690;F01.PB46690;F01.PB441
F01.PB20431	F01.PB50097;F01.PB20599;F01.PB22153;F01.PB22309;F01.PB16688;F01.PB16800;F01.PB15761;F01.PB17219
