# Supplementary material for: Integrated Signals of Jasmonates, Sugars, Cytokinins and Auxin Influence the Initial Growth of the Second Buds of Chrysanthemum after Decapitation
Source: Biology (Basel). 2021 May 16;10(5):440. doi: 10.3390/biology10050440 (PMC8156878; doi:10.3390/biology10050440)
Supplement: Supplementary file 1 [file biology-10-00440-s001.zip › Table-S4.xls]

## Sheet: Integrated_Function.anno
#GeneID	COG_class	COG_class_annotation	GO_annotation	KEGG_annotation	KEGG_pathway	KOG_class	KOG_class_annotation	Pfam_annotation	Swissprot_annotation	eggNOG_class	eggNOG_class_annotation	nr_annotation
F01.PB30922	--	--	--	--	--	--	--	--	Protein TIC110, chloroplastic (Precursor) GN=TIC110 OS=Arabidopsis thaliana (Mouse-ear cress) PE=1 SV=1	S	Function unknown	unnamed protein product [Coffea canephora]
F01.PB19179	--	--	--	K16585|6.9243e-13|cam:101512786|uncharacterized LOC101512786; K16585 HAUS augmin-like complex subunit 2 (A)	--	--	--	--	L-ascorbate peroxidase 3, peroxisomal (Precursor) GN=M4E13.60 OS=Arabidopsis thaliana (Mouse-ear cress) PE=1 SV=1	S	Function unknown	PREDICTED: uncharacterized protein LOC105167265 [Sesamum indicum]
F01.PB2445	--	--	--	K12948|3.11277e-94|gmx:100499788|uncharacterized LOC100499788; K12948 signal peptidase complex subunit 3 [EC:3.4.-.-] (A)	ko03060:Protein export	[U]	Intracellular trafficking, secretion, and vesicular transport	Signal peptidase subunit	Signal peptidase complex subunit 3A GN=At3g05230 OS=Arabidopsis thaliana (Mouse-ear cress) PE=2 SV=1	U	Intracellular trafficking, secretion, and vesicular transport	hypothetical protein MIMGU_mgv1a015140mg [Erythranthe guttata]
F01.PB27988	--	--	--	--	--	--	--	Pectinesterase;; Plant invertase/pectin methylesterase inhibitor	Pectinesterase 51 (Precursor) GN=F17I14.50 OS=Arabidopsis thaliana (Mouse-ear cress) PE=2 SV=1	G	Carbohydrate transport and metabolism	PREDICTED: probable pectinesterase/pectinesterase inhibitor 51 [Vitis vinifera]
F01.PB27943	--	--	--	--	--	[R]	General function prediction only	PPR repeat;; PPR repeat;; PPR repeat family;; PPR repeat	Pentatricopeptide repeat-containing protein At4g01400, mitochondrial (Precursor) GN=At4g01400 OS=Arabidopsis thaliana (Mouse-ear cress) PE=2 SV=2	S	Function unknown	hypothetical protein CISIN_1g012126mg [Citrus sinensis]
F01.PB15530	--	--	--	--	--	[S]	Function unknown	IQ calmodulin-binding motif;; Ankyrin repeats (3 copies);; Ankyrin repeat;; Ankyrin repeats (many copies);; Ankyrin repeat	Calmodulin-binding transcription activator 4 GN=F1N21.13 OS=Arabidopsis thaliana (Mouse-ear cress) PE=1 SV=1	K	Transcription	PREDICTED: calmodulin-binding transcription activator 4 isoform X2 [Vitis vinifera]
F01.PB9811	--	--	--	--	--	--	--	Glycosyl hydrolases family 17	Glucan endo-1,3-beta-glucosidase (Precursor) GN=GLC1 OS=Triticum aestivum (Wheat) PE=2 SV=1	G	Carbohydrate transport and metabolism	unnamed protein product [Coffea canephora]
F01.PB6776	--	--	--	--	--	--	--	--	--	S	Function unknown	hypothetical protein L484_010783 [Morus notabilis]
F01.PB8531	[Z]	Cytoskeleton	--	K07374|0|cit:102620663|tubulin alpha chain-like; K07374 tubulin alpha (A)	ko04145:Phagosome	[Z]	Cytoskeleton	Tubulin/FtsZ family, GTPase domain;; Tubulin C-terminal domain	Tubulin alpha chain GN=TUBA OS=Prunus dulcis (Almond) PE=2 SV=1	Z	Cytoskeleton	PREDICTED: tubulin alpha chain-like [Elaeis guineensis]
F01.PB21955	--	--	--	--	--	[MW]	--	--	Fasciclin-like arabinogalactan protein 17 (Precursor) GN=FLA17 OS=Arabidopsis thaliana (Mouse-ear cress) PE=2 SV=1	M	Cell wall/membrane/envelope biogenesis	conserved hypothetical protein [Ricinus communis]
F01.PB58267	--	--	--	--	--	--	--	Leucine Rich repeats (2 copies);; Leucine rich repeat;; Leucine Rich Repeat;; NB-ARC domain;; TIR domain	TMV resistance protein N GN=N OS=Nicotiana glutinosa (Tobacco) PE=1 SV=1	S	Function unknown	TIR_3 [Helianthus annuus]
F01.PB8454	--	--	--	--	--	--	--	PX domain	--	S	Function unknown	PREDICTED: uncharacterized protein LOC103499809 isoform X2 [Cucumis melo]
F01.PB37299	--	--	--	--	--	[T]	Signal transduction mechanisms	NB-ARC domain;; Archaeal ATPase;; ATPase family associated with various cellular activities (AAA);; Leucine Rich repeats (2 copies);; Leucine rich repeat;; Leucine Rich Repeat	Disease resistance protein At4g27190 GN=At4g27190 OS=Arabidopsis thaliana (Mouse-ear cress) PE=2 SV=1	S	Function unknown	PREDICTED: disease resistance protein At4g27190-like [Citrus sinensis]
F01.PB52746	[I]	Lipid transport and metabolism	--	K00249|0|sly:101261954|acyl-CoA dehydrogenase family member 10-like; K00249 acyl-CoA dehydrogenase [EC:1.3.8.7] (A)	ko00071:Fatty acid degradation;ko00280:Valine, leucine and isoleucine degradation;ko00410:beta-Alanine metabolism;ko00640:Propanoate metabolism;ko01200:Carbon metabolism;ko01212:Fatty acid metabolism	[R]	General function prediction only	Phosphotransferase enzyme family;; Acyl-CoA dehydrogenase, middle domain;; Acyl-CoA dehydrogenase, N-terminal domain;; Acyl-CoA dehydrogenase, C-terminal domain;; Ecdysteroid kinase;; Acyl-CoA dehydrogenase, C-terminal domain;; Acyl-CoA dehydrogenase, C-terminal domain	2-methylacyl-CoA dehydrogenase, mitochondrial (Precursor) GN=2MBCD OS=Solanum tuberosum (Potato) PE=1 SV=2	I	Lipid transport and metabolism	unnamed protein product [Coffea canephora]
F01.PB56032	--	--	--	--	--	[G]	Carbohydrate transport and metabolism	Glycosyl hydrolases family 35	Beta-galactosidase 3 (Precursor) OS=Oryza sativa subsp. japonica (Rice) PE=3 SV=1	G	Carbohydrate transport and metabolism	PREDICTED: beta-galactosidase 10 isoform X1 [Nelumbo nucifera]
F01.PB24464	[G]	Carbohydrate transport and metabolism	--	K00854|3.72828e-161|sly:101244576|xylulose kinase; K00854 xylulokinase [EC:2.7.1.17] (A)	ko00040:Pentose and glucuronate interconversions	[G]	Carbohydrate transport and metabolism	FGGY family of carbohydrate kinases, N-terminal domain;; FGGY family of carbohydrate kinases, C-terminal domain	--	G	Carbohydrate transport and metabolism	PREDICTED: xylulose kinase-like [Nelumbo nucifera]
F01.PB39402	--	--	--	--	--	[Q]	Secondary metabolites biosynthesis, transport and catabolism	--	3-hydroxy-3-methylglutaryl-coenzyme A reductase 1 GN=HMG1 OS=Gossypium hirsutum (Upland cotton) PE=3 SV=1	C	Energy production and conversion	unnamed protein product [Coffea canephora]
F01.PB13676	[R]	General function prediction only	--	K11866|6.09424e-102|vvi:100243131|AMSH-like ubiquitin thioesterase 3; K11866 STAM-binding protein [EC:3.4.19.12] (A)	ko04144:Endocytosis	[T]	Signal transduction mechanisms	--	AMSH-like ubiquitin thioesterase 3 GN=AMSH3 OS=Arabidopsis thaliana (Mouse-ear cress) PE=1 SV=2	S	Function unknown	PREDICTED: AMSH-like ubiquitin thioesterase 3 [Vitis vinifera]
F01.PB5447	--	--	--	K14945|1.24987e-20|cic:CICLE_v10009077mg|hypothetical protein; K14945 protein quaking (A)	--	[A]	RNA processing and modification	--	KH domain-containing protein At4g26480 GN=At4g26480 OS=Arabidopsis thaliana (Mouse-ear cress) PE=2 SV=1	A	RNA processing and modification	hypothetical protein CICLE_v10009077mg [Citrus clementina]
F01.PB55539	--	--	--	--	--	--	--	--	--	S	Function unknown	PREDICTED: uncharacterized protein LOC103431666 [Malus domestica]
F01.PB9271	--	--	--	--	--	--	--	Glycosyl hydrolases family 17;; Glycosyl hydrolases family 17;; Glycosyl hydrolases family 17	Glucan endo-1,3-beta-glucosidase, acidic isoform PR-Q&apos; (Precursor) OS=Nicotiana tabacum (Common tobacco) PE=1 SV=1	--	--	unnamed protein product [Coffea canephora]
F01.PB18682	--	--	--	K00737|0|sly:101268683|uncharacterized LOC101268683; K00737 beta-1,4-mannosyl-glycoprotein beta-1,4-N-acetylglucosaminyltransferase [EC:2.4.1.144] (A)	ko00510:N-Glycan biosynthesis	--	--	Glycosyltransferase family 17;; Glycosyltransferase family 17	--	--	--	PREDICTED: uncharacterized protein LOC105156648 [Sesamum indicum]
F01.PB45313	[R]	General function prediction only	--	K07052|4.38197e-77|vvi:100252714|uncharacterized LOC100252714; K07052 (A)	--	--	--	--	--	S	Function unknown	unnamed protein product [Vitis vinifera]
F01.PB22810	--	--	--	--	--	--	--	bHLH-MYC and R2R3-MYB transcription factors N-terminal	Transcription factor bHLH155 GN=BHLH155 OS=Arabidopsis thaliana (Mouse-ear cress) PE=2 SV=1	K	Transcription	PREDICTED: transcription factor bHLH155-like isoform X2 [Populus euphratica]
F01.PB27564	[E]	Amino acid transport and metabolism	--	K14638|0|cmo:103497318|protein NRT1/ PTR FAMILY 6.2; K14638 solute carrier family 15 (peptide/histidine transporter), member 3/4 (A)	--	[E]	Amino acid transport and metabolism	POT family	Protein NRT1/ PTR FAMILY 6.2 GN=F18A8.6 OS=Arabidopsis thaliana (Mouse-ear cress) PE=1 SV=1	E	Amino acid transport and metabolism	hypothetical protein JCGZ_13318 [Jatropha curcas]
F01.PB26321	--	--	--	--	--	[A]	RNA processing and modification	RING-variant domain	--	O	Posttranslational modification, protein turnover, chaperones	PREDICTED: uncharacterized protein LOC104598128 [Nelumbo nucifera]
F01.PB56318	[J]	Translation, ribosomal structure and biogenesis	--	K03237|2.00795e-44|mtr:MTR_3g071540|Eukaryotic translation initiation factor 2 alpha subunit; K03237 translation initiation factor 2 subunit 1 (A)	ko03013:RNA transport;ko04141:Protein processing in endoplasmic reticulum	[J]	Translation, ribosomal structure and biogenesis	S1 RNA binding domain	--	J	Translation, ribosomal structure and biogenesis	PREDICTED: eukaryotic translation initiation factor 2 subunit alpha-like [Nelumbo nucifera]
F01.PB47637	--	--	--	--	--	[F]	Nucleotide transport and metabolism	5' nucleotidase family	--	S	Function unknown	PREDICTED: 5&apos;-nucleotidase domain-containing protein 4 isoform X2 [Nicotiana tomentosiformis]
F01.PB42295	[C]	Energy production and conversion	--	K00412|0|rcu:RCOM_Mp26|cob; apocytochrome b; K00412 ubiquinol-cytochrome c reductase cytochrome b subunit (A)	ko00190:Oxidative phosphorylation	[C]	Energy production and conversion	Cytochrome b(N-terminal)/b6/petB;; Cytochrome b(N-terminal)/b6/petB;; Cytochrome b(N-terminal)/b6/petB;; Cytochrome b(C-terminal)/b6/petD	Cytochrome b GN=MT-CYB OS=Solanum tuberosum (Potato) PE=1 SV=4	C	Energy production and conversion	apocytochrome B (mitochondrion) (mitochondrion) [Helianthus annuus]
F01.PB54014	[K]	Transcription	--	K03043|0|vvi:4025099|rpoB, ViviCp013; RNA polymerase beta chain; K03043 DNA-directed RNA polymerase subunit beta [EC:2.7.7.6] (A)	ko00230:Purine metabolism;ko00240:Pyrimidine metabolism;ko03020:RNA polymerase	[K]	Transcription	RNA polymerase Rpb2, domain 6;; RNA polymerase Rpb2, domain 7;; RNA polymerase Rpb1, domain 1;; RNA polymerase Rpb1, domain 2;; RNA polymerase Rpb1, domain 3	DNA-directed RNA polymerase subunit beta {ECO:0000255|HAMAP-Rule:MF_01321} OS=Lactuca sativa (Garden lettuce) PE=3 SV=2	K	Transcription	RNA polymerase beta subunit (chloroplast) [Chrysanthemum x morifolium]
F01.PB28223	[RTKL]	--	--	--	--	[T]	Signal transduction mechanisms	Protein kinase domain	Casein kinase I isoform delta-like GN=At4g26100 OS=Arabidopsis thaliana (Mouse-ear cress) PE=2 SV=2	T	Signal transduction mechanisms	PREDICTED: uncharacterized protein LOC101213194 [Cucumis sativus]
F01.PB35544	[J]	Translation, ribosomal structure and biogenesis	--	K01887|6.79673e-44|aly:ARALYDRAFT_349990|hypothetical protein; K01887 arginyl-tRNA synthetase [EC:6.1.1.19] (A)	ko00970:Aminoacyl-tRNA biosynthesis	[J]	Translation, ribosomal structure and biogenesis	DALR anticodon binding domain	--	J	Translation, ribosomal structure and biogenesis	hypothetical protein ARALYDRAFT_349990 [Arabidopsis lyrata subsp. lyrata]
F01.PB40217	--	--	--	--	--	[T]	Signal transduction mechanisms	Leucine rich repeat;; Leucine Rich repeats (2 copies);; NB-ARC domain;; NB-ARC domain	Putative disease resistance protein RGA3 GN=RGA3 OS=Solanum bulbocastanum (Wild potato) PE=2 SV=2	S	Function unknown	LRR and NB-ARC domains-containing disease resistance protein, putative [Theobroma cacao]
F01.PB39043	[R]	General function prediction only	--	--	--	[BK]	--	PWWP domain;; F/Y rich C-terminus;; F/Y-rich N-terminus;; PHD-finger;; PHD-zinc-finger like domain;; PHD-like zinc-binding domain	Histone-lysine N-methyltransferase ATX2 GN=T20M3.10 OS=Arabidopsis thaliana (Mouse-ear cress) PE=2 SV=1	S	Function unknown	phd finger protein, putative [Ricinus communis]
F01.PB24369	[O]	Posttranslational modification, protein turnover, chaperones	--	--	--	--	--	Subtilase family;; PA domain;; Peptidase inhibitor I9	CO(2)-response secreted protease {ECO:0000303|PubMed:25043023} (Precursor) OS=Arabidopsis thaliana (Mouse-ear cress) PE=2 SV=1	O	Posttranslational modification, protein turnover, chaperones	PREDICTED: CO(2)-response secreted protease-like [Vitis vinifera]
F01.PB35988	--	--	--	--	--	--	--	--	--	S	Function unknown	PREDICTED: uncharacterized protein LOC100257222 [Vitis vinifera]
F01.PB42716	--	--	--	--	--	[O]	Posttranslational modification, protein turnover, chaperones	Protein of unknown function (DUF3285)	Calmodulin-interacting protein 111 GN=CIP111 OS=Arabidopsis thaliana (Mouse-ear cress) PE=1 SV=1	O	Posttranslational modification, protein turnover, chaperones	PREDICTED: calmodulin-interacting protein 111 isoform X1 [Nicotiana sylvestris]
F01.PB13291	--	--	--	--	--	--	--	Ulp1 protease family, C-terminal catalytic domain	--	--	--	PREDICTED: uncharacterized protein LOC104889320 [Beta vulgaris subsp. vulgaris]
F01.PB31095	[G]	Carbohydrate transport and metabolism	--	K01193|2.38568e-173|vvi:100256970|beta-fructofuranosidase, soluble isoenzyme I-like; K01193 beta-fructofuranosidase [EC:3.2.1.26] (A)	ko00052:Galactose metabolism;ko00500:Starch and sucrose metabolism	[G]	Carbohydrate transport and metabolism	Glycosyl hydrolases family 32 N-terminal domain;; Glycosyl hydrolases family 32 N-terminal domain;; Glycosyl hydrolases family 32 C terminal	Beta-fructofuranosidase, soluble isoenzyme I (Precursor) GN=INV*DC4 OS=Daucus carota (Wild carrot) PE=1 SV=2	G	Carbohydrate transport and metabolism	1,2-beta-fructan 1F-fructosyltransferase [Helianthus tuberosus]
F01.PB32469	[R]	General function prediction only	--	K10143|0|sot:102592355|E3 ubiquitin-protein ligase COP1-like; K10143 E3 ubiquitin-protein ligase RFWD2 [EC:6.3.2.19] (A)	ko04120:Ubiquitin mediated proteolysis;ko04712:Circadian rhythm - plant	--	--	WD domain, G-beta repeat;; Zinc finger, C3HC4 type (RING finger)	E3 ubiquitin-protein ligase COP1 GN=COP1 OS=Arabidopsis thaliana (Mouse-ear cress) PE=1 SV=2	O	Posttranslational modification, protein turnover, chaperones	COP1-like protein, partial [Chrysanthemum boreale]
F01.PB24466	[U]	Intracellular trafficking, secretion, and vesicular transport	--	--	--	--	--	SecY translocase	Preprotein translocase subunit SCY2, chloroplastic (Precursor) GN=T9H9.5 OS=Arabidopsis thaliana (Mouse-ear cress) PE=2 SV=1	U	Intracellular trafficking, secretion, and vesicular transport	PREDICTED: preprotein translocase subunit SCY2, chloroplastic [Sesamum indicum]
F01.PB54923	--	--	--	--	--	--	--	Domain of unknown function (DUF3883)	--	S	Function unknown	PREDICTED: uncharacterized protein LOC100258878 [Vitis vinifera]
F01.PB25752	--	--	--	K15109|2.11675e-27|mdm:103436892|mitochondrial carnitine/acylcarnitine carrier-like protein; K15109 solute carrier family 25 (mitochondrial carnitine/acylcarnitine transporter), member 20/29 (A)	--	[C]	Energy production and conversion	Mitochondrial carrier protein	Mitochondrial carnitine/acylcarnitine carrier-like protein GN=BOU OS=Arabidopsis thaliana (Mouse-ear cress) PE=2 SV=1	S	Function unknown	PREDICTED: mitochondrial carnitine/acylcarnitine carrier-like protein [Malus domestica]
F01.PB10086	--	--	--	--	--	[O]	Posttranslational modification, protein turnover, chaperones	Zinc finger, C3HC4 type (RING finger)	--	S	Function unknown	unnamed protein product [Coffea canephora]
F01.PB17684	[R]	General function prediction only	--	--	--	[R]	General function prediction only	Alpha/beta hydrolase family;; Serine hydrolase (FSH1);; Alpha/beta hydrolase family;; Alpha/beta hydrolase family;; alpha/beta hydrolase fold	--	S	Function unknown	unnamed protein product [Coffea canephora]
F01.PB7966	[FE]	--	--	--	--	[FE]	--	N-terminal domain of ribose phosphate pyrophosphokinase;; Phosphoribosyl transferase domain	Ribose-phosphate pyrophosphokinase 4 GN=PRS4 OS=Spinacia oleracea (Spinach) PE=2 SV=1	F	Nucleotide transport and metabolism	RecName: Full=Ribose-phosphate pyrophosphokinase 4; AltName: Full=Phosphoribosyl pyrophosphate synthase 4 [Spinacia oleracea]
F01.PB21387	--	--	--	K05857|7.2896e-104|tcc:TCM_041617|Phosphatidylinositol-speciwc phospholipase C4; K05857 phosphatidylinositol phospholipase C, delta [EC:3.1.4.11] (A)	ko00562:Inositol phosphate metabolism;ko04070:Phosphatidylinositol signaling system	[T]	Signal transduction mechanisms	Phosphatidylinositol-specific phospholipase C, Y domain	Phosphoinositide phospholipase C 6 GN=PLC6 OS=Arabidopsis thaliana (Mouse-ear cress) PE=2 SV=2	S	Function unknown	hypothetical protein EUGRSUZ_B02250 [Eucalyptus grandis]
F01.PB50629	--	--	--	--	--	--	--	Domain of unknown function (DUF4283);; RNA recognition motif. (a.k.a. RRM, RBD, or RNP domain)	--	--	--	hypothetical protein glysoja_048782, partial [Glycine soja]
F01.PB40059	--	--	--	--	--	--	--	F-box domain	F-box/FBD/LRR-repeat protein At1g13570 GN=At1g13570 OS=Arabidopsis thaliana (Mouse-ear cress) PE=2 SV=1	--	--	PREDICTED: F-box/FBD/LRR-repeat protein At1g13570-like [Nicotiana sylvestris]
F01.PB23925	--	--	--	K05391|0|cmo:103482956|cyclic nucleotide-gated ion channel 1; K05391 cyclic nucleotide gated channel, other eukaryote (A)	ko04626:Plant-pathogen interaction	[PT]	--	Cyclic nucleotide-binding domain;; Ion transport protein	Cyclic nucleotide-gated ion channel 1 GN=CNGC1 OS=Arabidopsis thaliana (Mouse-ear cress) PE=1 SV=1	U	Intracellular trafficking, secretion, and vesicular transport	PREDICTED: cyclic nucleotide-gated ion channel 1-like [Sesamum indicum]
F01.PB13545	[OC]	--	--	K09584|0|pxb:103955002|protein disulfide isomerase-like 2-3; K09584 protein disulfide-isomerase A6 [EC:5.3.4.1] (A)	ko04141:Protein processing in endoplasmic reticulum	[O]	Posttranslational modification, protein turnover, chaperones	Thioredoxin;; Thioredoxin-like domain;; Thioredoxin-like domain;; Thioredoxin-like	Protein disulfide isomerase-like 2-3 (Precursor) OS=Oryza sativa subsp. japonica (Rice) PE=2 SV=1	O	Posttranslational modification, protein turnover, chaperones	PREDICTED: protein disulfide isomerase-like 2-3 [Nicotiana sylvestris]
F01.PB35124	--	--	--	--	--	--	--	--	--	S	Function unknown	unnamed protein product [Vitis vinifera]
F01.PB14462	--	--	--	--	--	--	--	WRKY DNA -binding domain	Probable WRKY transcription factor 32 GN=WRKY32 OS=Arabidopsis thaliana (Mouse-ear cress) PE=2 SV=1	K	Transcription	WRKY4 [Chrysanthemum x morifolium]
F01.PB36009	--	--	--	K06670|1.28166e-105|sot:102601619|uncharacterized LOC102601619; K06670 cohesin complex subunit SCC1 (A)	--	[D]	Cell cycle control, cell division, chromosome partitioning	N terminus of Rad21 / Rec8 like protein;; Conserved region of Rad21 / Rec8 like protein	Sister chromatid cohesion 1 protein 4 GN=SYN4 OS=Arabidopsis thaliana (Mouse-ear cress) PE=2 SV=1	S	Function unknown	unnamed protein product [Vitis vinifera]
F01.PB22482	--	--	--	--	--	[R]	General function prediction only	Ankyrin repeats (3 copies);; Ankyrin repeats (many copies);; Ankyrin repeats (many copies);; Ankyrin repeat;; Domain of unknown function;; Ankyrin repeat	--	S	Function unknown	PREDICTED: ankyrin repeat-containing protein At5g02620-like [Vitis vinifera]
F01.PB59809	--	--	--	K15728|2.49743e-90|mdm:103423408|phosphatidate phosphatase PAH1-like; K15728 phosphatidate phosphatase LPIN [EC:3.1.3.4] (A)	ko00561:Glycerolipid metabolism;ko00564:Glycerophospholipid metabolism	[J]	Translation, ribosomal structure and biogenesis	Piwi domain;; LNS2 (Lipin/Ned1/Smp2)	Protein argonaute PNH1 GN=P0417D05.31 OS=Oryza sativa subsp. japonica (Rice) PE=2 SV=1	J	Translation, ribosomal structure and biogenesis	PREDICTED: phosphatidate phosphatase PAH1-like [Malus domestica]
F01.PB36396	--	--	--	K14289|0|vvi:100258918|protein HASTY 1; K14289 exportin-5 (A)	ko03013:RNA transport	[YU]	--	Exportin 1-like protein	Protein HASTY 1 GN=T9J14.1 OS=Arabidopsis thaliana (Mouse-ear cress) PE=1 SV=1	U	Intracellular trafficking, secretion, and vesicular transport	PREDICTED: protein HASTY 1 [Vitis vinifera]
F01.PB10895	--	--	--	--	--	--	--	Nucleotide-diphospho-sugar transferase;; Nucleotide-diphospho-sugar transferase	UDP-D-xylose:L-fucose alpha-1,3-D-xylosyltransferase MGP4 GN=MGP4 OS=Arabidopsis thaliana (Mouse-ear cress) PE=2 SV=1	S	Function unknown	PREDICTED: UDP-D-xylose:L-fucose alpha-1,3-D-xylosyltransferase 2-like [Nelumbo nucifera]
F01.PB14280	[L]	Replication, recombination and repair	--	--	--	[R]	General function prediction only	Integrase core domain;; Chromo (CHRromatin Organisation MOdifier) domain	--	L	Replication, recombination and repair	PREDICTED: uncharacterized protein LOC104733878 [Camelina sativa]
F01.PB110	--	--	--	K11275|1.57377e-17|sot:102586395|histone H1-like; K11275 histone H1/5 (A)	--	--	--	linker histone H1 and H5 family	Histone H1 OS=Pisum sativum (Garden pea) PE=2 SV=1	S	Function unknown	PREDICTED: histone H1-like [Sesamum indicum]
F01.PB58779	[H]	Coenzyme transport and metabolism	--	K00278|0|rcu:RCOM_0850500|l-aspartate oxidase, putative (EC:1.4.3.16); K00278 L-aspartate oxidase [EC:1.4.3.16] (A)	ko00250:Alanine, aspartate and glutamate metabolism;ko00760:Nicotinate and nicotinamide metabolism	[C]	Energy production and conversion	FAD binding domain;; Fumarate reductase flavoprotein C-term;; Kinesin motor domain	L-aspartate oxidase, chloroplastic (Precursor) GN=AO OS=Arabidopsis thaliana (Mouse-ear cress) PE=2 SV=1	H	Coenzyme transport and metabolism	l-aspartate oxidase, putative [Ricinus communis]
F01.PB9233	[G]	Carbohydrate transport and metabolism	--	--	--	[G]	Carbohydrate transport and metabolism	Histidine phosphatase superfamily (branch 1)	Phosphoglycerate mutase-like protein 1 {ECO:0000305} OS=Arabidopsis thaliana (Mouse-ear cress) PE=2 SV=1	S	Function unknown	PREDICTED: uncharacterized protein LOC101216588 [Cucumis sativus]
F01.PB16809	[RTKL]	--	--	--	--	[T]	Signal transduction mechanisms	Protein tyrosine kinase;; Protein kinase domain;; Protein tyrosine kinase;; Protein kinase domain;; Protein kinase domain;; Protein tyrosine kinase	Serine/threonine-protein kinase CDL1 {ECO:0000305} OS=Arabidopsis thaliana (Mouse-ear cress) PE=1 SV=1	T	Signal transduction mechanisms	serine/threonine-protein kinase PBS1, partial [Chrysanthemum boreale]
F01.PB23226	[S]	Function unknown	--	--	--	--	--	AAA domain;; AAA domain;; ATPase family associated with various cellular activities (AAA);; NTPase;; AAA ATPase domain;; Part of AAA domain;; Molybdopterin guanine dinucleotide synthesis protein B;; AAA domain (dynein-related subfamily);; Type II/IV secretion system protein	Uncharacterized protein ycf45 GN=ycf45 OS=Porphyra purpurea (Red seaweed) PE=3 SV=1	S	Function unknown	PREDICTED: uncharacterized protein ycf45 [Vitis vinifera]
F01.PB24125	--	--	--	K14157|3.17924e-10|vvi:100268037|alpha-aminoadipic semialdehyde synthase; K14157 alpha-aminoadipic semialdehyde synthase [EC:1.5.1.8 1.5.1.9] (A)	ko00310:Lysine degradation	[E]	Amino acid transport and metabolism	--	Saccharopine dehydrogenase GN=F4I10.80 OS=Arabidopsis thaliana (Mouse-ear cress) PE=1 SV=1	E	Amino acid transport and metabolism	PREDICTED: alpha-aminoadipic semialdehyde synthase isoform X4 [Vitis vinifera]
F01.PB15661	--	--	--	K16296|0|pxb:103949576|serine carboxypeptidase-like 20; K16296 serine carboxypeptidase-like clade I [EC:3.4.16.-] (A)	--	[OE]	--	Serine carboxypeptidase	Serine carboxypeptidase 1 chain B (Precursor) GN=CBP1 OS=Hordeum vulgare (Barley) PE=1 SV=4	E	Amino acid transport and metabolism	hypothetical protein MIMGU_mgv1a004824mg [Erythranthe guttata]
F01.PB32125	--	--	--	--	--	--	--	NPH3 family	BTB/POZ domain-containing protein At1g67900 GN=At1g67900 OS=Arabidopsis thaliana (Mouse-ear cress) PE=1 SV=1	S	Function unknown	PREDICTED: BTB/POZ domain-containing protein At1g67900-like isoform X1 [Citrus sinensis]
F01.PB37141	[J]	Translation, ribosomal structure and biogenesis	--	K01887|4.68533e-44|aly:ARALYDRAFT_349990|hypothetical protein; K01887 arginyl-tRNA synthetase [EC:6.1.1.19] (A)	ko00970:Aminoacyl-tRNA biosynthesis	[J]	Translation, ribosomal structure and biogenesis	DALR anticodon binding domain	--	J	Translation, ribosomal structure and biogenesis	hypothetical protein ARALYDRAFT_349990 [Arabidopsis lyrata subsp. lyrata]
F01.PB36168	[V]	Defense mechanisms	--	--	--	[Q]	Secondary metabolites biosynthesis, transport and catabolism	ABC-2 type transporter;; ABC transporter;; Plant PDR ABC transporter associated;; AAA domain;; AAA domain	Pleiotropic drug resistance protein 1 GN=PDR1 OS=Nicotiana tabacum (Common tobacco) PE=2 SV=1	V	Defense mechanisms	pleiotropic drug resistance like protein [Nicotiana tabacum]
F01.PB6683	--	--	--	K11826|0|tcc:TCM_015733|Clathrin adaptor complexes medium subunit family protein isoform 1; K11826 AP-2 complex subunit mu-1 (A)	ko04144:Endocytosis	[U]	Intracellular trafficking, secretion, and vesicular transport	Adaptor complexes medium subunit family	AP-2 complex subunit mu GN=MZA15.2 OS=Arabidopsis thaliana (Mouse-ear cress) PE=1 SV=1	U	Intracellular trafficking, secretion, and vesicular transport	PREDICTED: AP-2 complex subunit mu [Nelumbo nucifera]
F01.PB220	[J]	Translation, ribosomal structure and biogenesis	--	K02962|7.64735e-73|sot:102581235|40S ribosomal protein S17-like; K02962 small subunit ribosomal protein S17e (A)	ko03010:Ribosome	[J]	Translation, ribosomal structure and biogenesis	Ribosomal S17	40S ribosomal protein S17 GN=RPS17 OS=Solanum lycopersicum (Tomato) PE=2 SV=3	J	Translation, ribosomal structure and biogenesis	PREDICTED: 40S ribosomal protein S17-like [Nicotiana sylvestris]
F01.PB30791	--	--	--	--	--	--	--	Calmodulin binding protein-like	--	S	Function unknown	PREDICTED: uncharacterized protein LOC105134278 [Populus euphratica]
F01.PB27166	--	--	--	K17065|0|sot:102589822|dynamin-related protein 3A-like; K17065 dynamin 1-like protein [EC:3.6.5.5] (A)	--	[UR]	--	Dynamin central region;; Dynamin GTPase effector domain;; Dynamin family	Dynamin-related protein 3A GN=T16L1.140 OS=Arabidopsis thaliana (Mouse-ear cress) PE=1 SV=2	S	Function unknown	PREDICTED: dynamin-related protein 3A [Sesamum indicum]
F01.PB38003	[O]	Posttranslational modification, protein turnover, chaperones	--	--	--	[ODR]	--	--	Probable ubiquitin-like-specific protease 2B OS=Arabidopsis thaliana (Mouse-ear cress) PE=1 SV=3	O	Posttranslational modification, protein turnover, chaperones	unnamed protein product [Coffea canephora]
F01.PB51874	--	--	--	--	--	--	--	Protein of unknown function (DUF616)	--	S	Function unknown	PREDICTED: uncharacterized protein LOC105175541 [Sesamum indicum]
F01.PB30686	--	--	--	--	--	--	--	Ca2+-ATPase N terminal autoinhibitory domain	--	--	--	PREDICTED: calcium-transporting ATPase 10, plasma membrane-type isoform X2 [Sesamum indicum]
F01.PB41225	--	--	--	--	--	[R]	General function prediction only	Guanylate-binding protein, N-terminal domain;; Guanylate-binding protein, C-terminal domain	--	S	Function unknown	PREDICTED: interferon-induced guanylate-binding protein 2 [Vitis vinifera]
F01.PB11471	--	--	--	--	--	--	--	F-box-like	--	S	Function unknown	PREDICTED: F-box protein At4g18380-like [Populus euphratica]
F01.PB49313	--	--	--	--	--	[T]	Signal transduction mechanisms	Organic solute transporter Ostalpha	--	S	Function unknown	PREDICTED: transmembrane protein 184 homolog DDB_G0279555-like isoform X1 [Pyrus x bretschneideri]
F01.PB13825	[LKJ]	--	--	K12812|0|crb:CARUB_v10003298mg|hypothetical protein; K12812 ATP-dependent RNA helicase UAP56/SUB2 [EC:3.6.4.13] (A)	ko03013:RNA transport;ko03015:mRNA surveillance pathway;ko03040:Spliceosome	[A]	RNA processing and modification	DEAD/DEAH box helicase;; Helicase conserved C-terminal domain	DEAD-box ATP-dependent RNA helicase 56 GN=F2I11.90 OS=Arabidopsis thaliana (Mouse-ear cress) PE=1 SV=2	L	Replication, recombination and repair	DEAD-box ATP-dependent RNA helicase 56 -like protein [Gossypium arboreum]
F01.PB16559	--	--	--	--	--	--	--	B-box zinc finger	B-box zinc finger protein 24 {ECO:0000303|PubMed:19920209} GN=At1g06040 OS=Arabidopsis thaliana (Mouse-ear cress) PE=1 SV=1	S	Function unknown	B-box zinc finger family protein 24 [Chrysanthemum x morifolium]
F01.PB12068	--	--	--	K12896|8.23266e-66|vvi:100251921|serine/arginine-rich splicing factor RS2Z32-like; K12896 splicing factor, arginine/serine-rich 7 (A)	ko03040:Spliceosome	[A]	RNA processing and modification	RNA recognition motif. (a.k.a. RRM, RBD, or RNP domain);; RNA recognition motif (a.k.a. RRM, RBD, or RNP domain);; RNA recognition motif. (a.k.a. RRM, RBD, or RNP domain)	Serine/arginine-rich splicing factor RS2Z33 GN=F3G5.13 OS=Arabidopsis thaliana (Mouse-ear cress) PE=1 SV=1	S	Function unknown	unnamed protein product [Coffea canephora]
F01.PB31299	--	--	--	K03252|0|gmx:100781967|eukaryotic translation initiation factor 3 subunit C-like; K03252 translation initiation factor 3 subunit C (A)	ko03013:RNA transport	[J]	Translation, ribosomal structure and biogenesis	Eukaryotic translation initiation factor 3 subunit 8 N-terminus;; PCI domain	Eukaryotic translation initiation factor 3 subunit C {ECO:0000255|HAMAP-Rule:MF_03002} GN=TIF3C1 OS=Medicago truncatula (Barrel medic) PE=2 SV=1	J	Translation, ribosomal structure and biogenesis	PREDICTED: eukaryotic translation initiation factor 3 subunit C-like [Sesamum indicum]
F01.PB55034	--	--	--	K05391|0|pxb:103943447|cyclic nucleotide-gated ion channel 1-like; K05391 cyclic nucleotide gated channel, other eukaryote (A)	ko04626:Plant-pathogen interaction	[PT]	--	Cyclic nucleotide-binding domain;; Ion transport protein	Cyclic nucleotide-gated ion channel 1 GN=CNGC1 OS=Arabidopsis thaliana (Mouse-ear cress) PE=1 SV=1	U	Intracellular trafficking, secretion, and vesicular transport	PREDICTED: cyclic nucleotide-gated ion channel 1 [Sesamum indicum]
F01.PB32653	--	--	--	--	--	--	--	XH domain;; XS domain;; XS zinc finger domain	Factor of DNA methylation 1 {ECO:0000303|PubMed:22302148} OS=Arabidopsis thaliana (Mouse-ear cress) PE=1 SV=1	S	Function unknown	PREDICTED: factor of DNA methylation 1 isoform X2 [Vitis vinifera]
F01.PB54559	--	--	--	--	--	--	--	Leucine Rich repeats (2 copies);; Leucine rich repeat;; Leucine Rich Repeat;; NB-ARC domain;; TIR domain;; TIR domain	TMV resistance protein N GN=N OS=Nicotiana glutinosa (Tobacco) PE=1 SV=1	S	Function unknown	PREDICTED: TMV resistance protein N-like isoform X5 [Citrus sinensis]
F01.PB6638	[E]	Amino acid transport and metabolism	--	K01703|0|pxb:103948650|3-isopropylmalate dehydratase large subunit-like; K01703 3-isopropylmalate/(R)-2-methylmalate dehydratase large subunit [EC:4.2.1.33 4.2.1.35] (A)	ko00290:Valine, leucine and isoleucine biosynthesis;ko00660:C5-Branched dibasic acid metabolism;ko01210:2-Oxocarboxylic acid metabolism;ko01230:Biosynthesis of amino acids	[E]	Amino acid transport and metabolism	Aconitase family (aconitate hydratase)	3-isopropylmalate dehydratase large subunit (Precursor) GN=IIL1 OS=Arabidopsis thaliana (Mouse-ear cress) PE=1 SV=1	E	Amino acid transport and metabolism	hypothetical protein MIMGU_mgv1a003928mg [Erythranthe guttata]
F01.PB52116	[O]	Posttranslational modification, protein turnover, chaperones	--	--	--	[O]	Posttranslational modification, protein turnover, chaperones	ATPase family associated with various cellular activities (AAA);; Bacterial dnaA protein;; Holliday junction DNA helicase ruvB N-terminus;; AAA domain (dynein-related subfamily)	Katanin p60 ATPase-containing subunit A1 {ECO:0000255|HAMAP-Rule:MF_03023} GN=At1g80350 OS=Arabidopsis thaliana (Mouse-ear cress) PE=1 SV=1	O	Posttranslational modification, protein turnover, chaperones	PREDICTED: putative cell division cycle ATPase [Prunus mume]
F01.PB35978	--	--	--	--	--	[R]	General function prediction only	Leucine Rich repeats (2 copies);; Leucine rich repeat;; Leucine Rich Repeat;; Leucine Rich repeat;; Leucine rich repeat;; Leucine Rich repeats (2 copies);; Leucine rich repeat N-terminal domain;; Leucine rich repeat;; Leucine Rich repeat	LRR receptor-like serine/threonine-protein kinase FLS2 (Precursor) GN=FLS2 OS=Arabidopsis thaliana (Mouse-ear cress) PE=1 SV=1	S	Function unknown	PREDICTED: receptor-like protein 12 [Beta vulgaris subsp. vulgaris]
F01.PB17932	--	--	--	K01687|5.9866e-06|cit:102607008|putative dihydroxy-acid dehydratase, mitochondrial-like; K01687 dihydroxy-acid dehydratase [EC:4.2.1.9] (A)	ko00290:Valine, leucine and isoleucine biosynthesis;ko00770:Pantothenate and CoA biosynthesis;ko01210:2-Oxocarboxylic acid metabolism;ko01230:Biosynthesis of amino acids	--	--	--	--	--	--	--
F01.PB6904	[C]	Energy production and conversion	--	K00382|0|sly:544237|dihydrolipoamide dehydrogenase precursor (EC:1.8.1.4); K00382 dihydrolipoamide dehydrogenase [EC:1.8.1.4] (A)	ko00010:Glycolysis / Gluconeogenesis;ko00020:Citrate cycle (TCA cycle);ko00260:Glycine, serine and threonine metabolism;ko00280:Valine, leucine and isoleucine degradation;ko00620:Pyruvate metabolism;ko01200:Carbon metabolism	[C]	Energy production and conversion	Pyridine nucleotide-disulphide oxidoreductase, dimerisation domain;; Pyridine nucleotide-disulphide oxidoreductase;; Pyridine nucleotide-disulphide oxidoreductase;; Pyridine nucleotide-disulphide oxidoreductase	Dihydrolipoyl dehydrogenase, mitochondrial (Precursor) GN=LPD OS=Pisum sativum (Garden pea) PE=1 SV=2	C	Energy production and conversion	PREDICTED: LOW QUALITY PROTEIN: dihydrolipoyl dehydrogenase 2, mitochondrial [Populus euphratica]
F01.PB47892	--	--	--	--	--	--	--	Auxin response factor;; AUX/IAA family;; B3 DNA binding domain	Auxin response factor 9 GN=ARF9 OS=Arabidopsis thaliana (Mouse-ear cress) PE=1 SV=1	K	Transcription	PREDICTED: auxin response factor 9 [Vitis vinifera]
F01.PB43312	--	--	--	--	--	--	--	SBP domain;; Ankyrin repeat	Squamosa promoter-binding-like protein 14 GN=F9H16.3 OS=Arabidopsis thaliana (Mouse-ear cress) PE=2 SV=3	S	Function unknown	PREDICTED: squamosa promoter-binding-like protein 14 isoform X2 [Vitis vinifera]
F01.PB3689	--	--	--	--	--	--	--	Glycosyl hydrolases family 17	Glucan endo-1,3-beta-glucosidase 11 (Precursor) GN=At1g32860 OS=Arabidopsis thaliana (Mouse-ear cress) PE=1 SV=1	G	Carbohydrate transport and metabolism	PREDICTED: glucan endo-1,3-beta-glucosidase 11 [Vitis vinifera]
F01.PB6693	--	--	--	--	--	[R]	General function prediction only	DnaJ domain	Auxilin-related protein 1 GN=At4g12780 OS=Arabidopsis thaliana (Mouse-ear cress) PE=1 SV=2	O	Posttranslational modification, protein turnover, chaperones	unnamed protein product [Vitis vinifera]
F01.PB14317	--	--	--	--	--	[R]	General function prediction only	PPR repeat family;; PPR repeat;; Pentatricopeptide repeat domain;; PPR repeat	Pentatricopeptide repeat-containing protein At3g53170 GN=At3g53170 OS=Arabidopsis thaliana (Mouse-ear cress) PE=3 SV=1	S	Function unknown	PREDICTED: pentatricopeptide repeat-containing protein At1g62350-like isoform X2 [Vitis vinifera]
F01.PB31178	[RTKL]	--	--	--	--	[T]	Signal transduction mechanisms	Protein kinase domain;; Protein tyrosine kinase;; Regulator of chromosome condensation (RCC1) repeat	Serine/threonine-protein kinase-like protein CCR4 (Precursor) GN=MCA23.19 OS=Arabidopsis thaliana (Mouse-ear cress) PE=1 SV=1	T	Signal transduction mechanisms	PREDICTED: serine/threonine-protein kinase-like protein CCR4 [Nicotiana tomentosiformis]
F01.PB46380	--	--	--	K13545|5.26374e-134|pmum:103339882|red chlorophyll catabolite reductase, chloroplastic; K13545 red chlorophyll catabolite reductase [EC:1.3.1.80] (A)	ko00860:Porphyrin and chlorophyll metabolism	--	--	Red chlorophyll catabolite reductase (RCC reductase)	Red chlorophyll catabolite reductase, chloroplastic (Precursor) GN=C7A10_360 OS=Arabidopsis thaliana (Mouse-ear cress) PE=1 SV=2	O	Posttranslational modification, protein turnover, chaperones	PREDICTED: red chlorophyll catabolite reductase, chloroplastic [Prunus mume]
F01.PB6387	--	--	--	--	--	--	--	--	Uncharacterized protein At4g15545 GN=At4g15545 OS=Arabidopsis thaliana (Mouse-ear cress) PE=1 SV=1	S	Function unknown	hypothetical protein L484_011288 [Morus notabilis]
F01.PB23483	--	--	--	K03260|0|pmum:103320721|eukaryotic translation initiation factor isoform 4G-1-like; K03260 translation initiation factor 4G (A)	ko03013:RNA transport	[J]	Translation, ribosomal structure and biogenesis	MIF4G domain;; MA3 domain	Eukaryotic translation initiation factor isoform 4G-1 GN=EIF(ISO)4G1 OS=Arabidopsis thaliana (Mouse-ear cress) PE=1 SV=1	J	Translation, ribosomal structure and biogenesis	PREDICTED: eukaryotic translation initiation factor isoform 4G-1-like [Nelumbo nucifera]
F01.PB15746	--	--	--	--	--	--	--	AP2 domain	Ethylene-responsive transcription factor CRF4 GN=T13J8.60 OS=Arabidopsis thaliana (Mouse-ear cress) PE=1 SV=2	K	Transcription	PREDICTED: ethylene-responsive transcription factor CRF4-like [Nicotiana tomentosiformis]
F01.PB52439	--	--	--	K05389|1.60859e-13|pxb:103965434|two-pore potassium channel 1-like; K05389 potassium channel subfamily K, other eukaryote (A)	--	[P]	Inorganic ion transport and metabolism	--	Two-pore potassium channel 1 GN=MDF20.7 OS=Arabidopsis thaliana (Mouse-ear cress) PE=1 SV=2	P	Inorganic ion transport and metabolism	WRKY transcription factor 1 [Artemisia annua]
F01.PB10746	--	--	--	--	--	--	--	--	BTB/POZ domain-containing protein At1g63850 GN=At1g63850 OS=Arabidopsis thaliana (Mouse-ear cress) PE=1 SV=1	S	Function unknown	PREDICTED: BTB/POZ domain-containing protein At1g63850 [Nicotiana sylvestris]
F01.PB35835	[RTKL]	--	--	--	--	--	--	Di-glucose binding within endoplasmic reticulum;; Protein tyrosine kinase;; Protein kinase domain;; Leucine Rich repeats (2 copies);; Leucine rich repeat;; Leucine Rich Repeat	Probable LRR receptor-like serine/threonine-protein kinase At1g56130 (Precursor) GN=At1g56130 OS=Arabidopsis thaliana (Mouse-ear cress) PE=2 SV=2	T	Signal transduction mechanisms	PREDICTED: probable LRR receptor-like serine/threonine-protein kinase At1g56140 [Nicotiana tomentosiformis]
F01.PB32000	--	--	--	--	--	--	--	PB1 domain	Protein NLP6 GN=NLP6 OS=Arabidopsis thaliana (Mouse-ear cress) PE=2 SV=2	S	Function unknown	PREDICTED: protein NLP6-like [Prunus mume]
F01.PB30854	--	--	--	--	--	--	--	Protein of unknown function (DUF_B2219);; Common central domain of tyrosinase;; Polyphenol oxidase middle domain	Polyphenol oxidase II, chloroplastic (Precursor) GN=co-2 OS=Ipomoea batatas (Sweet potato) PE=2 SV=2	S	Function unknown	catechol oxidase [Ipomoea batatas]
F01.PB16288	--	--	--	--	--	--	--	S1/P1 Nuclease	Endonuclease 4 (Precursor) GN=ENDO4 OS=Arabidopsis thaliana (Mouse-ear cress) PE=3 SV=1	S	Function unknown	bifunctional nuclease [Zinnia violacea]
F01.PB10533	--	--	--	--	--	--	--	Protein of unknown function (DUF1644)	--	--	--	unnamed protein product [Vitis vinifera]
F01.PB32250	--	--	--	--	--	--	--	MuDR family transposase;; MULE transposase domain;; SWIM zinc finger	--	S	Function unknown	PREDICTED: uncharacterized protein LOC100247698 [Vitis vinifera]
F01.PB45780	--	--	Cellular Component: membrane (GO:0016020);;	--	--	--	--	Domain of unknown function (DUF588)	CASP-like protein 1D1 GN=RCOM_0679870 OS=Ricinus communis (Castor bean) PE=2 SV=1	S	Function unknown	conserved hypothetical protein [Ricinus communis]
F01.PB47643	--	--	--	--	--	[R]	General function prediction only	Ankyrin repeats (3 copies);; Domain of unknown function;; Ankyrin repeats (many copies);; Ankyrin repeats (many copies);; Ankyrin repeat;; Ankyrin repeat	Ankyrin repeat-containing protein At3g12360 GN=At3g12360 OS=Arabidopsis thaliana (Mouse-ear cress) PE=2 SV=1	S	Function unknown	PREDICTED: ankyrin repeat-containing protein At5g02620-like [Vitis vinifera]
F01.PB58634	[M]	Cell wall/membrane/envelope biogenesis	--	K00820|0|tcc:TCM_025135|Glutamine-fructose-6-phosphate transaminase (isomerizing)s,sugar binding,transaminases isoform 1; K00820 glucosamine--fructose-6-phosphate aminotransferase (isomerizing) [EC:2.6.1.16] (A)	ko00250:Alanine, aspartate and glutamate metabolism;ko00520:Amino sugar and nucleotide sugar metabolism	[M]	Cell wall/membrane/envelope biogenesis	Glutamine amidotransferases class-II;; Glutamine amidotransferase domain;; Glutamine amidotransferase domain;; Glutamine amidotransferases class-II;; SIS domain;; SIS domain;; SIS domain	Glutamine--fructose-6-phosphate aminotransferase [isomerizing] {ECO:0000255|HAMAP-Rule:MF_00164} OS=Cyanidium caldarium PE=3 SV=3	M	Cell wall/membrane/envelope biogenesis	Glutamine-fructose-6-phosphate transaminase (isomerizing)s,sugar binding,transaminases isoform 1 [Theobroma cacao]
F01.PB61965	--	--	--	--	--	--	--	--	--	S	Function unknown	PREDICTED: uncharacterized protein LOC104106661 isoform X1 [Nicotiana tomentosiformis]
F01.PB188	[J]	Translation, ribosomal structure and biogenesis	--	K03263|1.18829e-107|fve:101312471|eukaryotic translation initiation factor 5A-2-like; K03263 translation initiation factor 5A (A)	--	[J]	Translation, ribosomal structure and biogenesis	Eukaryotic elongation factor 5A hypusine, DNA-binding OB fold	Eukaryotic translation initiation factor 5A GN=EIFSV1 OS=Senecio vernalis (Spring groundsel) PE=2 SV=1	J	Translation, ribosomal structure and biogenesis	RecName: Full=Eukaryotic translation initiation factor 5A; Short=eIF-5A [Senecio vernalis]
F01.PB28563	[O]	Posttranslational modification, protein turnover, chaperones	--	K09571|0|cam:101514965|peptidyl-prolyl cis-trans isomerase FKBP62-like; K09571 FK506-binding protein 4/5 [EC:5.2.1.8] (A)	--	[O]	Posttranslational modification, protein turnover, chaperones	FKBP-type peptidyl-prolyl cis-trans isomerase;; TPR repeat;; Tetratricopeptide repeat;; Tetratricopeptide repeat;; Tetratricopeptide repeat;; Tetratricopeptide repeat;; Tetratricopeptide repeat;; Tetratricopeptide repeat;; FKBP-type peptidyl-prolyl cis-trans isomerase	Peptidyl-prolyl cis-trans isomerase FKBP62 GN=MJL12.19 OS=Arabidopsis thaliana (Mouse-ear cress) PE=1 SV=2	O	Posttranslational modification, protein turnover, chaperones	PREDICTED: peptidyl-prolyl cis-trans isomerase FKBP62-like [Nicotiana sylvestris]
F01.PB58026	--	--	--	K11584|5.73012e-40|pop:POPTR_0017s10620g|POPTRDRAFT_908576; serine/threonine protein phosphatase 2A regulatory subunit B'; K11584 serine/threonine-protein phosphatase 2A regulatory subunit B' (A)	ko03015:mRNA surveillance pathway	[T]	Signal transduction mechanisms	--	Serine/threonine protein phosphatase 2A 59 kDa regulatory subunit B&apos; eta isoform GN=B&apos;ETA OS=Arabidopsis thaliana (Mouse-ear cress) PE=2 SV=1	T	Signal transduction mechanisms	hypothetical protein CISIN_1g0107852mg, partial [Citrus sinensis]
F01.PB10488	--	--	--	--	--	[GC]	--	UDP-glucoronosyl and UDP-glucosyl transferase	Limonoid UDP-glucosyltransferase OS=Citrus unshiu (Satsuma mandarin) PE=2 SV=1	S	Function unknown	glucosyltransferase [Vitis vinifera]
F01.PB35995	--	--	--	K08770|0|sly:101256039|polyubiquitin; K08770 ubiquitin C (A)	--	[OR]	--	Ubiquitin family;; Ubiquitin-2 like Rad60 SUMO-like;; Ubiquitin-like domain;; Telomere stability and silencing;; DUF2407 ubiquitin-like domain;; Ubiquitin-2 like Rad60 SUMO-like;; Protein of unknown function (DUF2870);; FlgD Ig-like domain;; RNA methyltransferase	NEDD8-like protein RUB2 (Precursor) GN=T20F21.24 OS=Arabidopsis thaliana (Mouse-ear cress) PE=1 SV=3	O	Posttranslational modification, protein turnover, chaperones	putative polyubiquitin (UBQ10) [Arabidopsis thaliana]
F01.PB30019	--	--	--	--	--	--	--	Armadillo/beta-catenin-like repeat	Protein ARABIDILLO 1 GN=FBX5 OS=Arabidopsis thaliana (Mouse-ear cress) PE=1 SV=1	S	Function unknown	ubiquitin-protein ligase, putative [Ricinus communis]
F01.PB9213	[K]	Transcription	--	K03040|2.52586e-163|csv:101232317|DNA-directed RNA polymerase subunit alpha-like; K03040 DNA-directed RNA polymerase subunit alpha [EC:2.7.7.6] (A)	ko00230:Purine metabolism;ko00240:Pyrimidine metabolism;ko03020:RNA polymerase	--	--	RNA polymerase Rpb3/Rpb11 dimerisation domain;; RNA polymerase Rpb3/RpoA insert domain;; Ribosomal protein S11	DNA-directed RNA polymerase subunit alpha {ECO:0000255|HAMAP-Rule:MF_00059} OS=Helianthus annuus (Common sunflower) PE=3 SV=2	K	Transcription	RNA polymerase alpha subunit (chloroplast) [Chrysanthemum indicum]
F01.PB23561	--	--	--	--	--	--	--	--	--	L	Replication, recombination and repair	PREDICTED: uncharacterized protein LOC104814124 [Tarenaya hassleriana]
F01.PB21667	--	--	--	--	--	--	--	Helix-loop-helix DNA-binding domain	Transcription factor ICE1 OS=Arabidopsis thaliana (Mouse-ear cress) PE=1 SV=1	K	Transcription	inducer of CBF expression 1 protein [Lactuca sativa]
F01.PB39890	--	--	--	--	--	--	--	Plant protein of unknown function (DUF863)	--	S	Function unknown	PREDICTED: uncharacterized protein LOC104879181 isoform X2 [Vitis vinifera]
F01.PB27075	[RTKL]	--	--	--	--	--	--	Protein kinase domain;; Protein tyrosine kinase;; Leucine Rich Repeat;; Leucine Rich repeats (2 copies);; Leucine rich repeat;; Leucine rich repeat N-terminal domain;; Leucine Rich repeat;; Leucine rich repeat;; Protein tyrosine kinase;; Protein kinase domain	Probable inactive leucine-rich repeat receptor-like protein kinase At1g66830 (Precursor) GN=At1g66830 OS=Arabidopsis thaliana (Mouse-ear cress) PE=2 SV=1	S	Function unknown	ATP binding protein, putative [Ricinus communis]
F01.PB6529	[RTKL]	--	--	--	--	[T]	Signal transduction mechanisms	Protein kinase domain;; Protein tyrosine kinase	Probable receptor-like protein kinase At5g15080 GN=At5g15080 OS=Arabidopsis thaliana (Mouse-ear cress) PE=2 SV=1	T	Signal transduction mechanisms	Protein kinase APK1A, chloroplast precursor, putative [Ricinus communis]
F01.PB60788	--	--	--	K17470|2.30083e-10|pvu:PHAVU_006G207800g|hypothetical protein; K17470 sulfate transporter 1, high-affinity (A)	--	[P]	Inorganic ion transport and metabolism	Sulfate transporter family	Sulfate transporter 1.3 GN=SULTR1;3 OS=Arabidopsis thaliana (Mouse-ear cress) PE=2 SV=1	P	Inorganic ion transport and metabolism	hypothetical protein PHAVU_006G207800g [Phaseolus vulgaris]
F01.PB40483	[J]	Translation, ribosomal structure and biogenesis	--	K02357|0|pvu:PHAVU_004G168100g|hypothetical protein; K02357 elongation factor Ts (A)	--	[J]	Translation, ribosomal structure and biogenesis	S1 RNA binding domain;; Elongation factor TS;; UBA/TS-N domain;; Elongation factor TS;; UBA/TS-N domain	Elongation factor Ts, chloroplastic GN=tsf OS=Rhodomonas salina (Cryptomonas salina) PE=3 SV=1	J	Translation, ribosomal structure and biogenesis	hypothetical protein PHAVU_004G168100g [Phaseolus vulgaris]
F01.PB947	--	--	--	--	--	--	--	Cystatin domain	Cysteine proteinase inhibitor 12 (Precursor) OS=Oryza sativa subsp. japonica (Rice) PE=2 SV=1	O	Posttranslational modification, protein turnover, chaperones	PREDICTED: cysteine proteinase inhibitor 6 [Tarenaya hassleriana]
F01.PB18507	--	--	--	K10523|0|vvi:100257421|BTB/POZ domain-containing protein At1g21780; K10523 speckle-type POZ protein (A)	--	[DR]	--	BTB/POZ domain	BTB/POZ domain-containing protein At1g21780 GN=At1g21780 OS=Arabidopsis thaliana (Mouse-ear cress) PE=1 SV=1	S	Function unknown	PREDICTED: BTB/POZ domain-containing protein At1g21780 isoform X2 [Vitis vinifera]
F01.PB51689	--	--	--	--	--	--	--	Staygreen protein;; Staygreen protein	Protein STAY-GREEN 1, chloroplastic (Precursor) GN=F7H19.100 OS=Arabidopsis thaliana (Mouse-ear cress) PE=1 SV=1	S	Function unknown	Non-yellowing 1 isoform 2, partial [Theobroma cacao]
F01.PB60964	[P]	Inorganic ion transport and metabolism	--	K01534|0|tcc:TCM_039368|Cadmium/zinc-transporting ATPase 3 isoform 1; K01534 Cd2+/Zn2+-exporting ATPase [EC:3.6.3.3 3.6.3.5] (A)	--	[P]	Inorganic ion transport and metabolism	haloacid dehalogenase-like hydrolase;; E1-E2 ATPase;; haloacid dehalogenase-like hydrolase	Cadmium/zinc-transporting ATPase HMA2 GN=HMA2 OS=Arabidopsis thaliana (Mouse-ear cress) PE=2 SV=1	P	Inorganic ion transport and metabolism	PREDICTED: cadmium/zinc-transporting ATPase HMA3-like isoform X2 [Populus euphratica]
F01.PB33439	--	--	--	--	--	[T]	Signal transduction mechanisms	Sucrase/ferredoxin-like	--	S	Function unknown	hypothetical protein JCGZ_11454 [Jatropha curcas]
F01.PB48483	--	--	--	K10357|3.49307e-78|mdm:103428015|myosin-6-like; K10357 myosin V (A)	--	[Z]	Cytoskeleton	TAFII55 protein conserved region;; Transmembrane amino acid transporter protein;; Myosin head (motor domain);; Myosin head (motor domain);; Nucleotidyl transferase	Myosin-6 GN=F6B6.4 OS=Arabidopsis thaliana (Mouse-ear cress) PE=1 SV=1	Z	Cytoskeleton	PREDICTED: myosin-6-like isoform X2 [Malus domestica]
F01.PB11003	--	--	--	--	--	--	--	--	--	S	Function unknown	hypothetical protein CICLE_v10001315mg [Citrus clementina]
F01.PB13307	[RTKL]	--	--	K04733|0|sly:101260038|protein kinase APK1A, chloroplastic; K04733 interleukin-1 receptor-associated kinase 4 [EC:2.7.11.1] (A)	--	[T]	Signal transduction mechanisms	Protein kinase domain;; Protein tyrosine kinase	Protein kinase APK1B, chloroplastic (Precursor) GN=APK1B OS=Arabidopsis thaliana (Mouse-ear cress) PE=2 SV=2	T	Signal transduction mechanisms	PREDICTED: protein kinase APK1A, chloroplastic [Solanum lycopersicum]
F01.PB21710	[R]	General function prediction only	--	--	--	[I]	Lipid transport and metabolism	Alpha/beta hydrolase family;; alpha/beta hydrolase fold;; Alpha/beta hydrolase family	--	S	Function unknown	PREDICTED: bifunctional epoxide hydrolase 2-like [Sesamum indicum]
F01.PB24929	[S]	Function unknown	--	K14799|0|sly:101256673|pre-rRNA-processing protein TSR1 homolog; K14799 pre-rRNA-processing protein TSR1 (A)	--	[S]	Function unknown	Protein of unknown function (DUF663);; AARP2CN (NUC121) domain	--	S	Function unknown	PREDICTED: pre-rRNA-processing protein TSR1 homolog [Nicotiana sylvestris]
F01.PB43733	--	--	--	K16732|1.71866e-123|cam:101515075|65-kDa microtubule-associated protein 1-like; K16732 protein regulator of cytokinesis 1 (A)	--	[DZ]	--	Microtubule associated protein (MAP65/ASE1 family)	65-kDa microtubule-associated protein 1 GN=MAP65-1 OS=Arabidopsis thaliana (Mouse-ear cress) PE=1 SV=1	S	Function unknown	PREDICTED: 65-kDa microtubule-associated protein 1-like [Cicer arietinum]
F01.PB5170	[O]	Posttranslational modification, protein turnover, chaperones	--	--	--	[O]	Posttranslational modification, protein turnover, chaperones	Trypsin-like peptidase domain;; Trypsin;; PDZ domain	Putative protease Do-like 14 OS=Arabidopsis thaliana (Mouse-ear cress) PE=3 SV=2	O	Posttranslational modification, protein turnover, chaperones	PREDICTED: putative protease Do-like 14 isoform X4 [Sesamum indicum]
F01.PB12471	[R]	General function prediction only	--	K17725|1.56201e-113|mdm:103405156|persulfide dioxygenase ETHE1 homolog, mitochondrial-like; K17725 sulfur dioxygenase [EC:1.13.11.18] (A)	ko00920:Sulfur metabolism	[R]	General function prediction only	Metallo-beta-lactamase superfamily	Persulfide dioxygenase ETHE1 homolog, mitochondrial (Precursor) GN=GLY3 OS=Arabidopsis thaliana (Mouse-ear cress) PE=1 SV=3	S	Function unknown	PREDICTED: persulfide dioxygenase ETHE1 homolog, mitochondrial-like [Malus domestica]
F01.PB59914	--	--	--	--	--	[R]	General function prediction only	--	Ubiquinol oxidase 4, chloroplastic/chromoplastic (Precursor) GN=T10I14_90 OS=Arabidopsis thaliana (Mouse-ear cress) PE=1 SV=2	S	Function unknown	hypothetical protein VITISV_003191 [Vitis vinifera]
F01.PB4629	[Q]	Secondary metabolites biosynthesis, transport and catabolism	--	--	--	[Q]	Secondary metabolites biosynthesis, transport and catabolism	Cytochrome P450	Flavonoid 3&apos;-monooxygenase GN=CYP75B2 OS=Petunia hybrida (Petunia) PE=2 SV=1	Q	Secondary metabolites biosynthesis, transport and catabolism	PREDICTED: geraniol 8-hydroxylase-like [Nicotiana tomentosiformis]
F01.PB40211	--	--	--	K13447|0|cit:102616720|respiratory burst oxidase homolog protein D-like; K13447 respiratory burst oxidase [EC:1.6.3.- 1.11.1.-] (A)	ko04626:Plant-pathogen interaction	[PQ]	--	Ferric reductase NAD binding domain;; FAD-binding domain;; Respiratory burst NADPH oxidase;; Ferric reductase like transmembrane component;; EF hand	Respiratory burst oxidase homolog protein C GN=RBOHC OS=Solanum tuberosum (Potato) PE=1 SV=2	U	Intracellular trafficking, secretion, and vesicular transport	respiratory burst oxidase, partial [Chrysanthemum boreale]
F01.PB45066	[C]	Energy production and conversion	--	K00162|2.12306e-104|sita:101771006|pyruvate dehydrogenase E1 component subunit beta-1, mitochondrial-like; K00162 pyruvate dehydrogenase E1 component beta subunit [EC:1.2.4.1] (A)	ko00010:Glycolysis / Gluconeogenesis;ko00020:Citrate cycle (TCA cycle);ko00620:Pyruvate metabolism;ko01200:Carbon metabolism	[C]	Energy production and conversion	Transketolase, pyrimidine binding domain	Pyruvate dehydrogenase E1 component subunit beta-1, mitochondrial (Precursor) OS=Oryza sativa subsp. japonica (Rice) PE=2 SV=1	C	Energy production and conversion	PREDICTED: pyruvate dehydrogenase E1 component subunit beta-1, mitochondrial-like [Setaria italica]
F01.PB33236	--	--	--	K12447|3.79175e-156|cit:102628031|UDP-sugar pyrophosphorylase-like; K12447 UDP-sugar pyrophosphorylase [EC:2.7.7.64] (A)	ko00040:Pentose and glucuronate interconversions;ko00052:Galactose metabolism;ko00053:Ascorbate and aldarate metabolism;ko00520:Amino sugar and nucleotide sugar metabolism	[M]	Cell wall/membrane/envelope biogenesis	--	UDP-sugar pyrophosphorylase GN=USP OS=Cucumis melo (Muskmelon) PE=1 SV=1	G	Carbohydrate transport and metabolism	UDP-sugar pyrophospharylase [Gossypium arboreum]
F01.PB48550	--	--	--	--	--	[F]	Nucleotide transport and metabolism	GDA1/CD39 (nucleoside phosphatase) family	Probable apyrase 7 GN=APY7 OS=Arabidopsis thaliana (Mouse-ear cress) PE=2 SV=1	GO	--	PREDICTED: probable apyrase 7 [Vitis vinifera]
F01.PB11005	--	--	--	--	--	[R]	General function prediction only	C2 domain	Synaptotagmin-5 GN=T25N20.15 OS=Arabidopsis thaliana (Mouse-ear cress) PE=2 SV=1	S	Function unknown	PREDICTED: synaptotagmin-5 [Malus domestica]
F01.PB9920	--	--	--	--	--	--	--	--	--	S	Function unknown	PREDICTED: uncharacterized protein LOC104243441 [Nicotiana sylvestris]
F01.PB6940	--	--	--	--	--	[K]	Transcription	BAH domain;; PHD-finger	Origin of replication complex subunit 1A {ECO:0000303|PubMed:16179646} OS=Arabidopsis thaliana (Mouse-ear cress) PE=1 SV=1	S	Function unknown	PREDICTED: protein polybromo-1-like isoform X1 [Nicotiana tomentosiformis]
F01.PB29467	[O]	Posttranslational modification, protein turnover, chaperones	--	K09489|0|pper:PRUPE_ppa001317mg|hypothetical protein; K09489 heat shock 70kDa protein 4 (A)	--	[O]	Posttranslational modification, protein turnover, chaperones	Hsp70 protein;; Hsp70 protein;; Hsp70 protein	Heat shock 70 kDa protein 14 OS=Arabidopsis thaliana (Mouse-ear cress) PE=2 SV=1	O	Posttranslational modification, protein turnover, chaperones	PREDICTED: heat shock 70 kDa protein 14-like [Sesamum indicum]
F01.PB58885	--	--	--	--	--	--	--	--	--	S	Function unknown	hypothetical protein MIMGU_mgv1a004479mg [Erythranthe guttata]
F01.PB51692	--	--	--	--	--	--	--	Putative S-adenosyl-L-methionine-dependent methyltransferase;; Methyltransferase domain	Probable methyltransferase PMT26 GN=At5g64030 OS=Arabidopsis thaliana (Mouse-ear cress) PE=2 SV=1	S	Function unknown	PREDICTED: probable methyltransferase PMT26 [Nicotiana sylvestris]
F01.PB56728	[RTKL]	--	--	--	--	--	--	Leucine Rich repeats (2 copies);; Leucine Rich Repeat;; Leucine rich repeat;; Leucine Rich repeat;; Leucine rich repeat;; Protein tyrosine kinase;; Protein kinase domain;; Leucine rich repeat N-terminal domain	Probable LRR receptor-like serine/threonine-protein kinase At3g47570 (Precursor) GN=At3g47570 OS=Arabidopsis thaliana (Mouse-ear cress) PE=2 SV=1	S	Function unknown	PREDICTED: probable LRR receptor-like serine/threonine-protein kinase At3g47570 [Populus euphratica]
F01.PB56641	--	--	--	--	--	--	--	Glutaminase	--	--	--	conserved hypothetical protein [Ricinus communis]
F01.PB56242	[S]	Function unknown	--	--	--	--	--	Pentapeptide repeats (8 copies);; Pentapeptide repeats (9 copies);; Pentapeptide repeats (9 copies)	Thylakoid lumenal 17.4 kDa protein, chloroplastic (Precursor) GN=At5g53490 OS=Arabidopsis thaliana (Mouse-ear cress) PE=1 SV=2	S	Function unknown	PREDICTED: thylakoid lumenal 17.4 kDa protein, chloroplastic-like [Solanum tuberosum]
F01.PB50332	[C]	Energy production and conversion	--	--	--	--	--	Protein tyrosine kinase;; Protein kinase domain	Probable leucine-rich repeat receptor-like protein kinase At5g49770 (Precursor) GN=At5g49770 OS=Arabidopsis thaliana (Mouse-ear cress) PE=2 SV=1	--	--	PREDICTED: probable leucine-rich repeat receptor-like protein kinase At5g49770 isoform X1 [Nicotiana sylvestris]
F01.PB6813	[F]	Nucleotide transport and metabolism	--	K00088|0|vvi:100245095|inosine-5'-monophosphate dehydrogenase; K00088 IMP dehydrogenase [EC:1.1.1.205] (A)	ko00230:Purine metabolism	[F]	Nucleotide transport and metabolism	IMP dehydrogenase / GMP reductase domain;; Nitronate monooxygenase;; FMN-dependent dehydrogenase;; Histidine biosynthesis protein;; Thiazole biosynthesis protein ThiG	Inosine-5&apos;-monophosphate dehydrogenase 1 {ECO:0000255|HAMAP-Rule:MF_03156} GN=At1g79470 OS=Arabidopsis thaliana (Mouse-ear cress) PE=2 SV=1	F	Nucleotide transport and metabolism	PREDICTED: inosine-5&apos;-monophosphate dehydrogenase [Sesamum indicum]
F01.PB27144	--	--	--	--	--	--	--	--	--	S	Function unknown	PREDICTED: uncharacterized protein LOC104116371 isoform X1 [Nicotiana tomentosiformis]
F01.PB32588	[R]	General function prediction only	--	--	--	[C]	Energy production and conversion	CBS domain	Sucrose nonfermenting 4-like protein GN=F7G19.11 OS=Arabidopsis thaliana (Mouse-ear cress) PE=1 SV=1	S	Function unknown	PREDICTED: sucrose nonfermenting 4-like protein isoform X1 [Nicotiana tomentosiformis]
F01.PB48747	[DR]	--	--	--	--	--	--	Mnd1 family	Meiotic nuclear division protein 1 homolog GN=MND1 OS=Arabidopsis thaliana (Mouse-ear cress) PE=1 SV=1	D	Cell cycle control, cell division, chromosome partitioning	PREDICTED: F-box/kelch-repeat protein At3g23880-like [Malus domestica]
F01.PB33433	--	--	--	--	--	[R]	General function prediction only	Plant mobile domain	E3 ubiquitin-protein ligase SINA-like 2 GN=At1g66620 OS=Arabidopsis thaliana (Mouse-ear cress) PE=2 SV=1	S	Function unknown	PREDICTED: uncharacterized protein LOC100263780 isoform X3 [Vitis vinifera]
F01.PB23819	[RTKL]	--	--	--	--	--	--	Protein tyrosine kinase;; Protein kinase domain;; PAN-like domain;; D-mannose binding lectin	G-type lectin S-receptor-like serine/threonine-protein kinase At4g27290 (Precursor) GN=At4g27290 OS=Arabidopsis thaliana (Mouse-ear cress) PE=3 SV=4	T	Signal transduction mechanisms	hypothetical protein JCGZ_00737 [Jatropha curcas]
F01.PB50333	--	--	--	--	--	--	--	--	F-box protein At5g07610 GN=At5g07610 OS=Arabidopsis thaliana (Mouse-ear cress) PE=2 SV=1	S	Function unknown	PREDICTED: F-box protein At5g07610-like [Sesamum indicum]
F01.PB25511	[RTKL]	--	--	--	--	--	--	Protein tyrosine kinase;; Protein kinase domain;; Leucine Rich repeats (2 copies);; Leucine rich repeat N-terminal domain;; Leucine rich repeat;; Leucine Rich Repeat;; Leucine Rich repeat;; Leucine rich repeat	Protein NSP-INTERACTING KINASE 2 (Precursor) GN=NIK2 OS=Arabidopsis thaliana (Mouse-ear cress) PE=1 SV=1	T	Signal transduction mechanisms	PREDICTED: protein NSP-INTERACTING KINASE 1-like [Cicer arietinum]
F01.PB40784	[M]	Cell wall/membrane/envelope biogenesis	--	K10999|0|sot:102577596|STCESA3; cellulose synthase; K10999 cellulose synthase A [EC:2.4.1.12] (A)	--	--	--	Cellulose synthase;; Glycosyl transferase family group 2;; Glycosyltransferase like family 2;; Zinc-binding RING-finger	Cellulose synthase A catalytic subunit 3 [UDP-forming] GN=At5g05170 OS=Arabidopsis thaliana (Mouse-ear cress) PE=1 SV=2	M	Cell wall/membrane/envelope biogenesis	cellulose synthase [Solanum tuberosum]
F01.PB10999	--	--	--	--	--	[QI]	--	Cytochrome P450	Alkane hydroxylase MAH1 {ECO:0000303|PubMed:17905869} OS=Arabidopsis thaliana (Mouse-ear cress) PE=2 SV=1	Q	Secondary metabolites biosynthesis, transport and catabolism	PREDICTED: cytochrome P450 86B1-like [Solanum tuberosum]
F01.PB25986	--	--	Molecular Function: phosphatidylinositol phospholipase C activity (GO:0004435);; Molecular Function: signal transducer activity (GO:0004871);; Molecular Function: calcium ion binding (GO:0005509);; Biological Process: lipid metabolic process (GO:0006629);; Biological Process: intracellular signal transduction (GO:0035556);;	K05857|0|rcu:RCOM_0339640|1-phosphatidylinositol-4,5-bisphosphate phosphodiesterase, putative (EC:3.1.4.11); K05857 phosphatidylinositol phospholipase C, delta [EC:3.1.4.11] (A)	ko00562:Inositol phosphate metabolism;ko04070:Phosphatidylinositol signaling system	[T]	Signal transduction mechanisms	Phosphatidylinositol-specific phospholipase C, X domain;; Phosphatidylinositol-specific phospholipase C, Y domain;; Phosphoinositide-specific phospholipase C, efhand-like;; C2 domain	Phosphoinositide phospholipase C 2 GN=PLC2 OS=Arabidopsis thaliana (Mouse-ear cress) PE=1 SV=1	S	Function unknown	hypothetical protein JCGZ_01271 [Jatropha curcas]
F01.PB12238	[C]	Energy production and conversion	--	K03943|1.21601e-122|vvi:100242595|NADH dehydrogenase [ubiquinone] flavoprotein 2, mitochondrial; K03943 NADH dehydrogenase (ubiquinone) flavoprotein 2 [EC:1.6.5.3 1.6.99.3] (A)	ko00190:Oxidative phosphorylation	[C]	Energy production and conversion	Thioredoxin-like [2Fe-2S] ferredoxin;; Thioredoxin-like [2Fe-2S] ferredoxin	NADH dehydrogenase [ubiquinone] flavoprotein 2, mitochondrial (Precursor) GN=At4g02580 OS=Arabidopsis thaliana (Mouse-ear cress) PE=2 SV=3	C	Energy production and conversion	PREDICTED: NADH dehydrogenase [ubiquinone] flavoprotein 2, mitochondrial [Vitis vinifera]
F01.PB40051	--	--	--	--	--	--	--	Auxin response factor;; B3 DNA binding domain;; AUX/IAA family	Auxin response factor 25 OS=Oryza sativa subsp. japonica (Rice) PE=2 SV=1	K	Transcription	hypothetical protein JCGZ_04659 [Jatropha curcas]
F01.PB48918	--	--	--	K08915|1.27855e-81|pmum:103342047|chlorophyll a-b binding protein CP29.2, chloroplastic; K08915 light-harvesting complex II chlorophyll a/b binding protein 4 (A)	ko00196:Photosynthesis - antenna proteins	--	--	Chlorophyll A-B binding protein;; Chlorophyll A-B binding protein	Chlorophyll a-b binding protein CP29.1, chloroplastic (Precursor) GN=LHCB4.1 OS=Arabidopsis thaliana (Mouse-ear cress) PE=1 SV=1	I	Lipid transport and metabolism	PREDICTED: chlorophyll a-b binding protein CP29.2, chloroplastic [Prunus mume]
F01.PB3830	[G]	Carbohydrate transport and metabolism	--	K03841|0|cit:102611558|fructose-1,6-bisphosphatase, cytosolic-like; K03841 fructose-1,6-bisphosphatase I [EC:3.1.3.11] (A)	ko00010:Glycolysis / Gluconeogenesis;ko00030:Pentose phosphate pathway;ko00051:Fructose and mannose metabolism;ko00710:Carbon fixation in photosynthetic organisms;ko01200:Carbon metabolism	[G]	Carbohydrate transport and metabolism	Fructose-1-6-bisphosphatase	Fructose-1,6-bisphosphatase, cytosolic OS=Solanum tuberosum (Potato) PE=2 SV=1	G	Carbohydrate transport and metabolism	hypothetical protein MIMGU_mgv1a009480mg [Erythranthe guttata]
F01.PB49782	[G]	Carbohydrate transport and metabolism	--	K12446|0|fve:101314431|L-arabinokinase-like; K12446 L-arabinokinase [EC:2.7.1.46] (A)	ko00520:Amino sugar and nucleotide sugar metabolism	[G]	Carbohydrate transport and metabolism	Galactokinase galactose-binding signature;; GHMP kinases N terminal domain	L-arabinokinase OS=Arabidopsis thaliana (Mouse-ear cress) PE=1 SV=1	G	Carbohydrate transport and metabolism	PREDICTED: L-arabinokinase-like [Sesamum indicum]
F01.PB30366	--	--	--	--	--	[K]	Transcription	Myb-like DNA-binding domain;; Response regulator receiver domain	Two-component response regulator-like APRR2 GN=T6K21.200 OS=Arabidopsis thaliana (Mouse-ear cress) PE=2 SV=2	K	Transcription	hypothetical protein CISIN_1g008254mg [Citrus sinensis]
F01.PB25596	[G]	Carbohydrate transport and metabolism	--	K00975|0|vvi:100253688|glucose-1-phosphate adenylyltransferase large subunit 1; K00975 glucose-1-phosphate adenylyltransferase [EC:2.7.7.27] (A)	ko00500:Starch and sucrose metabolism;ko00520:Amino sugar and nucleotide sugar metabolism	[M]	Cell wall/membrane/envelope biogenesis	Nucleotidyl transferase;; Nucleotidyl transferase	Glucose-1-phosphate adenylyltransferase large subunit 1 (Fragment) GN=AGPS1 OS=Solanum tuberosum (Potato) PE=2 SV=1	G	Carbohydrate transport and metabolism	PREDICTED: glucose-1-phosphate adenylyltransferase large subunit 1 [Nicotiana tomentosiformis]
F01.PB51489	[O]	Posttranslational modification, protein turnover, chaperones	--	--	--	[O]	Posttranslational modification, protein turnover, chaperones	ATPase family associated with various cellular activities (AAA);; Serine hydroxymethyltransferase	Calmodulin-interacting protein 111 GN=CIP111 OS=Arabidopsis thaliana (Mouse-ear cress) PE=1 SV=1	O	Posttranslational modification, protein turnover, chaperones	PREDICTED: calmodulin-interacting protein 111 [Malus domestica]
F01.PB15985	--	--	--	--	--	--	--	--	Proline-rich protein 4 (Precursor) GN=PRP4 OS=Arabidopsis thaliana (Mouse-ear cress) PE=2 SV=1	S	Function unknown	PROLINE-RICH protein 4 [Populus trichocarpa]
F01.PB33917	[G]	Carbohydrate transport and metabolism	--	--	--	--	--	Glycosyl hydrolase family 3 N terminal domain;; Glycosyl hydrolase family 3 C-terminal domain;; Fibronectin type III-like domain	Probable beta-D-xylosidase 2 (Precursor) GN=BXL2 OS=Arabidopsis thaliana (Mouse-ear cress) PE=2 SV=1	G	Carbohydrate transport and metabolism	PREDICTED: probable beta-D-xylosidase 2 [Nicotiana sylvestris]
F01.PB43294	--	--	--	--	--	--	--	Auxin response factor;; B3 DNA binding domain;; AUX/IAA family	Auxin response factor 6 GN=ARF6 OS=Arabidopsis thaliana (Mouse-ear cress) PE=1 SV=2	K	Transcription	hypothetical protein JCGZ_04659 [Jatropha curcas]
F01.PB58678	[RTKL]	--	--	--	--	[T]	Signal transduction mechanisms	Protein tyrosine kinase;; Protein kinase domain	Receptor-like protein kinase FERONIA (Precursor) GN=F26O13.190 OS=Arabidopsis thaliana (Mouse-ear cress) PE=1 SV=1	T	Signal transduction mechanisms	hypothetical protein VITISV_015218 [Vitis vinifera]
F01.PB5935	[J]	Translation, ribosomal structure and biogenesis	--	K02926|4.6435e-53|ppp:PHYPADRAFT_116386|hypothetical protein; K02926 large subunit ribosomal protein L4 (A)	ko03010:Ribosome	[J]	Translation, ribosomal structure and biogenesis	Ribosomal protein L4/L1 family	50S ribosomal protein L4, chloroplastic (Precursor) GN=RPL4 OS=Nicotiana tabacum (Common tobacco) PE=2 SV=1	J	Translation, ribosomal structure and biogenesis	PREDICTED: 50S ribosomal protein L4, chloroplastic-like [Nelumbo nucifera]
F01.PB27879	--	--	--	K10999|1.10309e-09|tcc:TCM_038394|Cellulose synthase 1; K10999 cellulose synthase A [EC:2.4.1.12] (A)	--	--	--	--	--	M	Cell wall/membrane/envelope biogenesis	Cellulose synthase 1 [Theobroma cacao]
F01.PB24817	[G]	Carbohydrate transport and metabolism	--	K00615|0|mdm:103418499|transketolase, chloroplastic; K00615 transketolase [EC:2.2.1.1] (A)	ko00030:Pentose phosphate pathway;ko00710:Carbon fixation in photosynthetic organisms;ko01200:Carbon metabolism;ko01230:Biosynthesis of amino acids	[G]	Carbohydrate transport and metabolism	Transketolase, thiamine diphosphate binding domain;; Transketolase, pyrimidine binding domain;; Transketolase, C-terminal domain	Transketolase, chloroplastic (Precursor) OS=Solanum tuberosum (Potato) PE=2 SV=1	G	Carbohydrate transport and metabolism	hypothetical protein MIMGU_mgv1a001876mg [Erythranthe guttata]
F01.PB5345	--	--	--	K08238|0|tcc:TCM_004623|Alpha-1,6-xylosyltransferase isoform 1; K08238 xyloglucan 6-xylosyltransferase [EC:2.4.2.39] (A)	--	[GM]	--	galactosyl transferase GMA12/MNN10 family	Xyloglucan 6-xylosyltransferase 2 OS=Arabidopsis thaliana (Mouse-ear cress) PE=1 SV=1	S	Function unknown	PREDICTED: xyloglucan 6-xylosyltransferase 2-like [Sesamum indicum]
F01.PB41978	[S]	Function unknown	--	--	--	--	--	NB-ARC domain;; Leucine rich repeat;; TIR domain;; TIR domain	TMV resistance protein N GN=N OS=Nicotiana glutinosa (Tobacco) PE=1 SV=1	S	Function unknown	unnamed protein product [Coffea canephora]
F01.PB22639	[J]	Translation, ribosomal structure and biogenesis	--	K03680|0|pmum:103342214|translation initiation factor eIF-2B subunit delta; K03680 translation initiation factor eIF-2B subunit delta (A)	ko03013:RNA transport	[J]	Translation, ribosomal structure and biogenesis	Initiation factor 2 subunit family;; Initiation factor 2 subunit family	--	J	Translation, ribosomal structure and biogenesis	PREDICTED: translation initiation factor eIF-2B subunit delta [Prunus mume]
F01.PB6565	--	--	--	--	--	[V]	Defense mechanisms	Dual specificity phosphatase, catalytic domain;; Inositol hexakisphosphate	Putative dual specificity protein phosphatase DSP8 GN=DSP8 OS=Arabidopsis thaliana (Mouse-ear cress) PE=2 SV=2	T	Signal transduction mechanisms	PREDICTED: putative dual specificity protein phosphatase DSP8 [Nicotiana sylvestris]
F01.PB12683	[R]	General function prediction only	--	K03453|7.62984e-167|vvi:100254194|sodium/pyruvate cotransporter BASS2, chloroplastic; K03453 bile acid:Na+ symporter, BASS family (A)	--	[P]	Inorganic ion transport and metabolism	Sodium Bile acid symporter family;; SBF-like CPA transporter family (DUF4137)	Sodium/pyruvate cotransporter BASS2, chloroplastic (Precursor) GN=F12C20.6 OS=Arabidopsis thaliana (Mouse-ear cress) PE=2 SV=1	S	Function unknown	sodium-dependent pyruvate transporter [Flaveria trinervia]
F01.PB41930	[R]	General function prediction only	--	K08869|1.55495e-138|tcc:TCM_043114|Kinase superfamily protein isoform 1; K08869 aarF domain-containing kinase (A)	--	[R]	General function prediction only	Phosphotransferase enzyme family;; ABC1 family	Uncharacterized aarF domain-containing protein kinase At4g31390, chloroplastic (Precursor) GN=At4g31390 OS=Arabidopsis thaliana (Mouse-ear cress) PE=2 SV=1	S	Function unknown	Kinase superfamily protein isoform 1 [Theobroma cacao]
F01.PB12676	[O]	Posttranslational modification, protein turnover, chaperones	--	--	--	[O]	Posttranslational modification, protein turnover, chaperones	ATPase family associated with various cellular activities (AAA);; Holliday junction DNA helicase ruvB N-terminus;; AAA domain (dynein-related subfamily)	Katanin p60 ATPase-containing subunit A1 {ECO:0000255|HAMAP-Rule:MF_03023} GN=At1g80350 OS=Arabidopsis thaliana (Mouse-ear cress) PE=1 SV=1	O	Posttranslational modification, protein turnover, chaperones	PREDICTED: katanin p60 ATPase-containing subunit A-like 2 isoform X2 [Vitis vinifera]
F01.PB57971	--	--	--	--	--	[KR]	--	mTERF;; mTERF	--	S	Function unknown	PREDICTED: uncharacterized protein LOC104246523 [Nicotiana sylvestris]
F01.PB35240	[YU]	--	--	K14290|0|vvi:100256288|exportin-1; K14290 exportin-1 (A)	ko03008:Ribosome biogenesis in eukaryotes;ko03013:RNA transport	[YU]	--	CRM1 C terminal;; Exportin 1-like protein;; Importin-beta N-terminal domain	--	U	Intracellular trafficking, secretion, and vesicular transport	PREDICTED: exportin-1-like [Sesamum indicum]
F01.PB20267	--	--	--	K18732|8.55825e-25|sly:101267179|protein MODIFIER OF SNC1 11-like; K18732 SAP domain-containing ribonucleoprotein (A)	--	--	--	--	Protein MODIFIER OF SNC1 11 GN=MOS11 OS=Arabidopsis thaliana (Mouse-ear cress) PE=1 SV=1	S	Function unknown	PREDICTED: protein MODIFIER OF SNC1 11 isoform X1 [Sesamum indicum]
F01.PB19488	--	--	--	--	--	--	--	Calcium-binding EGF domain	Vacuolar-sorting receptor 1 (Precursor) GN=F8J2.20 OS=Arabidopsis thaliana (Mouse-ear cress) PE=1 SV=2	U	Intracellular trafficking, secretion, and vesicular transport	hypothetical protein MIMGU_mgv1a002928mg [Erythranthe guttata]
F01.PB16462	--	--	--	--	--	[T]	Signal transduction mechanisms	Lung seven transmembrane receptor	--	S	Function unknown	Lung seven transmembrane receptor family protein [Theobroma cacao]
F01.PB52304	--	--	--	--	--	--	--	Cleavage site for pathogenic type III effector avirulence factor Avr	Casein kinase II subunit beta GN=CKB1 OS=Arabidopsis thaliana (Mouse-ear cress) PE=1 SV=1	S	Function unknown	unnamed protein product [Vitis vinifera]
F01.PB41701	--	--	--	K08518|0|vvi:100257563|uncharacterized LOC100257563; K08518 syntaxin-binding protein 5 (A)	--	[U]	Intracellular trafficking, secretion, and vesicular transport	WD domain, G-beta repeat	--	S	Function unknown	PREDICTED: uncharacterized protein LOC100257563 [Vitis vinifera]
F01.PB54362	[RTKL]	--	--	--	--	[T]	Signal transduction mechanisms	Protein tyrosine kinase;; Protein kinase domain;; PAS domain;; PAS fold;; PAS fold;; PAS fold;; PAS domain;; Protein tyrosine kinase;; Protein kinase domain	Serine/threonine-protein kinase EDR1 GN=F22O13.20 OS=Arabidopsis thaliana (Mouse-ear cress) PE=1 SV=1	T	Signal transduction mechanisms	PREDICTED: probable serine/threonine-protein kinase DDB_G0282963 isoform X2 [Sesamum indicum]
F01.PB3389	--	--	--	--	--	[O]	Posttranslational modification, protein turnover, chaperones	Xylanase inhibitor C-terminal;; Xylanase inhibitor N-terminal	Basic 7S globulin 2 low kDa subunit (Precursor) OS=Glycine max (Soybean) PE=1 SV=1	O	Posttranslational modification, protein turnover, chaperones	PREDICTED: basic 7S globulin 2 [Sesamum indicum]
F01.PB51973	--	--	--	--	--	--	--	--	Pentatricopeptide repeat-containing protein At2g30100, chloroplastic (Precursor) GN=At2g30100 OS=Arabidopsis thaliana (Mouse-ear cress) PE=2 SV=2	S	Function unknown	PREDICTED: pentatricopeptide repeat-containing protein At2g30100, chloroplastic isoform X2 [Vitis vinifera]
F01.PB44781	[P]	Inorganic ion transport and metabolism	--	K03320|0|cic:CICLE_v10004812mg|hypothetical protein; K03320 ammonium transporter, Amt family (A)	--	[P]	Inorganic ion transport and metabolism	Ammonium Transporter Family	Ammonium transporter 1 member 1 GN=AMT1-1 OS=Arabidopsis thaliana (Mouse-ear cress) PE=1 SV=1	P	Inorganic ion transport and metabolism	hypothetical protein CICLE_v10004812mg [Citrus clementina]
F01.PB44522	--	--	--	--	--	--	--	--	--	S	Function unknown	PREDICTED: zinc transporter 5 [Sesamum indicum]
F01.PB14485	--	--	--	--	--	--	--	--	--	--	--	PREDICTED: putative UPF0481 protein At3g02645 [Nicotiana tomentosiformis]
F01.PB55335	[RTKL]	--	Molecular Function: transferase activity, transferring phosphorus-containing groups (GO:0016772);;	--	--	--	--	Protein kinase domain;; Protein tyrosine kinase;; Leucine rich repeat;; Leucine Rich Repeat;; Leucine Rich repeats (2 copies);; Leucine rich repeat N-terminal domain	Probable LRR receptor-like serine/threonine-protein kinase RLK (Precursor) GN=RLK OS=Arabidopsis thaliana (Mouse-ear cress) PE=2 SV=1	T	Signal transduction mechanisms	unnamed protein product [Coffea canephora]
F01.PB47908	--	--	--	--	--	--	--	F-box domain	F-box protein At4g00893 GN=At4g00893 OS=Arabidopsis thaliana (Mouse-ear cress) PE=2 SV=1	S	Function unknown	Uncharacterized protein TCM_030893 [Theobroma cacao]
F01.PB55351	--	--	--	--	--	--	--	C1-like domain;; C1-like domain	--	S	Function unknown	unnamed protein product, partial [Coffea canephora]
F01.PB52697	--	--	--	--	--	[GMW]	--	Exostosin family	Probable arabinosyltransferase ARAD1 GN=ARAD1 OS=Arabidopsis thaliana (Mouse-ear cress) PE=1 SV=1	S	Function unknown	PREDICTED: probable arabinosyltransferase ARAD1 [Nicotiana sylvestris]
F01.PB45029	--	--	--	--	--	--	--	Rhodanese-like domain	Rhodanese-like domain-containing protein 11, chloroplastic (Precursor) GN=STR11 OS=Arabidopsis thaliana (Mouse-ear cress) PE=2 SV=1	S	Function unknown	PREDICTED: rhodanese-like domain-containing protein 11, chloroplastic [Prunus mume]
F01.PB26259	[R]	General function prediction only	--	K07119|1.01866e-146|pmum:103335289|zinc-binding alcohol dehydrogenase domain-containing protein 2-like; K07119 (A)	--	[R]	General function prediction only	Zinc-binding dehydrogenase	(+)-pulegone reductase OS=Mentha piperita (Peppermint) PE=1 SV=1	S	Function unknown	PREDICTED: probable quinone oxidoreductase isoform X1 [Nicotiana sylvestris]
F01.PB48497	--	--	--	--	--	--	--	--	MOB kinase activator-like 1 GN=At4g19045 OS=Arabidopsis thaliana (Mouse-ear cress) PE=2 SV=1	S	Function unknown	PREDICTED: uncharacterized protein LOC105166682 isoform X3 [Sesamum indicum]
F01.PB36378	[K]	Transcription	--	K03046|0|sot:4099930|rpoC2, SotuCp011; RNA polymerase beta'' chain; K03046 DNA-directed RNA polymerase subunit beta' [EC:2.7.7.6] (A)	ko00230:Purine metabolism;ko00240:Pyrimidine metabolism;ko03020:RNA polymerase	--	--	RNA polymerase Rpb1, domain 5	DNA-directed RNA polymerase subunit beta&apos;&apos; {ECO:0000255|HAMAP-Rule:MF_01324} GN=GuabCp010 OS=Guizotia abyssinica (Niger) PE=3 SV=1	K	Transcription	RNA polymerase beta subunit-2 (chloroplast) [Chrysanthemum x morifolium]
F01.PB4647	--	--	--	--	--	[K]	Transcription	GATA zinc finger	GATA transcription factor 11 GN=GATA11 OS=Arabidopsis thaliana (Mouse-ear cress) PE=2 SV=1	K	Transcription	unnamed protein product [Coffea canephora]
F01.PB42138	--	--	--	--	--	--	--	NB-ARC domain;; TIR domain;; TIR domain;; Leucine Rich repeats (2 copies);; Leucine Rich Repeat;; Leucine Rich repeats (2 copies);; Leucine Rich Repeat;; Leucine rich repeat;; Leucine rich repeat;; Leucine Rich repeat	TMV resistance protein N GN=N OS=Nicotiana glutinosa (Tobacco) PE=1 SV=1	S	Function unknown	PREDICTED: TMV resistance protein N-like [Vitis vinifera]
F01.PB3846	[R]	General function prediction only	--	K14004|0|sly:101265789|protein transport protein SEC13 homolog B; K14004 protein transport protein SEC13 (A)	ko03013:RNA transport;ko04141:Protein processing in endoplasmic reticulum	[U]	Intracellular trafficking, secretion, and vesicular transport	WD domain, G-beta repeat	Protein transport protein SEC13 homolog A {ECO:0000305} OS=Arabidopsis thaliana (Mouse-ear cress) PE=1 SV=1	U	Intracellular trafficking, secretion, and vesicular transport	nuclear pore complex protein Sec13d [Nicotiana benthamiana]
F01.PB57680	[R]	General function prediction only	--	K18663|3.18031e-25|gmx:100811503|ASCC3; activating signal cointegrator 1 complex subunit 3; K18663 activating signal cointegrator complex subunit 3 [EC:3.6.4.12] (A)	--	[A]	RNA processing and modification	--	--	L	Replication, recombination and repair	PREDICTED: activating signal cointegrator 1 complex subunit 3 isoform X2 [Glycine max]
F01.PB45166	[M]	Cell wall/membrane/envelope biogenesis	--	--	--	--	--	Glycosyl hydrolases family 28;; Pectate lyase superfamily protein	Probable polygalacturonase OS=Vitis vinifera (Grape) PE=1 SV=1	M	Cell wall/membrane/envelope biogenesis	PREDICTED: probable polygalacturonase-like isoform X1 [Solanum tuberosum]
F01.PB40952	--	--	--	--	--	[K]	Transcription	NLI interacting factor-like phosphatase;; Double-stranded RNA binding motif;; Double-stranded RNA binding motif	RNA polymerase II C-terminal domain phosphatase-like 1 GN=F17L22.130 OS=Arabidopsis thaliana (Mouse-ear cress) PE=1 SV=1	K	Transcription	hypothetical protein JCGZ_21412 [Jatropha curcas]
F01.PB46239	[V]	Defense mechanisms	--	K03327|0|tcc:TCM_009091|MATE efflux family protein isoform 1; K03327 multidrug resistance protein, MATE family (A)	--	[R]	General function prediction only	MatE	MATE efflux family protein 7 GN=F3L12.9 OS=Arabidopsis thaliana (Mouse-ear cress) PE=2 SV=1	V	Defense mechanisms	PREDICTED: MATE efflux family protein 5-like [Sesamum indicum]
F01.PB44697	--	--	--	K14638|1.90503e-108|sly:101267393|protein NRT1/ PTR FAMILY 2.11; K14638 solute carrier family 15 (peptide/histidine transporter), member 3/4 (A)	--	[E]	Amino acid transport and metabolism	POT family	Protein NRT1/ PTR FAMILY 2.10 GN=T17F15.170 OS=Arabidopsis thaliana (Mouse-ear cress) PE=1 SV=3	E	Amino acid transport and metabolism	PREDICTED: protein NRT1/ PTR FAMILY 2.11-like [Nicotiana tomentosiformis]
F01.PB11073	--	--	--	K00430|1.7058e-152|gmx:100803637|peroxidase 52-like; K00430 peroxidase [EC:1.11.1.7] (A)	ko00360:Phenylalanine metabolism;ko00940:Phenylpropanoid biosynthesis	--	--	Peroxidase	Peroxidase 52 (Precursor) GN=K18I23.14 OS=Arabidopsis thaliana (Mouse-ear cress) PE=2 SV=1	G	Carbohydrate transport and metabolism	peroxidase [Nicotiana tabacum]
F01.PB42170	[R]	General function prediction only	--	K18643|5.48746e-47|ath:AT1G61210|protein DWD hypersensitive to ABA 3; K18643 katanin p80 WD40 repeat-containing subunit B1 (A)	--	[D]	Cell cycle control, cell division, chromosome partitioning	WD domain, G-beta repeat	Katanin p80 WD40 repeat-containing subunit B1 homolog {ECO:0000255|HAMAP-Rule:MF_03022} GN=At5g23430 OS=Arabidopsis thaliana (Mouse-ear cress) PE=2 SV=3	S	Function unknown	protein DWD hypersensitive to ABA 3 [Arabidopsis thaliana]
F01.PB39435	[TDBLU]	--	--	K00888|0|vvi:100250628|phosphatidylinositol 4-kinase beta 1-like; K00888 phosphatidylinositol 4-kinase [EC:2.7.1.67] (A)	ko00562:Inositol phosphate metabolism;ko04070:Phosphatidylinositol signaling system	[TU]	--	Phosphatidylinositol 3- and 4-kinase	Phosphatidylinositol 4-kinase beta 1 GN=MHJ24.5 OS=Arabidopsis thaliana (Mouse-ear cress) PE=1 SV=1	I	Lipid transport and metabolism	Phosphatidylinositol 4-kinase beta 1 [Morus notabilis]
F01.PB55145	[D]	Cell cycle control, cell division, chromosome partitioning	--	--	--	[O]	Posttranslational modification, protein turnover, chaperones	X-domain of DnaJ-containing	Chaperone protein dnaJ 10 GN=F28O16.7 OS=Arabidopsis thaliana (Mouse-ear cress) PE=2 SV=2	O	Posttranslational modification, protein turnover, chaperones	DNAJ heat shock N-terminal domain-containing protein isoform 2 [Theobroma cacao]
F01.PB4243	--	--	--	--	--	--	--	R3H-associated N-terminal domain	--	S	Function unknown	PREDICTED: R3H domain-containing protein 4 [Sesamum indicum]
F01.PB31683	--	--	--	--	--	[K]	Transcription	--	Mediator of RNA polymerase II transcription subunit 12 GN=F5I10.24 OS=Arabidopsis thaliana (Mouse-ear cress) PE=1 SV=1	K	Transcription	PREDICTED: mediator of RNA polymerase II transcription subunit 12 isoform X1 [Vitis vinifera]
F01.PB50152	--	--	--	--	--	--	--	GRAS domain family	Chitin-inducible gibberellin-responsive protein 1 GN=P0006G05.102 OS=Oryza sativa subsp. japonica (Rice) PE=2 SV=1	K	Transcription	PREDICTED: scarecrow-like protein 21 [Nicotiana tomentosiformis]
F01.PB61836	--	--	--	K00454|7.22644e-99|sly:101244897|linoleate 13S-lipoxygenase 2-1, chloroplastic-like; K00454 lipoxygenase [EC:1.13.11.12] (A)	ko00591:Linoleic acid metabolism;ko00592:alpha-Linolenic acid metabolism	--	--	Lipoxygenase	Linoleate 13S-lipoxygenase 2-1, chloroplastic (Precursor) GN=LOX2.1 OS=Solanum tuberosum (Potato) PE=1 SV=1	--	--	LoxC-like [Solanum pimpinellifolium]
F01.PB19373	[Z]	Cytoskeleton	--	K10393|3.14853e-171|vvi:100248097|kinesin-13A; K10393 kinesin family member 2/24 (A)	--	[Z]	Cytoskeleton	Kinesin motor domain;; Kinesin motor domain	Kinesin-13A GN=KINESIN-13A OS=Arabidopsis thaliana (Mouse-ear cress) PE=1 SV=1	Z	Cytoskeleton	Kinesin-related 6 [Gossypium arboreum]
F01.PB3034	--	--	--	--	--	--	--	Jacalin-like lectin domain	--	S	Function unknown	PREDICTED: protein GOS9-like [Musa acuminata subsp. malaccensis]
F01.PB16310	--	--	--	K15077|6.69984e-79|vvi:100252279|transcription elongation factor B polypeptide 3; K15077 elongin-A (A)	--	[K]	Transcription	RNA polymerase II transcription factor SIII (Elongin) subunit A	--	K	Transcription	PREDICTED: uncharacterized protein LOC104098749 [Nicotiana tomentosiformis]
F01.PB23518	--	--	--	--	--	--	--	Auxin response factor;; AUX/IAA family;; B3 DNA binding domain	Auxin response factor 2 GN=MTG10.3 OS=Arabidopsis thaliana (Mouse-ear cress) PE=1 SV=2	K	Transcription	PREDICTED: auxin response factor 9 [Vitis vinifera]
F01.PB4690	[RTKL]	--	--	K03083|0|sot:102596476|shaggy-related protein kinase epsilon-like; K03083 glycogen synthase kinase 3 beta [EC:2.7.11.26] (A)	--	[G]	Carbohydrate transport and metabolism	Protein kinase domain;; Protein tyrosine kinase;; Kinase-like	Shaggy-related protein kinase alpha GN=ASK1 OS=Arabidopsis thaliana (Mouse-ear cress) PE=1 SV=3	T	Signal transduction mechanisms	PREDICTED: shaggy-related protein kinase epsilon-like [Sesamum indicum]
F01.PB21642	[KAD]	--	--	K09422|4.70026e-40|vvi:100260318|transcription factor MYB59; K09422 myb proto-oncogene protein, plant (A)	--	[K]	Transcription	Myb-like DNA-binding domain;; Myb-like DNA-binding domain;; Myb-like DNA-binding domain	Transcription factor MYB59 GN=MYB59 OS=Arabidopsis thaliana (Mouse-ear cress) PE=2 SV=2	K	Transcription	unnamed protein product [Coffea canephora]
F01.PB9217	--	--	--	K14709|1.94215e-98|sot:102600170|zinc transporter 5-like; K14709 solute carrier family 39 (zinc transporter), member 1/2/3 (A)	--	[P]	Inorganic ion transport and metabolism	ZIP Zinc transporter;; ZIP Zinc transporter	Zinc transporter 5 (Precursor) GN=ZIP5 OS=Arabidopsis thaliana (Mouse-ear cress) PE=2 SV=1	P	Inorganic ion transport and metabolism	PREDICTED: zinc transporter 5-like [Solanum tuberosum]
F01.PB25574	[S]	Function unknown	--	--	--	--	--	NB-ARC domain;; Leucine Rich repeats (2 copies);; Leucine rich repeat;; Leucine Rich Repeat;; Leucine rich repeat;; Leucine Rich repeats (2 copies);; Leucine rich repeat;; Leucine Rich Repeat;; Leucine rich repeat	TMV resistance protein N GN=N OS=Nicotiana glutinosa (Tobacco) PE=1 SV=1	S	Function unknown	unnamed protein product [Coffea canephora]
F01.PB43295	[G]	Carbohydrate transport and metabolism	--	K17108|0|sot:102589075|non-lysosomal glucosylceramidase-like; K17108 non-lysosomal glucosylceramidase [EC:3.2.1.45] (A)	ko00511:Other glycan degradation;ko00600:Sphingolipid metabolism	[G]	Carbohydrate transport and metabolism	beta-Glucocerebrosidase 2 N terminal;; Protein of unknown function, DUF608;; Trehalase;; Protein of unknown function, DUF608;; Protein of unknown function, DUF608	--	G	Carbohydrate transport and metabolism	PREDICTED: non-lysosomal glucosylceramidase [Sesamum indicum]
F01.PB29438	[L]	Replication, recombination and repair	Biological Process: nuclear-transcribed mRNA catabolic process, nonsense-mediated decay (GO:0000184);; Cellular Component: cytoplasmic mRNA processing body (GO:0000932);; Molecular Function: DNA binding (GO:0003677);; Molecular Function: RNA helicase activity (GO:0003724);; Molecular Function: ATP binding (GO:0005524);; Cellular Component: cytosol (GO:0005829);; Cellular Component: plasma membran…	K14326|5.71909e-173|mdm:103409468|regulator of nonsense transcripts 1 homolog; K14326 regulator of nonsense transcripts 1 [EC:3.6.4.-] (A)	ko03013:RNA transport;ko03015:mRNA surveillance pathway	[A]	RNA processing and modification	AAA domain;; AAA domain	Regulator of nonsense transcripts 1 homolog GN=MQD22.15 OS=Arabidopsis thaliana (Mouse-ear cress) PE=1 SV=2	L	Replication, recombination and repair	PREDICTED: regulator of nonsense transcripts 1 homolog isoform X1 [Malus domestica]
F01.PB52290	[I]	Lipid transport and metabolism	--	--	--	[I]	Lipid transport and metabolism	Putative lysophospholipase	Caffeoylshikimate esterase GN=CSE OS=Arabidopsis thaliana (Mouse-ear cress) PE=1 SV=1	I	Lipid transport and metabolism	PREDICTED: caffeoylshikimate esterase-like [Solanum tuberosum]
F01.PB25819	[RTKL]	--	--	--	--	--	--	Protein kinase domain;; S-locus glycoprotein family;; D-mannose binding lectin;; Protein tyrosine kinase;; PAN-like domain	G-type lectin S-receptor-like serine/threonine-protein kinase At4g27290 (Precursor) GN=At4g27290 OS=Arabidopsis thaliana (Mouse-ear cress) PE=3 SV=4	T	Signal transduction mechanisms	hypothetical protein CICLE_v10010321mg, partial [Citrus clementina]
F01.PB57514	--	--	--	--	--	--	--	Domain of unknown function (DUF3883)	--	S	Function unknown	PREDICTED: uncharacterized protein LOC100258878 [Vitis vinifera]
F01.PB47072	--	--	--	K13076|8.63623e-149|tcc:TCM_005234|Fatty acid/sphingolipid desaturase; K13076 delta8-fatty-acid desaturase [EC:1.14.19.4] (A)	--	[I]	Lipid transport and metabolism	Fatty acid desaturase	Delta(8)-fatty-acid desaturase GN=sld1 OS=Helianthus annuus (Common sunflower) PE=1 SV=1	I	Lipid transport and metabolism	RecName: Full=Delta(8)-fatty-acid desaturase; AltName: Full=Delta(8)-sphingolipid desaturase [Helianthus annuus]
F01.PB21849	[O]	Posttranslational modification, protein turnover, chaperones	--	K04043|1.7649e-158|cit:102615346|heat shock 70 kDa protein, mitochondrial-like; K04043 molecular chaperone DnaK (A)	ko03018:RNA degradation	[O]	Posttranslational modification, protein turnover, chaperones	Hsp70 protein;; Hsp70 protein;; Hsp70 protein;; Hsp70 protein	Heat shock 70 kDa protein, mitochondrial (Precursor) GN=HSP68 OS=Solanum tuberosum (Potato) PE=1 SV=1	O	Posttranslational modification, protein turnover, chaperones	Heat shock 70 kDa protein, mitochondrial [Aegilops tauschii]
F01.PB55467	--	--	--	--	--	[UR]	--	--	Dynamin-like protein ARC5 GN=MMB12.21 OS=Arabidopsis thaliana (Mouse-ear cress) PE=1 SV=2	S	Function unknown	hypothetical protein MIMGU_mgv1a0017942mg, partial [Erythranthe guttata]
F01.PB5702	--	--	--	--	--	--	--	--	--	S	Function unknown	Mitochondrial transcription termination factor family protein isoform 2 [Theobroma cacao]
F01.PB1164	--	--	--	--	--	--	--	--	G-type lectin S-receptor-like serine/threonine-protein kinase RLK1 (Precursor) GN=RLK1 OS=Arabidopsis thaliana (Mouse-ear cress) PE=2 SV=2	--	--	PREDICTED: G-type lectin S-receptor-like serine/threonine-protein kinase RLK1 [Nicotiana tomentosiformis]
F01.PB17225	--	--	--	--	--	--	--	Sodium/calcium exchanger protein	--	P	Inorganic ion transport and metabolism	unnamed protein product [Coffea canephora]
F01.PB16742	--	--	--	--	--	--	--	GDP-fucose protein O-fucosyltransferase	Uncharacterized protein At1g04910 GN=At1g04910 OS=Arabidopsis thaliana (Mouse-ear cress) PE=2 SV=1	S	Function unknown	PREDICTED: uncharacterized protein At1g04910-like [Nicotiana sylvestris]
F01.PB33530	--	--	--	--	--	[S]	Function unknown	Armadillo/beta-catenin-like repeat;; U-box domain;; Armadillo/beta-catenin-like repeat	U-box domain-containing protein 45 GN=PUB45 OS=Arabidopsis thaliana (Mouse-ear cress) PE=1 SV=1	O	Posttranslational modification, protein turnover, chaperones	PREDICTED: U-box domain-containing protein 45-like [Nicotiana sylvestris]
F01.PB43047	--	--	--	K01640|3.14091e-09|sot:102600078|hydroxymethylglutaryl-CoA lyase, mitochondrial-like; K01640 hydroxymethylglutaryl-CoA lyase [EC:4.1.3.4] (A)	ko00072:Synthesis and degradation of ketone bodies;ko00280:Valine, leucine and isoleucine degradation;ko00650:Butanoate metabolism;ko04146:Peroxisome	--	--	Domain of unknown function DUF223	Hydroxymethylglutaryl-CoA lyase, mitochondrial GN=HMGCL OS=Arabidopsis thaliana (Mouse-ear cress) PE=1 SV=2	E	Amino acid transport and metabolism	PREDICTED: hydroxymethylglutaryl-CoA lyase, mitochondrial-like [Solanum tuberosum]
F01.PB34149	--	--	--	--	--	[R]	General function prediction only	Ankyrin repeat;; Ankyrin repeats (3 copies);; Ankyrin repeats (many copies);; Ankyrin repeat;; Ankyrin repeats (many copies);; Zinc finger C-x8-C-x5-C-x3-H type (and similar)	Zinc finger CCCH domain-containing protein 29 GN=At2g40140 OS=Arabidopsis thaliana (Mouse-ear cress) PE=2 SV=1	S	Function unknown	PREDICTED: zinc finger CCCH domain-containing protein 29 [Sesamum indicum]
F01.PB9818	[C]	Energy production and conversion	--	K00411|6.19305e-140|vvi:100257494|cytochrome b-c1 complex subunit Rieske-4, mitochondrial; K00411 ubiquinol-cytochrome c reductase iron-sulfur subunit [EC:1.10.2.2] (A)	ko00190:Oxidative phosphorylation	[C]	Energy production and conversion	Rieske [2Fe-2S] domain;; Ubiquinol cytochrome reductase transmembrane region	Cytochrome b-c1 complex subunit Rieske-1, mitochondrial (Precursor; Fragment) OS=Nicotiana tabacum (Common tobacco) PE=2 SV=1	C	Energy production and conversion	putative Rieske iron-sulfur protein, partial [Taraxacum brevicorniculatum]
F01.PB40121	[T]	Signal transduction mechanisms	--	--	--	[R]	General function prediction only	Calcineurin-like phosphoesterase;; Kelch motif;; Kelch motif;; Kelch motif;; Galactose oxidase, central domain;; Galactose oxidase, central domain;; Kelch motif;; Kelch motif;; Kelch motif;; Calcineurin-like phosphoesterase;; Galactose oxidase, central domain;; Galactose oxidase, central domain	Serine/threonine-protein phosphatase BSL2 GN=BSL2 OS=Arabidopsis thaliana (Mouse-ear cress) PE=1 SV=2	T	Signal transduction mechanisms	BRI1 suppressor 1 (BSU1)-like 2 isoform 1 [Theobroma cacao]
F01.PB38789	--	--	--	--	--	[O]	Posttranslational modification, protein turnover, chaperones	--	--	O	Posttranslational modification, protein turnover, chaperones	unnamed protein product [Coffea canephora]
F01.PB6039	[C]	Energy production and conversion	--	--	--	[C]	Energy production and conversion	Aldo/keto reductase family	Probable aldo-keto reductase 2 OS=Oryza sativa subsp. japonica (Rice) PE=2 SV=2	C	Energy production and conversion	PREDICTED: probable aldo-keto reductase 2 [Vitis vinifera]
F01.PB20811	[G]	Carbohydrate transport and metabolism	--	K08235|4.61289e-123|vvi:100250461|brassinosteroid-regulated protein BRU1-like; K08235 xyloglucan:xyloglucosyl transferase [EC:2.4.1.207] (A)	--	--	--	Glycosyl hydrolases family 16;; Xyloglucan endo-transglycosylase (XET) C-terminus	Xyloglucan endotransglucosylase/hydrolase 2 {ECO:0000250|UniProtKB:Q38857} (Precursor) OS=Glycine max (Soybean) PE=2 SV=1	G	Carbohydrate transport and metabolism	xyloglucan endotransglucosylase/hydrolase [Diospyros kaki]
F01.PB25291	[R]	General function prediction only	--	K03070|2.04789e-153|sly:101256051|protein translocase subunit SECA2, chloroplastic; K03070 preprotein translocase subunit SecA (A)	ko03060:Protein export	--	--	WD domain, G-beta repeat;; zinc-RING finger domain;; RING-type zinc-finger;; Zinc finger, C3HC4 type (RING finger);; Ring finger domain;; Zinc finger, C3HC4 type (RING finger);; Zinc finger, C3HC4 type (RING finger)	Zinc finger CCCH domain-containing protein 62 GN=ZFWD4 OS=Arabidopsis thaliana (Mouse-ear cress) PE=2 SV=1	S	Function unknown	PREDICTED: protein translocase subunit SECA2, chloroplastic isoform X2 [Solanum lycopersicum]
F01.PB41302	--	--	--	--	--	[S]	Function unknown	Armadillo/beta-catenin-like repeat;; C2 domain;; HEAT repeats;; V-ATPase subunit H	--	S	Function unknown	hypothetical protein JCGZ_24101 [Jatropha curcas]
F01.PB44827	[J]	Translation, ribosomal structure and biogenesis	--	K14563|2.224e-24|crb:CARUB_v10026686mg|hypothetical protein; K14563 rRNA 2'-O-methyltransferase fibrillarin [EC:2.1.1.-] (A)	ko03008:Ribosome biogenesis in eukaryotes	[A]	RNA processing and modification	Fibrillarin	Mediator of RNA polymerase II transcription subunit 36a GN=L73G19.10 OS=Arabidopsis thaliana (Mouse-ear cress) PE=1 SV=2	J	Translation, ribosomal structure and biogenesis	PREDICTED: probable mediator of RNA polymerase II transcription subunit 36b [Tarenaya hassleriana]
F01.PB6382	--	--	--	--	--	--	--	Ferritin-like domain	Desiccation-related protein PCC13-62 (Precursor) OS=Craterostigma plantagineum (Blue gem) PE=2 SV=1	S	Function unknown	unknown [Lotus japonicus]
F01.PB24446	--	--	--	--	--	--	--	RNA recognition motif. (a.k.a. RRM, RBD, or RNP domain)	--	S	Function unknown	hypothetical protein PHAVU_001G081100g [Phaseolus vulgaris]
F01.PB33528	[R]	General function prediction only	--	K06174|0|cmo:103487625|ABC transporter E family member 2; K06174 ATP-binding cassette, sub-family E, member 1 (A)	--	[A]	RNA processing and modification	ABC transporter;; AAA domain;; Possible Fer4-like domain in RNase L inhibitor, RLI;; RecF/RecN/SMC N terminal domain;; 4Fe-4S binding domain;; AAA ATPase domain;; NACHT domain;; P-loop containing region of AAA domain;; ATPase family associated with various cellular activities (AAA);; 4Fe-4S binding domain;; Protein of unknown function, DUF258	ABC transporter E family member 2 GN=T18B16.180 OS=Arabidopsis thaliana (Mouse-ear cress) PE=2 SV=1	S	Function unknown	PREDICTED: ABC transporter E family member 2 [Cucumis melo]
F01.PB50782	--	--	--	--	--	--	--	Common central domain of tyrosinase;; Protein of unknown function (DUF_B2219);; Polyphenol oxidase middle domain	Polyphenol oxidase, chloroplastic (Precursor) OS=Malus domestica (Apple) PE=2 SV=1	S	Function unknown	polyphenol oxidase precursor (chloroplast) (chloroplast) [Taraxacum officinale]
F01.PB25499	[T]	Signal transduction mechanisms	--	K12129|7.38414e-158|sot:102583251|two-component response regulator-like PRR37-like; K12129 pseudo-response regulator 7 (A)	ko04712:Circadian rhythm - plant	[K]	Transcription	Response regulator receiver domain;; CCT motif	Two-component response regulator-like PRR73 GN=PRR73 OS=Oryza sativa subsp. japonica (Rice) PE=2 SV=1	K	Transcription	unnamed protein product [Coffea canephora]
F01.PB6111	--	--	Molecular Function: copper ion binding (GO:0005507);; Cellular Component: mitochondrion (GO:0005739);; Cellular Component: vacuole (GO:0005773);; Cellular Component: peroxisome (GO:0005777);; Cellular Component: plasma membrane (GO:0005886);; Cellular Component: chloroplast stroma (GO:0009570);; Biological Process: response to symbiotic fungus (GO:0009610);; Biological Process: response to jasmon…	--	--	[P]	Inorganic ion transport and metabolism	Glutathione S-transferase, N-terminal domain;; Glutathione S-transferase, N-terminal domain	Glutathione S-transferase DHAR2 GN=F22H5.1 OS=Arabidopsis thaliana (Mouse-ear cress) PE=1 SV=1	O	Posttranslational modification, protein turnover, chaperones	DHAR class glutathione transferase DHAR2 [Populus trichocarpa]
F01.PB34658	[RTKL]	--	Molecular Function: transferase activity, transferring phosphorus-containing groups (GO:0016772);;	--	--	--	--	Protein tyrosine kinase;; Protein kinase domain;; PAN-like domain;; S-locus glycoprotein family	G-type lectin S-receptor-like serine/threonine-protein kinase At4g27290 (Precursor) GN=At4g27290 OS=Arabidopsis thaliana (Mouse-ear cress) PE=3 SV=4	T	Signal transduction mechanisms	unnamed protein product [Vitis vinifera]
F01.PB20734	--	--	--	--	--	--	--	--	--	S	Function unknown	PREDICTED: centromere-associated protein E [Vitis vinifera]
F01.PB55650	[L]	Replication, recombination and repair	--	K03553|5.05204e-16|sot:102585921|DNA repair protein recA homolog 1, chloroplastic-like; K03553 recombination protein RecA (A)	ko03440:Homologous recombination	[L]	Replication, recombination and repair	--	DNA repair protein recA homolog 1, chloroplastic (Precursor) OS=Arabidopsis thaliana (Mouse-ear cress) PE=2 SV=1	L	Replication, recombination and repair	PREDICTED: DNA repair protein recA homolog 1, chloroplastic-like [Solanum tuberosum]
F01.PB22216	[I]	Lipid transport and metabolism	--	K14423|6.3748e-157|sot:102605717|methylsterol monooxygenase 1-1-like; K14423 4,4-dimethyl-9beta,19-cyclopropylsterol-4alpha-methyl oxidase [EC:1.14.13.72] (A)	ko00100:Steroid biosynthesis	[I]	Lipid transport and metabolism	Fatty acid hydroxylase superfamily	Methylsterol monooxygenase 1-2 GN=SMO1-2 OS=Arabidopsis thaliana (Mouse-ear cress) PE=2 SV=1	I	Lipid transport and metabolism	hypothetical protein JCGZ_20744 [Jatropha curcas]
F01.PB54535	--	--	--	--	--	[T]	Signal transduction mechanisms	Leucine Rich repeats (2 copies);; NB-ARC domain;; Leucine rich repeat;; Leucine rich repeat;; Leucine Rich Repeat;; Adenylate kinase, active site lid	Putative disease resistance RPP13-like protein 1 GN=RPPL1 OS=Arabidopsis thaliana (Mouse-ear cress) PE=3 SV=1	S	Function unknown	NBS-LRR resistance-like protein RGC260 [Helianthus annuus]
F01.PB27860	--	--	--	--	--	[D]	Cell cycle control, cell division, chromosome partitioning	RNA recognition motif 2;; RNA recognition motif. (a.k.a. RRM, RBD, or RNP domain);; RNA recognition motif (a.k.a. RRM, RBD, or RNP domain)	Protein MEI2-like 4 GN=ML4 OS=Arabidopsis thaliana (Mouse-ear cress) PE=2 SV=1	S	Function unknown	hypothetical protein [Zea mays]
F01.PB56283	--	--	--	K08900|0|fve:101302277|mitochondrial chaperone BCS1-like; K08900 mitochondrial chaperone BCS1 (A)	--	[O]	Posttranslational modification, protein turnover, chaperones	--	ATP-dependent zinc metalloprotease FtsH {ECO:0000255|HAMAP-Rule:MF_01458} OS=Porphyra purpurea (Red seaweed) PE=3 SV=1	O	Posttranslational modification, protein turnover, chaperones	PREDICTED: mitochondrial chaperone BCS1-like [Fragaria vesca subsp. vesca]
F01.PB25308	[C]	Energy production and conversion	--	K03934|0|pper:PRUPE_ppa001643mg|hypothetical protein; K03934 NADH dehydrogenase (ubiquinone) Fe-S protein 1 [EC:1.6.5.3 1.6.99.3] (A)	ko00190:Oxidative phosphorylation	[C]	Energy production and conversion	Molybdopterin oxidoreductase;; NADH-ubiquinone oxidoreductase-G iron-sulfur binding region;; Domain of unknown function (DUF1982);; 2Fe-2S iron-sulfur cluster binding domain;; 2Fe-2S iron-sulfur cluster binding domain	NADH dehydrogenase [ubiquinone] iron-sulfur protein 1, mitochondrial (Precursor) OS=Solanum tuberosum (Potato) PE=1 SV=1	C	Energy production and conversion	hypothetical protein PRUPE_ppa001643mg [Prunus persica]
F01.PB60138	[Z]	Cytoskeleton	--	K11498|0|vvi:100253714|kinesin-related protein 11; K11498 centromeric protein E (A)	--	[Z]	Cytoskeleton	Kinesin motor domain;; Zinc finger, C3HC4 type (RING finger)	Kinesin-like protein NACK1 GN=NACK1 OS=Nicotiana tabacum (Common tobacco) PE=1 SV=1	Z	Cytoskeleton	PREDICTED: kinesin-related protein 11 isoform X1 [Vitis vinifera]
F01.PB58811	[OC]	--	--	K09584|7.04625e-24|brp:103844188|protein disulfide-isomerase like 2-2; K09584 protein disulfide-isomerase A6 [EC:5.3.4.1] (A)	ko04141:Protein processing in endoplasmic reticulum	[O]	Posttranslational modification, protein turnover, chaperones	Thioredoxin;; LIM-domain binding protein	Protein disulfide-isomerase like 2-2 (Precursor) GN=F13M7.3 OS=Arabidopsis thaliana (Mouse-ear cress) PE=2 SV=2	O	Posttranslational modification, protein turnover, chaperones	PREDICTED: protein disulfide-isomerase 2-3-like [Tarenaya hassleriana]
F01.PB50260	[G]	Carbohydrate transport and metabolism	--	--	--	[G]	Carbohydrate transport and metabolism	Phosphoglucomutase/phosphomannomutase, alpha/beta/alpha domain I;; Phosphoglucomutase/phosphomannomutase, alpha/beta/alpha domain II;; Phosphoglucomutase/phosphomannomutase, alpha/beta/alpha domain III	--	G	Carbohydrate transport and metabolism	PREDICTED: uncharacterized protein LOC105141766 isoform X3 [Populus euphratica]
F01.PB50340	[U]	Intracellular trafficking, secretion, and vesicular transport	--	K15292|0|sot:102578613|SNARE-interacting protein KEULE-like; K15292 syntaxin-binding protein 1 (A)	--	[U]	Intracellular trafficking, secretion, and vesicular transport	Sec1 family	SNARE-interacting protein KEULE GN=KEU OS=Arabidopsis thaliana (Mouse-ear cress) PE=1 SV=2	U	Intracellular trafficking, secretion, and vesicular transport	PREDICTED: SNARE-interacting protein KEULE-like isoform X1 [Sesamum indicum]
F01.PB22253	[C]	Energy production and conversion	--	K00658|0|vvi:100244395|dihydrolipoyllysine-residue succinyltransferase component of 2-oxoglutarate dehydrogenase complex 1, mitochondrial; K00658 2-oxoglutarate dehydrogenase E2 component (dihydrolipoamide succinyltransferase) [EC:2.3.1.61] (A)	ko00020:Citrate cycle (TCA cycle);ko00310:Lysine degradation;ko01200:Carbon metabolism	[C]	Energy production and conversion	2-oxoacid dehydrogenases acyltransferase (catalytic domain)	Dihydrolipoyllysine-residue succinyltransferase component of 2-oxoglutarate dehydrogenase complex 1, mitochondrial (Precursor) GN=At5g55070 OS=Arabidopsis thaliana (Mouse-ear cress) PE=2 SV=1	C	Energy production and conversion	PREDICTED: dihydrolipoyllysine-residue succinyltransferase component of 2-oxoglutarate dehydrogenase complex 1, mitochondrial-like [Nicotiana tomentosiformis]
F01.PB23415	[C]	Energy production and conversion	--	K00383|0|vvi:100232842|GOR; glutathione reductase, chloroplastic; K00383 glutathione reductase (NADPH) [EC:1.8.1.7] (A)	ko00480:Glutathione metabolism	[Q]	Secondary metabolites biosynthesis, transport and catabolism	Pyridine nucleotide-disulphide oxidoreductase;; Pyridine nucleotide-disulphide oxidoreductase, dimerisation domain;; Pyridine nucleotide-disulphide oxidoreductase;; Pyridine nucleotide-disulphide oxidoreductase	Glutathione reductase, chloroplastic (Precursor; Fragment) GN=GOR OS=Nicotiana tabacum (Common tobacco) PE=1 SV=1	C	Energy production and conversion	glutathione reductase [Zinnia violacea]
F01.PB52709	[M]	Cell wall/membrane/envelope biogenesis	--	--	--	--	--	Glycosyl hydrolases family 28;; Pectate lyase superfamily protein	Probable polygalacturonase OS=Vitis vinifera (Grape) PE=1 SV=1	M	Cell wall/membrane/envelope biogenesis	PREDICTED: probable polygalacturonase-like isoform X2 [Solanum tuberosum]
F01.PB12259	[R]	General function prediction only	--	K11093|1.92748e-78|vvi:100244445|U1 small nuclear ribonucleoprotein 70 kDa; K11093 U1 small nuclear ribonucleoprotein 70kDa (A)	ko03040:Spliceosome	[A]	RNA processing and modification	RNA recognition motif. (a.k.a. RRM, RBD, or RNP domain);; RNA recognition motif (a.k.a. RRM, RBD, or RNP domain);; RNA recognition motif. (a.k.a. RRM, RBD, or RNP domain)	U1 small nuclear ribonucleoprotein 70 kDa GN=RNU1 OS=Arabidopsis thaliana (Mouse-ear cress) PE=1 SV=1	S	Function unknown	unnamed protein product [Vitis vinifera]
F01.PB42465	[J]	Translation, ribosomal structure and biogenesis	--	K01887|3.96735e-105|rcu:RCOM_1049090|arginyl-tRNA synthetase, putative (EC:6.1.1.19); K01887 arginyl-tRNA synthetase [EC:6.1.1.19] (A)	ko00970:Aminoacyl-tRNA biosynthesis	[J]	Translation, ribosomal structure and biogenesis	tRNA synthetases class I (R);; DALR anticodon binding domain;; tRNA synthetases class I (R);; Arginyl tRNA synthetase N terminal domain	--	J	Translation, ribosomal structure and biogenesis	arginyl-tRNA synthetase-like protein [Camellia sinensis]
F01.PB9935	[O]	Posttranslational modification, protein turnover, chaperones	--	K13525|0|gmx:100791603|cell division cycle protein 48 homolog; K13525 transitional endoplasmic reticulum ATPase (A)	ko04141:Protein processing in endoplasmic reticulum	[O]	Posttranslational modification, protein turnover, chaperones	ATPase family associated with various cellular activities (AAA);; AAA domain;; Holliday junction DNA helicase ruvB N-terminus;; Vps4 C terminal oligomerisation domain;; AAA domain (Cdc48 subfamily)	Cell division cycle protein 48 homolog GN=CDC48 OS=Glycine max (Soybean) PE=1 SV=1	O	Posttranslational modification, protein turnover, chaperones	ATPase, AAA-type, CDC48 protein [Medicago truncatula]
F01.PB11640	[T]	Signal transduction mechanisms	--	K00898|0|tcc:TCM_021489|Pyruvate dehydrogenase kinase isoform 1; K00898 pyruvate dehydrogenase kinase 2/3/4 [EC:2.7.11.2] (A)	--	[T]	Signal transduction mechanisms	Mitochondrial branched-chain alpha-ketoacid dehydrogenase kinase;; Histidine kinase-, DNA gyrase B-, and HSP90-like ATPase	[Pyruvate dehydrogenase (acetyl-transferring)] kinase, mitochondrial OS=Arabidopsis thaliana (Mouse-ear cress) PE=1 SV=1	T	Signal transduction mechanisms	Pyruvate dehydrogenase kinase isoform 1 [Theobroma cacao]
F01.PB28983	--	--	--	K10643|2.40724e-08|vvi:100267264|uncharacterized LOC100267264; K10643 CCR4-NOT transcription complex subunit 4 [EC:6.3.2.19] (A)	ko03018:RNA degradation	[K]	Transcription	--	--	K	Transcription	unnamed protein product [Coffea canephora]
F01.PB34148	--	--	--	--	--	--	--	EF-hand domain pair;; Sodium/calcium exchanger protein;; EF-hand domain;; EF hand	--	S	Function unknown	PREDICTED: uncharacterized protein LOC105165819 [Sesamum indicum]
F01.PB61886	--	--	--	--	--	[U]	Intracellular trafficking, secretion, and vesicular transport	--	--	U	Intracellular trafficking, secretion, and vesicular transport	Sec34-like family protein isoform 4 [Theobroma cacao]
F01.PB19873	[Q]	Secondary metabolites biosynthesis, transport and catabolism	--	--	--	[Q]	Secondary metabolites biosynthesis, transport and catabolism	Multicopper oxidase;; Multicopper oxidase;; Multicopper oxidase;; Multicopper oxidase	L-ascorbate oxidase homolog (Precursor) OS=Nicotiana tabacum (Common tobacco) PE=1 SV=1	Q	Secondary metabolites biosynthesis, transport and catabolism	hypothetical protein CISIN_1g009149mg [Citrus sinensis]
F01.PB48022	--	--	--	--	--	[U]	Intracellular trafficking, secretion, and vesicular transport	Endomembrane protein 70	Transmembrane 9 superfamily member 11 {ECO:0000305} (Precursor) OS=Arabidopsis thaliana (Mouse-ear cress) PE=2 SV=1	S	Function unknown	PREDICTED: transmembrane 9 superfamily member 4 [Nicotiana sylvestris]
F01.PB18830	--	--	--	K09286|1.4035e-71|ath:AT1G78080|RAP2.4; ethylene-responsive transcription factor RAP2-4; K09286 EREBP-like factor (A)	--	--	--	--	Ethylene-responsive transcription factor RAP2-4 OS=Arabidopsis thaliana (Mouse-ear cress) PE=1 SV=1	K	Transcription	DREB6-like protein [Cichorium intybus]
F01.PB42659	--	--	--	K06111|0|gmx:100796673|exocyst complex component SEC8-like; K06111 exocyst complex component 4 (A)	--	--	--	Sec8 exocyst complex component specific domain	Exocyst complex component SEC8 GN=SEC8 OS=Arabidopsis thaliana (Mouse-ear cress) PE=1 SV=1	U	Intracellular trafficking, secretion, and vesicular transport	PREDICTED: exocyst complex component SEC8 [Nicotiana sylvestris]
F01.PB22982	--	--	--	--	--	--	--	NPH3 family;; BTB/POZ domain	BTB/POZ domain-containing protein NPY2 GN=NPY2 OS=Arabidopsis thaliana (Mouse-ear cress) PE=2 SV=1	S	Function unknown	PREDICTED: BTB/POZ domain-containing protein NPY3-like isoform X1 [Nicotiana tomentosiformis]
F01.PB18641	[J]	Translation, ribosomal structure and biogenesis	--	K03231|0|sly:101244084|elongation factor 1-alpha; K03231 elongation factor 1-alpha (A)	ko03013:RNA transport	[J]	Translation, ribosomal structure and biogenesis	Elongation factor Tu GTP binding domain;; Elongation factor Tu C-terminal domain;; Elongation factor Tu domain 2	Elongation factor 1-alpha OS=Solanum lycopersicum (Tomato) PE=2 SV=1	J	Translation, ribosomal structure and biogenesis	elongation factor 1-alpha [Chrysanthemum seticuspe f. boreale]
F01.PB15991	--	--	--	--	--	[R]	General function prediction only	Sulfotransferase domain	Cytosolic sulfotransferase 5 GN=T14D3.10 OS=Arabidopsis thaliana (Mouse-ear cress) PE=1 SV=1	S	Function unknown	hypothetical protein CICLE_v10023927mg [Citrus clementina]
F01.PB57998	--	--	--	--	--	--	--	NB-ARC domain;; TIR domain;; TIR domain;; Leucine Rich repeats (2 copies);; Leucine Rich Repeat;; Leucine rich repeat	TMV resistance protein N GN=N OS=Nicotiana glutinosa (Tobacco) PE=1 SV=1	S	Function unknown	PREDICTED: TMV resistance protein N-like [Pyrus x bretschneideri]
F01.PB39643	--	--	Molecular Function: inorganic diphosphatase activity (GO:0004427);; Molecular Function: hydrogen-translocating pyrophosphatase activity (GO:0009678);; Biological Process: proton transport (GO:0015992);; Cellular Component: membrane (GO:0016020);;	K01507|1.12074e-165|gmx:100812548|pyrophosphate-energized vacuolar membrane proton pump 1-like; K01507 inorganic pyrophosphatase [EC:3.6.1.1] (A)	ko00190:Oxidative phosphorylation	--	--	Inorganic H+ pyrophosphatase	Pyrophosphate-energized vacuolar membrane proton pump OS=Hordeum vulgare (Barley) PE=2 SV=2	C	Energy production and conversion	PREDICTED: pyrophosphate-energized vacuolar membrane proton pump 1-like isoform X2 [Glycine max]
F01.PB49938	--	--	--	--	--	--	--	--	TMV resistance protein N GN=N OS=Nicotiana glutinosa (Tobacco) PE=1 SV=1	S	Function unknown	TIR_2 [Helianthus annuus]
F01.PB32356	[C]	Energy production and conversion	--	K02111|0|sot:4099854|atpA, SotuCp006; ATP synthase CF1 alpha subunit; K02111 F-type H+-transporting ATPase subunit alpha [EC:3.6.3.14] (A)	ko00190:Oxidative phosphorylation;ko00195:Photosynthesis	[C]	Energy production and conversion	ATP synthase alpha/beta family, nucleotide-binding domain;; ATP synthase alpha/beta chain, C terminal domain;; ATP synthase alpha/beta family, beta-barrel domain;; HAS barrel domain;; ATP synthase B/B' CF(0)	ATP synthase subunit alpha, chloroplastic {ECO:0000255|HAMAP-Rule:MF_01346} OS=Helianthus annuus (Common sunflower) PE=3 SV=1	C	Energy production and conversion	ATP synthase CF1 alpha subunit (chloroplast) [Chrysanthemum x morifolium]
F01.PB19883	[KAD]	--	--	K09422|3.77789e-67|pxb:103945877|transcription factor MYB46-like; K09422 myb proto-oncogene protein, plant (A)	--	[K]	Transcription	Myb-like DNA-binding domain;; Myb-like DNA-binding domain	Transcription factor MYB46 GN=MYB46 OS=Arabidopsis thaliana (Mouse-ear cress) PE=2 SV=1	K	Transcription	Transcription factor [Morus notabilis]
F01.PB2216	--	--	--	--	--	--	--	Protein of unknown function, DUF538	--	S	Function unknown	PREDICTED: uncharacterized protein LOC103943848 [Pyrus x bretschneideri]
F01.PB44234	[R]	General function prediction only	--	--	--	--	--	4Fe-4S single cluster domain;; Metallo-beta-lactamase superfamily;; 4Fe-4S single cluster domain	--	S	Function unknown	PREDICTED: uncharacterized protein LOC105117552 isoform X1 [Populus euphratica]
F01.PB49796	--	--	--	K00327|8.39856e-47|smo:SELMODRAFT_152770|hypothetical protein; K00327 NADPH-ferrihemoprotein reductase [EC:1.6.2.4] (A)	--	[C]	Energy production and conversion	Tesmin/TSO1-like CXC domain, cysteine-rich domain	NADPH--cytochrome P450 reductase GN=CPR OS=Catharanthus roseus (Madagascar periwinkle) PE=2 SV=1	P	Inorganic ion transport and metabolism	cytochrome P450 reductase [Santalum album]
F01.PB43464	[O]	Posttranslational modification, protein turnover, chaperones	Molecular Function: serine-type endopeptidase activity (GO:0004252);; Cellular Component: vacuole (GO:0005773);; Cellular Component: plasma membrane (GO:0005886);; Biological Process: proteolysis (GO:0006508);; Molecular Function: tripeptidyl-peptidase activity (GO:0008240);; Cellular Component: chloroplast (GO:0009507);; Cellular Component: cytosolic ribosome (GO:0022626);;	K01280|0|sot:102591471|tripeptidyl-peptidase 2-like; K01280 tripeptidyl-peptidase II [EC:3.4.14.10] (A)	--	[O]	Posttranslational modification, protein turnover, chaperones	Tripeptidyl peptidase II;; Subtilase family;; Subtilase family	Tripeptidyl-peptidase 2 GN=TPP2 OS=Arabidopsis thaliana (Mouse-ear cress) PE=1 SV=1	O	Posttranslational modification, protein turnover, chaperones	PREDICTED: tripeptidyl-peptidase 2-like [Solanum tuberosum]
F01.PB60210	--	--	--	K12580|5.85736e-06|fve:101290766|uncharacterized protein LOC101290766; K12580 CCR4-NOT transcription complex subunit 3 (A)	ko03018:RNA degradation	[K]	Transcription	Not1 N-terminal domain, CCR4-Not complex component	--	--	--	CCR4-NOT transcription complex subunit 3 [Glycine soja]
F01.PB26779	--	--	--	--	--	[S]	Function unknown	Conserved oligomeric complex COG6	--	U	Intracellular trafficking, secretion, and vesicular transport	PREDICTED: conserved oligomeric Golgi complex subunit 6 [Vitis vinifera]
F01.PB60196	[OZ]	--	--	--	--	[O]	Posttranslational modification, protein turnover, chaperones	Tubulin folding cofactor D C terminal;; HEAT repeat;; HEAT repeats;; HEAT-like repeat	Tubulin-folding cofactor D GN=At3g60740 OS=Arabidopsis thaliana (Mouse-ear cress) PE=2 SV=1	OZ	--	unnamed protein product [Vitis vinifera]
F01.PB50074	--	--	--	K10908|1.8725e-08|vvi:100250202|DNA-directed RNA polymerase 3, chloroplastic; K10908 DNA-directed RNA polymerase, mitochondrial [EC:2.7.7.6] (A)	--	--	--	DNA-dependent RNA polymerase	--	K	Transcription	hypothetical protein M569_09836 [Genlisea aurea]
F01.PB23520	--	--	--	K03260|1.27786e-71|fve:101306275|eukaryotic translation initiation factor 4G-like; K03260 translation initiation factor 4G (A)	ko03013:RNA transport	[J]	Translation, ribosomal structure and biogenesis	--	Eukaryotic translation initiation factor 4G GN=F27H5_30 OS=Arabidopsis thaliana (Mouse-ear cress) PE=1 SV=2	J	Translation, ribosomal structure and biogenesis	unnamed protein product [Coffea canephora]
F01.PB47989	--	--	--	K01177|9.06955e-27|tcc:TCM_005334|Beta-amylase 2 isoform 1; K01177 beta-amylase [EC:3.2.1.2] (A)	ko00500:Starch and sucrose metabolism	--	--	--	Beta-amylase 2, chloroplastic (Precursor) GN=F6N23.1 OS=Arabidopsis thaliana (Mouse-ear cress) PE=1 SV=2	G	Carbohydrate transport and metabolism	Beta-amylase 2 isoform 4 [Theobroma cacao]
F01.PB30546	--	--	--	--	--	--	--	Leucine rich repeat N-terminal domain;; Leucine Rich Repeat;; Protein tyrosine kinase;; Protein kinase domain;; Protein kinase domain;; Protein tyrosine kinase	Probable inactive receptor kinase At5g58300 (Precursor) GN=At5g58300 OS=Arabidopsis thaliana (Mouse-ear cress) PE=2 SV=1	S	Function unknown	putative plant disease resistance family protein [Populus trichocarpa]
F01.PB27226	[O]	Posttranslational modification, protein turnover, chaperones	--	--	--	--	--	Domain of unknown function (DUF3444);; DnaJ domain;; Domain of unknown function (DUF3444)	Chaperone protein dnaJ 49 OS=Arabidopsis thaliana (Mouse-ear cress) PE=2 SV=2	O	Posttranslational modification, protein turnover, chaperones	PREDICTED: uncharacterized protein LOC101250663 [Solanum lycopersicum]
F01.PB42216	[KL]	--	--	K10875|0|sly:101266874|SNF2 domain-containing protein CLASSY 3; K10875 DNA repair and recombination protein RAD54 and RAD54-like protein [EC:3.6.4.-] (A)	ko03440:Homologous recombination	[L]	Replication, recombination and repair	--	SNF2 domain-containing protein CLASSY 3 GN=At1g05490 OS=Arabidopsis thaliana (Mouse-ear cress) PE=1 SV=1	L	Replication, recombination and repair	unnamed protein product [Coffea canephora]
F01.PB14548	--	--	--	K03028|1.01351e-22|pmum:103328445|26S proteasome non-ATPase regulatory subunit 2 homolog A-like; K03028 26S proteasome regulatory subunit N1 (A)	ko03050:Proteasome	[O]	Posttranslational modification, protein turnover, chaperones	--	26S proteasome non-ATPase regulatory subunit 2 homolog A GN=RPN1A OS=Arabidopsis thaliana (Mouse-ear cress) PE=1 SV=2	O	Posttranslational modification, protein turnover, chaperones	PREDICTED: 26S proteasome non-ATPase regulatory subunit 2 homolog A-like [Nicotiana tomentosiformis]
F01.PB13114	--	--	--	--	--	--	--	Uncharacterized protein family, UPF0114	--	S	Function unknown	Uncharacterized protein TCM_033965 [Theobroma cacao]
F01.PB18464	--	--	--	K05610|0|cit:102614060|ubiquitin carboxyl-terminal hydrolase isozyme L5-like; K05610 ubiquitin carboxyl-terminal hydrolase L5 [EC:3.4.19.12] (A)	--	[O]	Posttranslational modification, protein turnover, chaperones	Ubiquitin carboxyl-terminal hydrolase, family 1	--	O	Posttranslational modification, protein turnover, chaperones	hypothetical protein CISIN_1g019907mg [Citrus sinensis]
F01.PB18240	--	--	--	K17262|5.42443e-115|mus:103995534|tubulin-folding cofactor B; K17262 tubulin-folding cofactor B (A)	--	[O]	Posttranslational modification, protein turnover, chaperones	Ubiquitin-like domain;; CAP-Gly domain	Tubulin-folding cofactor B GN=F14P13.18 OS=Arabidopsis thaliana (Mouse-ear cress) PE=1 SV=1	O	Posttranslational modification, protein turnover, chaperones	PREDICTED: tubulin-folding cofactor B [Musa acuminata subsp. malaccensis]
F01.PB29099	[GEPR]	--	--	--	--	[R]	General function prediction only	Major Facilitator Superfamily;; SPX domain;; Sugar (and other) transporter	SPX domain-containing membrane protein At4g22990 GN=At4g22990 OS=Arabidopsis thaliana (Mouse-ear cress) PE=2 SV=2	T	Signal transduction mechanisms	Major Facilitator Superfamily with SPX (SYG1/Pho81/XPR1) domain-containing protein [Theobroma cacao]
F01.PB57077	[RTKL]	--	--	--	--	[T]	Signal transduction mechanisms	Protein tyrosine kinase;; Protein kinase domain;; Kinase-like;; Phosphotransferase enzyme family	Probable receptor-like protein kinase At5g59700 (Precursor) GN=At5g59700 OS=Arabidopsis thaliana (Mouse-ear cress) PE=3 SV=1	T	Signal transduction mechanisms	hypothetical protein SORBIDRAFT_01g033865 [Sorghum bicolor]
F01.PB21913	[E]	Amino acid transport and metabolism	--	K00600|0|vvi:100250728|serine hydroxymethyltransferase-like; K00600 glycine hydroxymethyltransferase [EC:2.1.2.1] (A)	ko00260:Glycine, serine and threonine metabolism;ko00460:Cyanoamino acid metabolism;ko00630:Glyoxylate and dicarboxylate metabolism;ko00670:One carbon pool by folate;ko01200:Carbon metabolism;ko01230:Biosynthesis of amino acids	[E]	Amino acid transport and metabolism	Serine hydroxymethyltransferase;; Serine hydroxymethyltransferase;; Serine hydroxymethyltransferase	Serine hydroxymethyltransferase 3, chloroplastic (Precursor) GN=F8B4.220 OS=Arabidopsis thaliana (Mouse-ear cress) PE=1 SV=2	E	Amino acid transport and metabolism	PREDICTED: serine hydroxymethyltransferase 3, chloroplastic [Vitis vinifera]
F01.PB36933	--	--	Molecular Function: acid phosphatase activity (GO:0003993);;	K13024|0|pop:POPTR_0004s135002|POPTRDRAFT_831208; hypothetical protein; K13024 inositol hexakisphosphate/diphosphoinositol-pentakisphosphate kinase [EC:2.7.4.21 2.7.4.24] (A)	--	[Z]	Cytoskeleton	Histidine phosphatase superfamily (branch 2);; RimK-like ATP-grasp domain	--	S	Function unknown	unnamed protein product [Coffea canephora]
F01.PB10759	--	--	--	K11666|1.94366e-96|pop:POPTR_0013s00970g|POPTRDRAFT_570710; PAPA-1-like family protein; K11666 INO80 complex subunit B (A)	--	--	--	PAPA-1-like conserved region;; HIT zinc finger	--	S	Function unknown	hypothetical protein JCGZ_23223 [Jatropha curcas]
F01.PB55177	--	--	--	K13459|1.59787e-152|cic:CICLE_v10018706mg|hypothetical protein; K13459 disease resistance protein RPS2 (A)	ko04626:Plant-pathogen interaction	[T]	Signal transduction mechanisms	NB-ARC domain;; Leucine rich repeat	Probable disease resistance protein At4g27220 GN=At4g27220 OS=Arabidopsis thaliana (Mouse-ear cress) PE=2 SV=1	S	Function unknown	unnamed protein product [Vitis vinifera]
F01.PB57258	--	--	--	--	--	[T]	Signal transduction mechanisms	NB-ARC domain;; Leucine rich repeat;; Leucine Rich repeats (2 copies)	Probable disease resistance protein At4g27220 GN=At4g27220 OS=Arabidopsis thaliana (Mouse-ear cress) PE=2 SV=1	S	Function unknown	resistance protein candidate RGC20 [Lactuca sativa]
F01.PB20910	--	--	--	--	--	--	--	Cupin;; Cupin domain	Glutelin type-B 2 basic chain (Precursor) GN=OSJNBa0011N12.30 OS=Oryza sativa subsp. japonica (Rice) PE=2 SV=2	S	Function unknown	PREDICTED: 11S globulin seed storage protein 2 [Vitis vinifera]
F01.PB60078	--	--	--	--	--	--	--	Domain of unknown function (DUF4283)	--	--	--	hypothetical protein PHAVU_001G081100g [Phaseolus vulgaris]
F01.PB14042	[Q]	Secondary metabolites biosynthesis, transport and catabolism	--	K11159|0|cmo:103499930|carotenoid 9,10(9',10')-cleavage dioxygenase 1; K11159 carotenoid cleavage dioxygenase (A)	--	[Q]	Secondary metabolites biosynthesis, transport and catabolism	Retinal pigment epithelial membrane protein;; Retinal pigment epithelial membrane protein	Carotenoid 9,10(9&apos;,10&apos;)-cleavage dioxygenase GN=CCD OS=Crocus sativus (Saffron) PE=1 SV=1	Q	Secondary metabolites biosynthesis, transport and catabolism	carotenoid cleavage dioxygenase 1 [Tanacetum cinerariifolium]
F01.PB60655	--	--	--	--	--	--	--	--	Squamosa promoter-binding-like protein 7 GN=SPL7 OS=Arabidopsis thaliana (Mouse-ear cress) PE=1 SV=2	S	Function unknown	PREDICTED: squamosa promoter-binding-like protein 7 [Pyrus x bretschneideri]
F01.PB12951	[O]	Posttranslational modification, protein turnover, chaperones	--	K03798|0|rcu:RCOM_1192780|Cell division protein ftsH, putative (EC:3.6.4.3); K03798 cell division protease FtsH [EC:3.4.24.-] (A)	--	[O]	Posttranslational modification, protein turnover, chaperones	Peptidase family M41;; ATPase family associated with various cellular activities (AAA)	ATP-dependent zinc metalloprotease FTSH 2, chloroplastic (Precursor) GN=F7F1.16 OS=Arabidopsis thaliana (Mouse-ear cress) PE=1 SV=1	O	Posttranslational modification, protein turnover, chaperones	PREDICTED: ATP-dependent zinc metalloprotease FTSH 2, chloroplastic [Tarenaya hassleriana]
F01.PB54895	--	--	--	--	--	--	--	--	Uncharacterized protein At4g10930 GN=At4g10930 OS=Arabidopsis thaliana (Mouse-ear cress) PE=2 SV=1	S	Function unknown	PREDICTED: LOW QUALITY PROTEIN: uncharacterized protein At4g10930 [Sesamum indicum]
F01.PB55541	--	--	--	--	--	--	--	Protein of unknown function (DUF295)	F-box/kelch-repeat protein At1g57790 GN=At1g57790 OS=Arabidopsis thaliana (Mouse-ear cress) PE=2 SV=1	S	Function unknown	F-box family protein, putative [Theobroma cacao]
F01.PB3791	--	--	--	K08059|3.82134e-72|vvi:100248375|gamma-interferon-inducible lysosomal thiol reductase; K08059 interferon, gamma-inducible protein 30 (A)	--	[O]	Posttranslational modification, protein turnover, chaperones	Gamma interferon inducible lysosomal thiol reductase (GILT)	--	S	Function unknown	PREDICTED: gamma-interferon-inducible lysosomal thiol reductase isoform X1 [Vitis vinifera]
F01.PB16944	[IQR]	--	--	K09841|5.68649e-101|pop:POPTR_0001s06170g|POPTRDRAFT_547844; GLUCOSE INSENSITIVE 1 family protein; K09841 xanthoxin dehydrogenase [EC:1.1.1.288] (A)	ko00906:Carotenoid biosynthesis	[R]	General function prediction only	Enoyl-(Acyl carrier protein) reductase	Xanthoxin dehydrogenase GN=At1g52340 OS=Arabidopsis thaliana (Mouse-ear cress) PE=1 SV=1	S	Function unknown	GLUCOSE INSENSITIVE 1 family protein [Populus trichocarpa]
F01.PB29698	--	--	--	K04650|8.60131e-56|fve:101302495|uncharacterized protein LOC101302495; K04650 nuclear receptor co-repressor 1 (A)	--	[K]	Transcription	Myb-like DNA-binding domain;; Myb-like DNA-binding domain	--	K	Transcription	hypothetical protein JCGZ_23950 [Jatropha curcas]
F01.PB48252	--	--	--	--	--	--	--	Domain of unknown function (DUF3406);; AIG1 family;; 50S ribosome-binding GTPase;; Protein of unknown function, DUF258	Translocase of chloroplast 90, chloroplastic GN=F5O24.190 OS=Arabidopsis thaliana (Mouse-ear cress) PE=1 SV=1	S	Function unknown	PREDICTED: translocase of chloroplast 90, chloroplastic isoform X1 [Vitis vinifera]
F01.PB35854	--	--	--	--	--	--	--	--	Protein SCAR1 GN=SCAR1 OS=Arabidopsis thaliana (Mouse-ear cress) PE=1 SV=1	S	Function unknown	Protein SCAR3 -like protein [Gossypium arboreum]
F01.PB57774	[L]	Replication, recombination and repair	--	K02324|4.58602e-94|csv:101208568|DNA polymerase epsilon catalytic subunit A-like; K02324 DNA polymerase epsilon subunit 1 [EC:2.7.7.7] (A)	ko00230:Purine metabolism;ko00240:Pyrimidine metabolism;ko03030:DNA replication;ko03410:Base excision repair;ko03420:Nucleotide excision repair	[L]	Replication, recombination and repair	PCRF domain;; Myosin head (motor domain);; Protein of unknown function (DUF4050);; Myosin head (motor domain)	DNA polymerase epsilon catalytic subunit A GN=At1g08260 OS=Arabidopsis thaliana (Mouse-ear cress) PE=1 SV=1	L	Replication, recombination and repair	PREDICTED: DNA polymerase epsilon catalytic subunit A-like, partial [Cucumis sativus]
F01.PB6910	--	--	--	K09419|6.77582e-131|vvi:100259171|heat stress transcription factor B-4-like; K09419 heat shock transcription factor, other eukaryote (A)	--	[K]	Transcription	HSF-type DNA-binding	Heat stress transcription factor B-4 GN=F2G19.8 OS=Arabidopsis thaliana (Mouse-ear cress) PE=2 SV=1	K	Transcription	hypothetical protein JCGZ_16126 [Jatropha curcas]
F01.PB51634	[H]	Coenzyme transport and metabolism	--	K10685|0|sly:101267748|SUMO-activating enzyme subunit 2; K10685 ubiquitin-like 1-activating enzyme E1 B [EC:6.3.2.19] (A)	ko04120:Ubiquitin mediated proteolysis	[O]	Posttranslational modification, protein turnover, chaperones	ThiF family;; Ubiquitin-activating enzyme active site;; Ubiquitin/SUMO-activating enzyme ubiquitin-like domain	SUMO-activating enzyme subunit 2 GN=F3K23.23 OS=Arabidopsis thaliana (Mouse-ear cress) PE=1 SV=1	H	Coenzyme transport and metabolism	SUMO-activating enzyme subunit 2 [Morus notabilis]
F01.PB59733	[RTKL]	--	--	--	--	[T]	Signal transduction mechanisms	Protein kinase domain;; Protein tyrosine kinase;; Phosphotransferase enzyme family;; Phloem protein 2	Receptor-like protein kinase THESEUS 1 (Precursor) GN=THE1 OS=Arabidopsis thaliana (Mouse-ear cress) PE=1 SV=1	T	Signal transduction mechanisms	Malectin/receptor protein kinase family protein [Theobroma cacao]
F01.PB60485	--	--	--	--	--	[R]	General function prediction only	Reverse transcriptase (RNA-dependent DNA polymerase);; Endonuclease-reverse transcriptase;; Endonuclease/Exonuclease/phosphatase family;; zinc-binding in reverse transcriptase	Putative ribonuclease H protein At1g65750 GN=At1g65750 OS=Arabidopsis thaliana (Mouse-ear cress) PE=3 SV=1	S	Function unknown	hypothetical protein [Beta vulgaris subsp. vulgaris]
F01.PB3143	[H]	Coenzyme transport and metabolism	--	K00789|0|sot:102578902|S-adenosylmethionine synthase 2-like; K00789 S-adenosylmethionine synthetase [EC:2.5.1.6] (A)	ko00270:Cysteine and methionine metabolism;ko01230:Biosynthesis of amino acids	[H]	Coenzyme transport and metabolism	S-adenosylmethionine synthetase, C-terminal domain;; S-adenosylmethionine synthetase, central domain;; S-adenosylmethionine synthetase, N-terminal domain	S-adenosylmethionine synthase 2 GN=METK2 OS=Solanum tuberosum (Potato) PE=2 SV=1	H	Coenzyme transport and metabolism	S-adenosylmethionine synthetase [Helianthus annuus]
F01.PB41748	[K]	Transcription	--	K10643|5.84635e-106|vvi:100267264|uncharacterized LOC100267264; K10643 CCR4-NOT transcription complex subunit 4 [EC:6.3.2.19] (A)	ko03018:RNA degradation	[K]	Transcription	RING/Ubox like zinc-binding domain	--	K	Transcription	PREDICTED: uncharacterized protein LOC100267264 isoform X2 [Vitis vinifera]
F01.PB47357	[G]	Carbohydrate transport and metabolism	--	K01188|3.00838e-81|pvu:PHAVU_001G076700g|hypothetical protein; K01188 beta-glucosidase [EC:3.2.1.21] (A)	ko00460:Cyanoamino acid metabolism;ko00500:Starch and sucrose metabolism;ko00940:Phenylpropanoid biosynthesis	[G]	Carbohydrate transport and metabolism	Glycosyl hydrolase family 1;; Glycosyl hydrolase family 1;; Glycosyl hydrolase family 1;; Glycosyl hydrolase family 1;; Glycosyl hydrolase family 1	Beta-glucosidase 11 (Precursor) GN=OSJNBa0022H21.2 OS=Oryza sativa subsp. japonica (Rice) PE=3 SV=2	G	Carbohydrate transport and metabolism	PREDICTED: beta-glucosidase 24-like [Populus euphratica]
F01.PB50294	--	--	--	K10728|1.61961e-31|vvi:100257310|BRCT domain-containing protein At4g02110; K10728 topoisomerase (DNA) II binding protein 1 (A)	--	[L]	Replication, recombination and repair	BRCA1 C Terminus (BRCT) domain	BRCT domain-containing protein At4g02110 GN=At4g02110 OS=Arabidopsis thaliana (Mouse-ear cress) PE=3 SV=3	S	Function unknown	unnamed protein product [Vitis vinifera]
F01.PB38744	--	--	--	--	--	--	--	Domain of unknown function (DUF4218);; Domain of unknown function (DUF4216);; Domain of unknown function (DUF4218)	--	S	Function unknown	PREDICTED: uncharacterized protein LOC104891429 [Beta vulgaris subsp. vulgaris]
F01.PB52512	--	--	--	--	--	[R]	General function prediction only	--	Ankyrin repeat domain-containing protein 2 GN=F15J1.20 OS=Arabidopsis thaliana (Mouse-ear cress) PE=1 SV=2	S	Function unknown	PREDICTED: ankyrin repeat domain-containing protein 2-like [Cicer arietinum]
F01.PB50036	[A]	RNA processing and modification	--	K14376|0|vvi:100263460|nuclear poly(A) polymerase 4-like; K14376 poly(A) polymerase [EC:2.7.7.19] (A)	ko03015:mRNA surveillance pathway	[A]	RNA processing and modification	Poly(A) polymerase central domain;; Poly(A) polymerase predicted RNA binding domain;; Nucleotidyltransferase domain	Nuclear poly(A) polymerase 4 {ECO:0000303|PubMed:18479511} OS=Arabidopsis thaliana (Mouse-ear cress) PE=1 SV=1	A	RNA processing and modification	unnamed protein product [Vitis vinifera]
F01.PB43739	[J]	Translation, ribosomal structure and biogenesis	--	K02955|3.56486e-80|sot:102595055|40S ribosomal protein S14-2-like; K02955 small subunit ribosomal protein S14e (A)	ko03010:Ribosome	[J]	Translation, ribosomal structure and biogenesis	Ribosomal protein S11	40S ribosomal protein S14-3 GN=RPS14C OS=Arabidopsis thaliana (Mouse-ear cress) PE=2 SV=2	J	Translation, ribosomal structure and biogenesis	PREDICTED: 40S ribosomal protein S14-2-like [Solanum tuberosum]
F01.PB24391	[RTKL]	--	--	K04371|0|brp:103868428|mitogen-activated protein kinase 18; K04371 mitogen-activated protein kinase 1/3 [EC:2.7.11.24] (A)	--	[T]	Signal transduction mechanisms	Protein kinase domain;; Protein tyrosine kinase;; Lipopolysaccharide kinase (Kdo/WaaP) family	Mitogen-activated protein kinase 17 GN=MPK17 OS=Arabidopsis thaliana (Mouse-ear cress) PE=2 SV=1	T	Signal transduction mechanisms	hypothetical protein MIMGU_mgv1a003441mg [Erythranthe guttata]
F01.PB29796	[RTKL]	--	--	--	--	[T]	Signal transduction mechanisms	Protein tyrosine kinase;; Protein kinase domain	Probable receptor-like protein kinase At5g59700 (Precursor) GN=At5g59700 OS=Arabidopsis thaliana (Mouse-ear cress) PE=3 SV=1	T	Signal transduction mechanisms	Malectin/receptor protein kinase family protein [Theobroma cacao]
F01.PB21905	--	--	--	--	--	[R]	General function prediction only	ENT domain	--	S	Function unknown	conserved hypothetical protein [Ricinus communis]
F01.PB24749	[E]	Amino acid transport and metabolism	--	K14638|0|sot:102587852|probable peptide/nitrate transporter At3g53960-like; K14638 solute carrier family 15 (peptide/histidine transporter), member 3/4 (A)	--	[E]	Amino acid transport and metabolism	POT family;; Major Facilitator Superfamily	Protein NRT1/ PTR FAMILY 5.7 GN=NPF5.7 OS=Arabidopsis thaliana (Mouse-ear cress) PE=2 SV=2	E	Amino acid transport and metabolism	PREDICTED: protein NRT1/ PTR FAMILY 5.6-like [Sesamum indicum]
F01.PB19069	[I]	Lipid transport and metabolism	--	K03526|0|vvi:100257071|4-hydroxy-3-methylbut-2-en-1-yl diphosphate synthase, chloroplastic; K03526 (E)-4-hydroxy-3-methylbut-2-enyl-diphosphate synthase [EC:1.17.7.1 1.17.7.3] (A)	ko00900:Terpenoid backbone biosynthesis	--	--	GcpE protein	4-hydroxy-3-methylbut-2-en-1-yl diphosphate synthase, chloroplastic (Precursor) GN=MUP24.2 OS=Arabidopsis thaliana (Mouse-ear cress) PE=1 SV=1	I	Lipid transport and metabolism	(E)-4-hydroxy-3-methylbut-2-enyl diphosphate synthase [Artemisia annua]
F01.PB51222	--	--	--	--	--	--	--	--	--	S	Function unknown	PREDICTED: uncharacterized protein LOC105167716 isoform X1 [Sesamum indicum]
F01.PB39287	[T]	Signal transduction mechanisms	Biological Process: signal transduction (GO:0007165);;	--	--	[T]	Signal transduction mechanisms	Response regulator receiver domain;; Histidine kinase-, DNA gyrase B-, and HSP90-like ATPase;; His Kinase A (phospho-acceptor) domain;; GAF domain	Histidine kinase 3 GN=F17L21.11 OS=Arabidopsis thaliana (Mouse-ear cress) PE=1 SV=1	T	Signal transduction mechanisms	hypothetical protein M438DRAFT_285410, partial [Aureobasidium pullulans EXF-150]
F01.PB45666	[Q]	Secondary metabolites biosynthesis, transport and catabolism	--	--	--	[Q]	Secondary metabolites biosynthesis, transport and catabolism	Cytochrome P450;; Cytochrome P450	Geraniol 8-hydroxylase GN=CYP76B6 OS=Catharanthus roseus (Madagascar periwinkle) PE=1 SV=1	Q	Secondary metabolites biosynthesis, transport and catabolism	putative flavonoid 3&apos;-hydroxylase cytochrome P450 [Artemisia annua]
F01.PB14960	[RTKL]	--	--	--	--	[G]	Carbohydrate transport and metabolism	Protein kinase domain;; Protein tyrosine kinase;; Choline/ethanolamine kinase	Shaggy-related protein kinase theta GN=ASK8 OS=Arabidopsis thaliana (Mouse-ear cress) PE=2 SV=3	T	Signal transduction mechanisms	PREDICTED: shaggy-related protein kinase epsilon-like [Nelumbo nucifera]
F01.PB3305	--	--	--	--	--	--	--	Protein of unknown function (DUF642);; Protein of unknown function (DUF642)	--	S	Function unknown	hypothetical protein JCGZ_07190 [Jatropha curcas]
F01.PB46985	--	--	--	K08511|7.38869e-134|sot:102582814|vesicle-associated membrane protein 727-like; K08511 vesicle-associated membrane protein 72 (A)	--	[U]	Intracellular trafficking, secretion, and vesicular transport	Synaptobrevin;; Regulated-SNARE-like domain	Vesicle-associated membrane protein 727 GN=VAMP727 OS=Arabidopsis thaliana (Mouse-ear cress) PE=2 SV=1	U	Intracellular trafficking, secretion, and vesicular transport	PREDICTED: vesicle-associated membrane protein 727 [Nicotiana tomentosiformis]
F01.PB31803	[RTKL]	--	--	--	--	--	--	Protein kinase domain;; Protein tyrosine kinase;; S-locus glycoprotein family;; PAN-like domain	G-type lectin S-receptor-like serine/threonine-protein kinase At2g19130 (Precursor) GN=At2g19130 OS=Arabidopsis thaliana (Mouse-ear cress) PE=2 SV=1	T	Signal transduction mechanisms	PREDICTED: G-type lectin S-receptor-like serine/threonine-protein kinase At2g19130 [Nicotiana sylvestris]
F01.PB61196	[KL]	--	--	K11136|0|tcc:TCM_028696|Regulator of telomere elongation helicase 1 rtel1, putative isoform 1; K11136 regulator of telomere elongation helicase 1 [EC:3.6.4.12] (A)	--	[L]	Replication, recombination and repair	Helicase C-terminal domain;; DEAD_2;; Type III restriction enzyme, res subunit;; DEAD_2	DNA repair helicase UVH6 GN=F15K9.20 OS=Arabidopsis thaliana (Mouse-ear cress) PE=1 SV=1	L	Replication, recombination and repair	PREDICTED: regulator of telomere elongation helicase 1 isoform X1 [Nicotiana sylvestris]
F01.PB39466	[K]	Transcription	Molecular Function: RNA binding (GO:0003723);; Molecular Function: helicase activity (GO:0004386);; Molecular Function: ribonuclease III activity (GO:0004525);; Molecular Function: ATP binding (GO:0005524);; Biological Process: RNA processing (GO:0006396);;	K11592|0|cit:102629634|endoribonuclease Dicer homolog 1-like; K11592 endoribonuclease Dicer [EC:3.1.26.-] (A)	--	[A]	RNA processing and modification	Helicase conserved C-terminal domain;; Dicer dimerisation domain;; Ribonuclease III domain;; Ribonuclease-III-like;; double strand RNA binding domain from DEAD END PROTEIN 1;; Double-stranded RNA binding motif;; PAZ domain;; Dicer dimerisation domain	Endoribonuclease Dicer homolog 1 GN=T25K16.4 OS=Arabidopsis thaliana (Mouse-ear cress) PE=1 SV=2	L	Replication, recombination and repair	PREDICTED: endoribonuclease Dicer homolog 1-like [Citrus sinensis]
F01.PB28625	[RTKL]	--	--	--	--	--	--	Protein kinase domain;; Protein tyrosine kinase;; D-mannose binding lectin	G-type lectin S-receptor-like serine/threonine-protein kinase RLK1 (Precursor) GN=RLK1 OS=Arabidopsis thaliana (Mouse-ear cress) PE=2 SV=2	T	Signal transduction mechanisms	CCHC-type integrase, putative [Theobroma cacao]
F01.PB7161	[BQ]	--	--	K06067|0|cit:102612639|histone deacetylase 9-like; K06067 histone deacetylase 1/2 [EC:3.5.1.98] (A)	--	[B]	Chromatin structure and dynamics	Histone deacetylase domain	Histone deacetylase 9 GN=HDA9 OS=Arabidopsis thaliana (Mouse-ear cress) PE=2 SV=1	BQ	--	PREDICTED: histone deacetylase 9-like [Citrus sinensis]
F01.PB40117	--	--	--	--	--	--	--	AUX/IAA family;; B3 DNA binding domain;; Auxin response factor	Auxin response factor 8 GN=K15O15.5 OS=Arabidopsis thaliana (Mouse-ear cress) PE=2 SV=2	K	Transcription	hypothetical protein JCGZ_09784 [Jatropha curcas]
F01.PB24538	--	--	--	--	--	--	--	MULE transposase domain;; SWIM zinc finger;; FAR1 DNA-binding domain	Protein FAR1-RELATED SEQUENCE 5 GN=FRS5 OS=Arabidopsis thaliana (Mouse-ear cress) PE=2 SV=1	S	Function unknown	hypothetical protein JCGZ_10765 [Jatropha curcas]
F01.PB18767	[R]	General function prediction only	--	K14962|0|pmum:103340202|WD repeat-containing protein 82-B; K14962 COMPASS component SWD2 (A)	ko03015:mRNA surveillance pathway	[ABO]	--	WD domain, G-beta repeat;; PQQ-like domain;; Cytochrome D1 heme domain	Flagellar WD repeat-containing protein Pf20 GN=PF20 OS=Chlamydomonas reinhardtii (Chlamydomonas smithii) PE=2 SV=1	S	Function unknown	WD repeat-containing protein 82-B [Morus notabilis]
F01.PB46418	[RTKL]	--	--	--	--	[T]	Signal transduction mechanisms	Protein tyrosine kinase;; Protein kinase domain	Probable serine/threonine-protein kinase Cx32, chloroplastic (Precursor) GN=At4g35600 OS=Arabidopsis thaliana (Mouse-ear cress) PE=1 SV=2	T	Signal transduction mechanisms	PREDICTED: probable serine/threonine-protein kinase Cx32, chloroplastic-like [Solanum tuberosum]
F01.PB7855	--	--	--	--	--	[G]	Carbohydrate transport and metabolism	--	--	G	Carbohydrate transport and metabolism	PREDICTED: uncharacterized protein LOC100254794 isoform X1 [Vitis vinifera]
F01.PB6841	--	--	--	K11507|5.84231e-118|sot:102584549|uncharacterized LOC102584549; K11507 centromere protein O (A)	--	--	--	Cenp-O kinetochore centromere component	--	S	Function unknown	PREDICTED: uncharacterized protein LOC102584549 [Solanum tuberosum]
F01.PB51559	--	--	--	--	--	--	--	Iron/manganese superoxide dismutases, C-terminal domain	--	--	--	--
F01.PB20034	--	--	--	--	--	[O]	Posttranslational modification, protein turnover, chaperones	Ring finger domain;; RING-H2 zinc finger;; Zinc finger, C3HC4 type (RING finger);; Zinc finger, C3HC4 type (RING finger);; Zinc finger, C3HC4 type (RING finger)	E3 ubiquitin ligase BIG BROTHER GN=BB OS=Arabidopsis thaliana (Mouse-ear cress) PE=1 SV=1	O	Posttranslational modification, protein turnover, chaperones	PREDICTED: E3 ubiquitin ligase BIG BROTHER-like [Nicotiana tomentosiformis]
F01.PB13992	--	--	--	--	--	--	--	Homeobox domain	WUSCHEL-related homeobox 8 GN=P0454H12.31 OS=Oryza sativa subsp. japonica (Rice) PE=2 SV=1	K	Transcription	unnamed protein product [Coffea canephora]
F01.PB55000	--	--	--	--	--	--	--	Plant zinc cluster domain;; WRKY DNA -binding domain;; WRKY DNA -binding domain	Probable WRKY transcription factor 7 GN=WRKY7 OS=Arabidopsis thaliana (Mouse-ear cress) PE=2 SV=1	K	Transcription	WRKY13 [Chrysanthemum x morifolium]
F01.PB38363	--	--	--	K01191|0|sot:102589644|lysosomal alpha-mannosidase-like; K01191 alpha-mannosidase [EC:3.2.1.24] (A)	ko00511:Other glycan degradation	[G]	Carbohydrate transport and metabolism	Glycosyl hydrolases family 38 C-terminal domain;; Alpha mannosidase, middle domain;; Glycosyl hydrolases family 38 N-terminal domain;; Glycosyl hydrolases family 38 N-terminal domain	Alpha-mannosidase, light subunit {ECO:0000303|PubMed:24221485} OS=Canavalia ensiformis (Jack bean) PE=1 SV=1	G	Carbohydrate transport and metabolism	PREDICTED: lysosomal alpha-mannosidase-like [Nicotiana sylvestris]
F01.PB16717	--	--	--	K18875|4.5975e-11|sot:102598075|uncharacterized LOC102598075; K18875 enhanced disease susceptibility 1 protein (A)	ko04626:Plant-pathogen interaction	--	--	--	--	S	Function unknown	enhanced disease susceptibility 1 protein [Solanum tuberosum]
F01.PB13515	--	--	--	--	--	--	--	--	--	S	Function unknown	PREDICTED: uncharacterized protein LOC103322473 [Prunus mume]
F01.PB43696	[GR]	--	--	--	--	--	--	Cupin;; Cupin domain	Germin-like protein 5-1 (Precursor) OS=Oryza sativa subsp. japonica (Rice) PE=2 SV=1	S	Function unknown	PREDICTED: germin-like protein 5-1 [Populus euphratica]
F01.PB51553	[I]	Lipid transport and metabolism	Molecular Function: phospholipase D activity (GO:0004630);; Molecular Function: calcium ion binding (GO:0005509);; Molecular Function: phosphatidylinositol-4,5-bisphosphate binding (GO:0005546);; Cellular Component: nucleus (GO:0005634);; Cellular Component: mitochondrion (GO:0005739);; Cellular Component: vacuole (GO:0005773);; Cellular Component: endoplasmic reticulum (GO:0005783);; Cellular Co…	K01115|0|rcu:RCOM_0899520|phopholipase d alpha, putative (EC:3.1.4.4); K01115 phospholipase D1/2 [EC:3.1.4.4] (A)	ko00564:Glycerophospholipid metabolism;ko00565:Ether lipid metabolism;ko04144:Endocytosis	[I]	Lipid transport and metabolism	Phospholipase D C terminal;; Phospholipase D Active site motif;; PLD-like domain	Phospholipase D alpha 1 (Precursor) GN=PLD1 OS=Ricinus communis (Castor bean) PE=1 SV=1	I	Lipid transport and metabolism	phospholipase D alpha 1 precursor [Helianthus annuus]
F01.PB46500	--	--	--	--	--	[I]	Lipid transport and metabolism	--	Oxysterol-binding protein-related protein 3B GN=ORP3B OS=Arabidopsis thaliana (Mouse-ear cress) PE=2 SV=1	S	Function unknown	hypothetical protein PRUPE_ppa003266mg [Prunus persica]
F01.PB41174	--	--	--	K13076|0|pxb:103931106|delta(8)-fatty-acid desaturase 1-like; K13076 delta8-fatty-acid desaturase [EC:1.14.19.4] (A)	--	[I]	Lipid transport and metabolism	--	Delta(8)-fatty-acid desaturase GN=sld1 OS=Helianthus annuus (Common sunflower) PE=1 SV=1	I	Lipid transport and metabolism	RecName: Full=Delta(8)-fatty-acid desaturase; AltName: Full=Delta(8)-sphingolipid desaturase [Helianthus annuus]
F01.PB4926	--	--	--	--	--	--	--	B-box zinc finger	B-box zinc finger protein 24 {ECO:0000303|PubMed:19920209} GN=At1g06040 OS=Arabidopsis thaliana (Mouse-ear cress) PE=1 SV=1	S	Function unknown	B-box zinc finger family protein 24 [Chrysanthemum x morifolium]
F01.PB61728	[C]	Energy production and conversion	--	K00029|2.78416e-52|gmx:100791943|NADP-dependent malic enzyme-like; K00029 malate dehydrogenase (oxaloacetate-decarboxylating)(NADP+) [EC:1.1.1.40] (A)	ko00620:Pyruvate metabolism;ko00710:Carbon fixation in photosynthetic organisms;ko01200:Carbon metabolism	[C]	Energy production and conversion	Malic enzyme, NAD binding domain	NADP-dependent malic enzyme, chloroplastic (Precursor) GN=MODA OS=Flaveria pringlei PE=2 SV=1	C	Energy production and conversion	NADP-malic enzyme, partial [Flaveria linearis]
F01.PB40564	[S]	Function unknown	--	--	--	[R]	General function prediction only	Leucine Rich repeats (2 copies);; Leucine rich repeat;; Leucine Rich Repeat;; Leucine Rich repeat;; Leucine rich repeat;; Leucine rich repeat N-terminal domain;; ATP synthase alpha/beta family, nucleotide-binding domain	LRR receptor-like serine/threonine-protein kinase GSO2 (Precursor) GN=K23L20.3 OS=Arabidopsis thaliana (Mouse-ear cress) PE=2 SV=2	S	Function unknown	PREDICTED: LRR receptor-like serine/threonine-protein kinase GSO2 isoform X1 [Vitis vinifera]
F01.PB23386	[RTKL]	--	--	K13412|0|tcc:TCM_044380|Calcium dependent protein kinase 1; K13412 calcium-dependent protein kinase [EC:2.7.11.1] (A)	ko04626:Plant-pathogen interaction	[T]	Signal transduction mechanisms	Protein kinase domain;; EF hand;; EF-hand domain pair;; Protein tyrosine kinase;; EF hand;; EF-hand domain;; EF-hand domain pair;; Cytoskeletal-regulatory complex EF hand	Calcium-dependent protein kinase 1 GN=MUK11.19 OS=Arabidopsis thaliana (Mouse-ear cress) PE=1 SV=1	T	Signal transduction mechanisms	Calcium dependent protein kinase 1 [Theobroma cacao]
F01.PB20578	[J]	Translation, ribosomal structure and biogenesis	--	K01886|0|sly:101251979|glutamine--tRNA ligase; K01886 glutaminyl-tRNA synthetase [EC:6.1.1.18] (A)	ko00970:Aminoacyl-tRNA biosynthesis	[J]	Translation, ribosomal structure and biogenesis	tRNA synthetases class I (E and Q), catalytic domain;; tRNA synthetases class I (E and Q), anti-codon binding domain	Glutamine--tRNA ligase OS=Lupinus luteus (European yellow lupin) PE=2 SV=2	J	Translation, ribosomal structure and biogenesis	PREDICTED: glutamine--tRNA ligase isoform X1 [Solanum lycopersicum]
F01.PB15701	--	--	--	--	--	[R]	General function prediction only	--	--	S	Function unknown	hypothetical protein JCGZ_22670 [Jatropha curcas]
F01.PB30344	[GEPR]	--	--	--	--	[R]	General function prediction only	Sugar (and other) transporter;; Major Facilitator Superfamily;; Sugar (and other) transporter	Organic cation/carnitine transporter 7 GN=MGH6.16 OS=Arabidopsis thaliana (Mouse-ear cress) PE=2 SV=1	G	Carbohydrate transport and metabolism	PREDICTED: organic cation/carnitine transporter 7-like [Populus euphratica]
F01.PB56494	--	--	--	--	--	--	--	Helix-loop-helix DNA-binding domain	Transcription factor bHLH27 GN=F27B13.170 OS=Arabidopsis thaliana (Mouse-ear cress) PE=2 SV=1	K	Transcription	PREDICTED: transcription factor bHLH35 [Vitis vinifera]
F01.PB14410	--	--	--	K15186|7.61329e-89|vvi:100243360|ell-associated factor Eaf-like; K15186 ELL-associated factor (A)	--	[K]	Transcription	RNA polymerase II transcription elongation factor	--	K	Transcription	PREDICTED: ell-associated factor Eaf [Vitis vinifera]
F01.PB27111	--	--	--	K07300|6.58122e-10|obr:102705917|vacuolar cation/proton exchanger 1b-like; K07300 Ca2+:H+ antiporter (A)	--	[P]	Inorganic ion transport and metabolism	--	Vacuolar cation/proton exchanger 1b GN=OSJNBa0030I14.3 OS=Oryza sativa subsp. japonica (Rice) PE=2 SV=1	P	Inorganic ion transport and metabolism	PREDICTED: vacuolar cation/proton exchanger 1a-like isoform X4 [Elaeis guineensis]
F01.PB50790	--	--	--	--	--	[R]	General function prediction only	Ankyrin repeats (many copies);; Ankyrin repeats (many copies);; Ankyrin repeats (3 copies);; Ankyrin repeat;; Domain of unknown function	--	S	Function unknown	hypothetical protein MIMGU_mgv1a004842mg [Erythranthe guttata]
F01.PB21628	--	--	--	--	--	--	--	Protein of unknown function (DUF707)	--	S	Function unknown	PREDICTED: uncharacterized protein LOC104087260 [Nicotiana tomentosiformis]
F01.PB22160	[P]	Inorganic ion transport and metabolism	--	K03781|0|vvi:100244516|catalase isozyme 1; K03781 catalase [EC:1.11.1.6] (A)	ko00380:Tryptophan metabolism;ko00630:Glyoxylate and dicarboxylate metabolism;ko04146:Peroxisome	[P]	Inorganic ion transport and metabolism	Catalase;; Catalase-related immune-responsive	Catalase OS=Helianthus annuus (Common sunflower) PE=2 SV=1	P	Inorganic ion transport and metabolism	catalase [Homogyne alpina]
F01.PB47655	--	--	--	K00036|0|tcc:TCM_008602|Glucose-6-phosphate 1-dehydrogenase 2 isoform 1; K00036 glucose-6-phosphate 1-dehydrogenase [EC:1.1.1.49] (A)	ko00030:Pentose phosphate pathway;ko00480:Glutathione metabolism;ko01200:Carbon metabolism	[G]	Carbohydrate transport and metabolism	Glucose-6-phosphate dehydrogenase, C-terminal domain;; Glucose-6-phosphate dehydrogenase, NAD binding domain	Glucose-6-phosphate 1-dehydrogenase, chloroplastic (Precursor) OS=Nicotiana tabacum (Common tobacco) PE=2 SV=1	G	Carbohydrate transport and metabolism	Glucose-6-phosphate 1-dehydrogenase 2 isoform 1 [Theobroma cacao]
F01.PB17676	--	--	--	K08596|3.87112e-54|tcc:TCM_034507|Cysteine proteinases superfamily protein, putative; K08596 sentrin-specific protease 7 [EC:3.4.22.68] (A)	--	[O]	Posttranslational modification, protein turnover, chaperones	--	Probable ubiquitin-like-specific protease 2B OS=Arabidopsis thaliana (Mouse-ear cress) PE=1 SV=3	O	Posttranslational modification, protein turnover, chaperones	putative ubiquitin-like-specific protease 2B [Gossypium arboreum]
F01.PB54237	[RTKL]	--	--	K08867|4.19625e-140|sot:102594076|probable serine/threonine-protein kinase WNK4-like; K08867 WNK lysine deficient protein kinase [EC:2.7.11.1] (A)	--	[R]	General function prediction only	Protein kinase domain;; Protein tyrosine kinase	Probable serine/threonine-protein kinase WNK4 OS=Oryza sativa subsp. japonica (Rice) PE=2 SV=1	T	Signal transduction mechanisms	PREDICTED: probable serine/threonine-protein kinase WNK4-like isoform X2 [Solanum tuberosum]
F01.PB4776	--	--	--	--	--	[S]	Function unknown	Protein of unknown function (DUF1681)	Uncharacterized protein At1g03900 OS=Arabidopsis thaliana (Mouse-ear cress) PE=2 SV=1	S	Function unknown	PREDICTED: NECAP-like protein CG9132 [Nicotiana tomentosiformis]
F01.PB49688	[Z]	Cytoskeleton	--	K11498|1.16554e-81|vvi:100254378|kinesin-like protein NACK2; K11498 centromeric protein E (A)	--	[Z]	Cytoskeleton	Kinesin motor domain;; Kinesin motor domain	Kinesin-like protein NACK2 GN=F7K15.60 OS=Arabidopsis thaliana (Mouse-ear cress) PE=1 SV=1	Z	Cytoskeleton	PREDICTED: kinesin-like protein NACK2 [Vitis vinifera]
F01.PB12107	--	--	--	K00430|1.39306e-139|pop:POPTR_0001s46290g|POPTRDRAFT_753651; hypothetical protein; K00430 peroxidase [EC:1.11.1.7] (A)	ko00360:Phenylalanine metabolism;ko00940:Phenylpropanoid biosynthesis	--	--	Peroxidase	Basic peroxidase (Precursor) GN=POD2 OS=Zinnia violacea (Garden zinnia) PE=1 SV=1	G	Carbohydrate transport and metabolism	RecName: Full=Basic peroxidase; AltName: Full=ZePrx33.44; AltName: Full=ZePrx34.70; Flags: Precursor [Zinnia violacea]
F01.PB20992	[RTKL]	--	--	--	--	[T]	Signal transduction mechanisms	--	Probable serine/threonine-protein kinase At1g18390 (Precursor) GN=At1g18390 OS=Arabidopsis thaliana (Mouse-ear cress) PE=2 SV=2	T	Signal transduction mechanisms	PREDICTED: probable serine/threonine-protein kinase At1g18390 [Sesamum indicum]
F01.PB21034	--	--	--	--	--	--	--	--	--	S	Function unknown	hypothetical protein AALP_AA7G096800 [Arabis alpina]
F01.PB23950	--	--	--	K05391|0|pvu:PHAVU_003G155800g|hypothetical protein; K05391 cyclic nucleotide gated channel, other eukaryote (A)	ko04626:Plant-pathogen interaction	[PT]	--	Cyclic nucleotide-binding domain;; Ion transport protein	Probable cyclic nucleotide-gated ion channel 5 GN=CNGC5 OS=Arabidopsis thaliana (Mouse-ear cress) PE=2 SV=1	U	Intracellular trafficking, secretion, and vesicular transport	PREDICTED: probable cyclic nucleotide-gated ion channel 5 [Nicotiana sylvestris]
F01.PB54893	--	--	--	K08235|1.41034e-21|vvi:100250908|probable xyloglucan endotransglucosylase/hydrolase protein 26; K08235 xyloglucan:xyloglucosyl transferase [EC:2.4.1.207] (A)	--	--	--	--	Probable xyloglucan endotransglucosylase/hydrolase protein 26 (Precursor) GN=F16A16.40 OS=Arabidopsis thaliana (Mouse-ear cress) PE=2 SV=1	G	Carbohydrate transport and metabolism	PREDICTED: probable xyloglucan endotransglucosylase/hydrolase protein 26 [Vitis vinifera]
F01.PB13129	--	--	--	--	--	--	--	WRKY DNA -binding domain	Probable WRKY transcription factor 54 GN=WRKY54 OS=Arabidopsis thaliana (Mouse-ear cress) PE=2 SV=2	K	Transcription	elicitor-induced DNA-binding protein homolog [Matricaria chamomilla]
F01.PB40859	[L]	Replication, recombination and repair	--	K14326|0|mdm:103409468|regulator of nonsense transcripts 1 homolog; K14326 regulator of nonsense transcripts 1 [EC:3.6.4.-] (A)	ko03013:RNA transport;ko03015:mRNA surveillance pathway	[A]	RNA processing and modification	RNA helicase (UPF2 interacting domain);; AAA domain;; AAA domain;; AAA domain;; Part of AAA domain;; Type III restriction enzyme, res subunit;; Helicase;; Uncharacterized conserved protein (DUF2075);; AAA domain	Regulator of nonsense transcripts 1 homolog GN=MQD22.15 OS=Arabidopsis thaliana (Mouse-ear cress) PE=1 SV=2	L	Replication, recombination and repair	PREDICTED: regulator of nonsense transcripts 1 homolog isoform X1 [Malus domestica]
F01.PB59462	--	--	--	--	--	--	--	--	--	--	--	PREDICTED: uncharacterized protein LOC102670384 [Glycine max]
F01.PB34392	--	--	--	K14864|4.54467e-21|brp:103871000|putative tRNA (cytidine(32)/guanosine(34)-2'-O)-methyltransferase; K14864 tRNA (cytidine32/guanosine34-2'-O)-methyltransferase [EC:2.1.1.205] (A)	--	[DR]	--	FtsJ-like methyltransferase	--	J	Translation, ribosomal structure and biogenesis	hypothetical protein CISIN_1g021155mg [Citrus sinensis]
F01.PB11182	--	--	--	--	--	--	--	--	--	S	Function unknown	unnamed protein product [Coffea canephora]
F01.PB50575	--	--	--	--	--	--	--	Sulfotransferase domain	--	S	Function unknown	PREDICTED: uncharacterized protein LOC104118803 [Nicotiana tomentosiformis]
F01.PB35406	--	--	--	--	--	--	--	--	--	S	Function unknown	unnamed protein product [Vitis vinifera]
F01.PB10186	[O]	Posttranslational modification, protein turnover, chaperones	--	K08770|2.1875e-168|aly:ARALYDRAFT_894064|hexaubiquitin protein; K08770 ubiquitin C (A)	--	[OR]	--	Ubiquitin family;; Ubiquitin-2 like Rad60 SUMO-like;; Ubiquitin-like domain;; Telomere stability and silencing;; Ubiquitin-2 like Rad60 SUMO-like;; DUF2407 ubiquitin-like domain;; Protein of unknown function (DUF2870);; Ubiquitin family;; Ubiquitin-2 like Rad60 SUMO-like;; Ubiquitin-like domain	Ubiquitin (Precursor) GN=PU1 OS=Pisum sativum (Garden pea) PE=2 SV=2	O	Posttranslational modification, protein turnover, chaperones	ubiquitin-like protein [Phaseolus vulgaris]
F01.PB14120	[E]	Amino acid transport and metabolism	--	K00800|0|vvi:100232912|5-enolpyruvylshikimate-3-phosphate synthase; K00800 3-phosphoshikimate 1-carboxyvinyltransferase [EC:2.5.1.19] (A)	ko00400:Phenylalanine, tyrosine and tryptophan biosynthesis;ko01230:Biosynthesis of amino acids	[E]	Amino acid transport and metabolism	EPSP synthase (3-phosphoshikimate 1-carboxyvinyltransferase)	3-phosphoshikimate 1-carboxyvinyltransferase, chloroplastic (Precursor) OS=Petunia hybrida (Petunia) PE=1 SV=1	E	Amino acid transport and metabolism	5-enol-pyruvylshikimate-phosphate synthase [Conyza canadensis]
F01.PB30551	--	--	--	--	--	--	--	RNA recognition motif (a.k.a. RRM, RBD, or RNP domain);; RNA recognition motif. (a.k.a. RRM, RBD, or RNP domain);; RNA recognition motif. (a.k.a. RRM, RBD, or RNP domain);; Zinc finger C-x8-C-x5-C-x3-H type (and similar)	Zinc finger CCCH domain-containing protein 22 OS=Oryza sativa subsp. japonica (Rice) PE=2 SV=2	S	Function unknown	PREDICTED: zinc finger CCCH domain-containing protein 53 isoform X1 [Vitis vinifera]
F01.PB22183	--	--	--	--	--	--	--	Rare lipoprotein A (RlpA)-like double-psi beta-barrel;; Pollen allergen	Expansin-A1 (Precursor) GN=F10D13_18 OS=Arabidopsis thaliana (Mouse-ear cress) PE=2 SV=1	G	Carbohydrate transport and metabolism	Expansin A1, ALPHA 1.2,EXPA1 [Theobroma cacao]
F01.PB23033	[O]	Posttranslational modification, protein turnover, chaperones	--	--	--	--	--	Domain of unknown function (DUF3444);; DnaJ domain	Chaperone protein dnaJ 49 OS=Arabidopsis thaliana (Mouse-ear cress) PE=2 SV=2	O	Posttranslational modification, protein turnover, chaperones	PREDICTED: uncharacterized protein LOC100817232 isoform X1 [Glycine max]
F01.PB34387	--	--	--	K10643|4.23927e-10|sly:101251877|uncharacterized LOC101251877; K10643 CCR4-NOT transcription complex subunit 4 [EC:6.3.2.19] (A)	ko03018:RNA degradation	[K]	Transcription	--	--	K	Transcription	PREDICTED: uncharacterized protein LOC104238274 isoform X3 [Nicotiana sylvestris]
F01.PB30308	--	--	--	K05387|0|pxb:103944528|glutamate receptor 3.4-like; K05387 glutamate receptor, ionotropic, plant (A)	--	[PET]	--	Ligand-gated ion channel;; Receptor family ligand binding region;; Bacterial extracellular solute-binding proteins, family 3	Glutamate receptor 3.4 (Precursor) GN=YUP8H12.19 OS=Arabidopsis thaliana (Mouse-ear cress) PE=2 SV=2	U	Intracellular trafficking, secretion, and vesicular transport	PREDICTED: glutamate receptor 3.4-like [Pyrus x bretschneideri]
F01.PB18941	--	--	--	K01074|3.55157e-112|pxb:103939339|palmitoyl-protein thioesterase 1-like; K01074 palmitoyl-protein thioesterase [EC:3.1.2.22] (A)	ko00062:Fatty acid elongation;ko01212:Fatty acid metabolism	[IO]	--	Palmitoyl protein thioesterase;; Palmitoyl protein thioesterase	--	S	Function unknown	unnamed protein product [Coffea canephora]
F01.PB3074	[G]	Carbohydrate transport and metabolism	--	K00927|0|csv:101229073|phosphoglycerate kinase, cytosolic-like; K00927 phosphoglycerate kinase [EC:2.7.2.3] (A)	ko00010:Glycolysis / Gluconeogenesis;ko00710:Carbon fixation in photosynthetic organisms;ko01200:Carbon metabolism;ko01230:Biosynthesis of amino acids	[G]	Carbohydrate transport and metabolism	Phosphoglycerate kinase	Phosphoglycerate kinase, cytosolic OS=Nicotiana tabacum (Common tobacco) PE=1 SV=1	G	Carbohydrate transport and metabolism	cytosolic phosphoglycerate kinase [Helianthus annuus]
F01.PB39759	--	--	--	--	--	[R]	General function prediction only	PPR repeat family;; PPR repeat;; PPR repeat;; Pentatricopeptide repeat domain;; Tetratricopeptide repeat;; Anaphase-promoting complex, cyclosome, subunit 3;; Tetratricopeptide repeat;; Tetratricopeptide repeat;; Evolutionarily conserved signalling intermediate in Toll pathway;; Tetratricopeptide repeat;; Tetratricopeptide repeat;; Mitochondrial ribonuclease P subunit (RPM2);; Tetratricopeptide re…	Pentatricopeptide repeat-containing protein At5g27270 OS=Arabidopsis thaliana (Mouse-ear cress) PE=2 SV=2	S	Function unknown	PREDICTED: pentatricopeptide repeat-containing protein At5g27270 [Vitis vinifera]
F01.PB25115	[R]	General function prediction only	--	K00899|3.81482e-158|sot:102601472|methylthioribose kinase-like; K00899 5-methylthioribose kinase [EC:2.7.1.100] (A)	ko00270:Cysteine and methionine metabolism	--	--	--	Methylthioribose kinase GN=MTK OS=Arabidopsis thaliana (Mouse-ear cress) PE=1 SV=1	S	Function unknown	methylthioribose kinase [Medicago truncatula]
F01.PB25888	--	--	--	--	--	--	--	--	--	S	Function unknown	PREDICTED: uncharacterized protein LOC101504530 [Cicer arietinum]
F01.PB42087	[P]	Inorganic ion transport and metabolism	--	K14513|0|sot:102594025|ethylene-insensitive protein 2-like; K14513 ethylene-insensitive protein 2 (A)	ko04075:Plant hormone signal transduction	[P]	Inorganic ion transport and metabolism	Natural resistance-associated macrophage protein	Ethylene-insensitive protein 2 GN=F12E4.10 OS=Arabidopsis thaliana (Mouse-ear cress) PE=1 SV=1	P	Inorganic ion transport and metabolism	PREDICTED: ethylene-insensitive protein 2 [Nicotiana sylvestris]
F01.PB6738	[O]	Posttranslational modification, protein turnover, chaperones	--	K08770|3.80631e-87|sita:101780863|polyubiquitin 4-like; K08770 ubiquitin C (A)	--	[OR]	--	Ubiquitin family;; Ubiquitin-2 like Rad60 SUMO-like;; Ubiquitin-like domain;; Ubiquitin family	NEDD8-like protein RUB2 (Precursor) GN=T20F21.24 OS=Arabidopsis thaliana (Mouse-ear cress) PE=1 SV=3	O	Posttranslational modification, protein turnover, chaperones	PREDICTED: polyubiquitin 4-like [Setaria italica]
F01.PB25825	[E]	Amino acid transport and metabolism	--	K01410|0|vvi:100262804|probable mitochondrial intermediate peptidase, mitochondrial; K01410 mitochondrial intermediate peptidase [EC:3.4.24.59] (A)	--	[O]	Posttranslational modification, protein turnover, chaperones	Peptidase family M3	Probable mitochondrial intermediate peptidase, mitochondrial (Precursor) GN=MIP OS=Arabidopsis thaliana (Mouse-ear cress) PE=3 SV=1	E	Amino acid transport and metabolism	PREDICTED: probable mitochondrial intermediate peptidase, mitochondrial [Vitis vinifera]
F01.PB37789	--	--	--	--	--	--	--	--	--	U	Intracellular trafficking, secretion, and vesicular transport	PREDICTED: uncharacterized protein LOC100249600 [Vitis vinifera]
F01.PB57644	--	--	--	--	--	--	--	--	Protein NLP6 GN=NLP6 OS=Arabidopsis thaliana (Mouse-ear cress) PE=2 SV=2	--	--	PREDICTED: LOW QUALITY PROTEIN: protein NLP7-like [Cucumis melo]
F01.PB9404	[G]	Carbohydrate transport and metabolism	--	K01087|2.38841e-93|sly:101246803|trehalose-phosphate phosphatase A; K01087 trehalose 6-phosphate phosphatase [EC:3.1.3.12] (A)	ko00500:Starch and sucrose metabolism	[G]	Carbohydrate transport and metabolism	Trehalose-phosphatase	Trehalose-phosphate phosphatase A GN=TPPA OS=Arabidopsis thaliana (Mouse-ear cress) PE=1 SV=1	G	Carbohydrate transport and metabolism	PREDICTED: trehalose-phosphate phosphatase A [Nicotiana sylvestris]
F01.PB44180	[E]	Amino acid transport and metabolism	Molecular Function: 3-deoxy-7-phosphoheptulonate synthase activity (GO:0003849);; Biological Process: aromatic amino acid family biosynthetic process (GO:0009073);; Biological Process: chorismate biosynthetic process (GO:0009423);; Cellular Component: chloroplast (GO:0009507);; Biological Process: response to wounding (GO:0009611);; Biological Process: systemic acquired resistance (GO:0009627);; …	K01626|0|pper:PRUPE_ppa003048mg|hypothetical protein; K01626 3-deoxy-7-phosphoheptulonate synthase [EC:2.5.1.54] (A)	ko00400:Phenylalanine, tyrosine and tryptophan biosynthesis;ko01230:Biosynthesis of amino acids	--	--	Class-II DAHP synthetase family	Phospho-2-dehydro-3-deoxyheptonate aldolase 1, chloroplastic (Precursor) GN=SHKA OS=Solanum tuberosum (Potato) PE=1 SV=2	E	Amino acid transport and metabolism	hypothetical protein PRUPE_ppa003048mg [Prunus persica]
F01.PB59873	[R]	General function prediction only	--	K14521|0|vvi:100259524|UPF0202 protein At1g10490; K14521 N-acetyltransferase 10 [EC:2.3.1.-] (A)	ko03008:Ribosome biogenesis in eukaryotes	[R]	General function prediction only	GNAT acetyltransferase 2;; Helicase;; Possible tRNA binding domain;; Domain of unknown function (DUF1726)	UPF0202 protein At1g10490 GN=At1g10490 OS=Arabidopsis thaliana (Mouse-ear cress) PE=2 SV=2	S	Function unknown	PREDICTED: UPF0202 protein At1g10490 [Vitis vinifera]
F01.PB48082	--	--	--	K08876|0|tcc:TCM_045553|Kinase family protein with ARM repeat domain isoform 1; K08876 SCY1-like protein 1 (A)	--	[R]	General function prediction only	HEAT repeat;; Protein kinase domain;; Protein tyrosine kinase	--	S	Function unknown	Kinase family protein with ARM repeat domain isoform 1 [Theobroma cacao]
F01.PB52190	--	--	--	--	--	--	--	C1-like domain;; C1 domain;; Phorbol esters/diacylglycerol binding domain (C1 domain)	--	S	Function unknown	unnamed protein product [Coffea canephora]
F01.PB11682	--	--	--	--	--	--	--	Protein of unknown function (DUF620)	--	S	Function unknown	PREDICTED: uncharacterized protein LOC101206617 [Cucumis sativus]
F01.PB50128	[LKJ]	--	--	--	--	[A]	RNA processing and modification	DEAD/DEAH box helicase;; Helicase conserved C-terminal domain	DEAD-box ATP-dependent RNA helicase 39 GN=RH39 OS=Arabidopsis thaliana (Mouse-ear cress) PE=2 SV=2	L	Replication, recombination and repair	PREDICTED: DEAD-box ATP-dependent RNA helicase 39 [Populus euphratica]
F01.PB59148	[RTKL]	--	--	--	--	[T]	Signal transduction mechanisms	Protein tyrosine kinase;; Protein kinase domain;; Phloem protein 2	Probable receptor-like protein kinase At5g59700 (Precursor) GN=At5g59700 OS=Arabidopsis thaliana (Mouse-ear cress) PE=3 SV=1	T	Signal transduction mechanisms	PREDICTED: receptor-like protein kinase FERONIA-like [Glycine max]
F01.PB36020	--	--	--	K17925|0|sot:102591656|uncharacterized LOC102591656; K17925 sorting nexin-13 (A)	--	[ZUD]	--	PXA domain;; PX domain;; Sorting nexin C terminal	--	S	Function unknown	PREDICTED: uncharacterized protein LOC105169587 [Sesamum indicum]
F01.PB1591	[O]	Posttranslational modification, protein turnover, chaperones	Molecular Function: ATP binding (GO:0005524);; Cellular Component: cell wall (GO:0005618);; Cellular Component: nucleolus (GO:0005730);; Cellular Component: mitochondrion (GO:0005739);; Cellular Component: cytosol (GO:0005829);; Cellular Component: plasma membrane (GO:0005886);; Biological Process: protein folding (GO:0006457);; Biological Process: defense response (GO:0006952);; Biological Proce…	K04079|1.61691e-80|csv:101207890|heat shock protein 90-2-like; K04079 molecular chaperone HtpG (A)	ko04141:Protein processing in endoplasmic reticulum;ko04626:Plant-pathogen interaction	[O]	Posttranslational modification, protein turnover, chaperones	Hsp90 protein	Heat shock cognate protein 80 GN=HSC80 OS=Solanum lycopersicum (Tomato) PE=2 SV=1	O	Posttranslational modification, protein turnover, chaperones	hypothetical protein Csa_1G569270 [Cucumis sativus]
F01.PB26340	--	--	--	K07466|7.13381e-42|eus:EUTSA_v10000499mg|hypothetical protein; K07466 replication factor A1 (A)	ko03030:DNA replication;ko03420:Nucleotide excision repair;ko03430:Mismatch repair;ko03440:Homologous recombination	[L]	Replication, recombination and repair	Replication factor-A C terminal domain;; Domain of unknown function DUF223	--	L	Replication, recombination and repair	PREDICTED: replication protein A 70 kDa DNA-binding subunit B-like, partial [Beta vulgaris subsp. vulgaris]
F01.PB7045	[G]	Carbohydrate transport and metabolism	--	K01193|0|tcc:TCM_037301|Glycosyl hydrolases family 32 protein; K01193 beta-fructofuranosidase [EC:3.2.1.26] (A)	ko00052:Galactose metabolism;ko00500:Starch and sucrose metabolism	[G]	Carbohydrate transport and metabolism	Glycosyl hydrolases family 32 N-terminal domain;; Glycosyl hydrolases family 32 C terminal	Beta-fructofuranosidase, insoluble isoenzyme CWINV1 (Precursor) GN=MMM17.26 OS=Arabidopsis thaliana (Mouse-ear cress) PE=1 SV=1	G	Carbohydrate transport and metabolism	fructan 1-exohydrolase IIa [Cichorium intybus]
F01.PB30463	[J]	Translation, ribosomal structure and biogenesis	--	K00555|0|pper:PRUPE_ppa003386mg|hypothetical protein; K00555 tRNA (guanine26-N2/guanine27-N2)-dimethyltransferase [EC:2.1.1.215 2.1.1.216] (A)	--	[J]	Translation, ribosomal structure and biogenesis	N2,N2-dimethylguanosine tRNA methyltransferase	Probable tRNA (guanine(26)-N(2))-dimethyltransferase 2 GN=At3g02320 OS=Arabidopsis thaliana (Mouse-ear cress) PE=2 SV=3	J	Translation, ribosomal structure and biogenesis	hypothetical protein PRUPE_ppa003386mg [Prunus persica]
F01.PB34776	[RTKL]	--	--	--	--	[T]	Signal transduction mechanisms	Protein kinase domain;; Protein tyrosine kinase;; Phloem protein 2;; Protein tyrosine kinase	Receptor-like protein kinase HERK 1 (Precursor) OS=Arabidopsis thaliana (Mouse-ear cress) PE=1 SV=1	T	Signal transduction mechanisms	PREDICTED: receptor-like protein kinase FERONIA-like [Solanum tuberosum]
F01.PB45232	--	--	--	K15032|0|vvi:100249461|uncharacterized LOC100249461; K15032 mTERF domain-containing protein, mitochondrial (A)	--	[KR]	--	mTERF	--	S	Function unknown	PREDICTED: uncharacterized protein LOC100249461 [Vitis vinifera]
F01.PB1355	--	--	--	--	--	--	--	Family of unknown function (DUF716)	--	S	Function unknown	hypothetical protein VITISV_044031 [Vitis vinifera]
F01.PB27442	[LKJ]	--	--	K14809|0|pop:POPTR_0008s07310g|POPTRDRAFT_803335; DEAD/DEAH box helicase family protein; K14809 ATP-dependent RNA helicase DDX55/SPB4 [EC:3.6.4.13] (A)	--	[A]	RNA processing and modification	Helicase conserved C-terminal domain;; Domain of unknown function (DUF4217);; DEAD/DEAH box helicase	DEAD-box ATP-dependent RNA helicase 18 GN=RH18 OS=Arabidopsis thaliana (Mouse-ear cress) PE=2 SV=1	L	Replication, recombination and repair	DEAD/DEAH box helicase family protein [Populus trichocarpa]
F01.PB580	--	--	--	--	--	--	--	Domain of unknown function (DUF296)	Putative DNA-binding protein ESCAROLA GN=ESC OS=Arabidopsis thaliana (Mouse-ear cress) PE=2 SV=1	S	Function unknown	DNA binding protein, putative [Ricinus communis]
F01.PB29528	--	--	--	--	--	[T]	Signal transduction mechanisms	--	Proline-rich receptor-like protein kinase PERK4 GN=PERK4 OS=Arabidopsis thaliana (Mouse-ear cress) PE=1 SV=1	S	Function unknown	PREDICTED: zinc finger protein MAGPIE isoform X2 [Vitis vinifera]
F01.PB49777	--	--	--	K09422|1.18595e-07|mus:103974672|transcription factor MYB46-like; K09422 myb proto-oncogene protein, plant (A)	--	[K]	Transcription	--	Transcription factor MYB46 GN=MYB46 OS=Arabidopsis thaliana (Mouse-ear cress) PE=2 SV=1	K	Transcription	PREDICTED: myb-like protein A [Beta vulgaris subsp. vulgaris]
F01.PB24479	--	--	--	--	--	--	--	Domain of unknown function (DUF3527)	--	S	Function unknown	PREDICTED: uncharacterized protein LOC100247804 [Vitis vinifera]
F01.PB18717	--	--	--	--	--	[I]	Lipid transport and metabolism	Lipase (class 3)	--	S	Function unknown	hypothetical protein CICLE_v10025537mg [Citrus clementina]
F01.PB53519	--	--	--	--	--	[R]	General function prediction only	Domain of unknown function DUF221;; Domain of unknown function (DUF4463);; Domain of unknown function DUF221;; Late exocytosis, associated with Golgi transport	CSC1-like protein ERD4 GN=ERD4 OS=Arabidopsis thaliana (Mouse-ear cress) PE=2 SV=1	S	Function unknown	PREDICTED: uncharacterized membrane protein C24H6.13-like [Solanum tuberosum]
F01.PB24916	[K]	Transcription	--	K03086|1.66775e-87|sly:101263246|RNA polymerase sigma factor sigB; K03086 RNA polymerase primary sigma factor (A)	--	--	--	Sigma-70 factor, region 1.2;; Sigma-70 region 2;; Sigma-70, region 4	RNA polymerase sigma factor sigB (Precursor) GN=At1g08540 OS=Arabidopsis thaliana (Mouse-ear cress) PE=2 SV=2	K	Transcription	PREDICTED: RNA polymerase sigma factor sigB [Solanum lycopersicum]
F01.PB48125	[M]	Cell wall/membrane/envelope biogenesis	--	--	--	--	--	Mycolic acid cyclopropane synthetase;; Methyltransferase domain;; Methyltransferase domain;; Methyltransferase domain;; Methyltransferase domain;; Methyltransferase domain;; Methyltransferase small domain;; Methyltransferase domain;; Methyltransferase domain;; ubiE/COQ5 methyltransferase family;; Protein-L-isoaspartate(D-aspartate) O-methyltransferase (PCMT);; Nodulation protein S (NodS);; NAD(P)…	(S)-tetrahydroprotoberberine N-methyltransferase OS=Eschscholzia californica (California poppy) PE=1 SV=1	M	Cell wall/membrane/envelope biogenesis	PREDICTED: (S)-coclaurine N-methyltransferase isoform X4 [Vitis vinifera]
F01.PB29498	--	--	--	K15397|0|rcu:RCOM_0708020|acyltransferase, putative; K15397 3-ketoacyl-CoA synthase [EC:2.3.1.199] (A)	ko00062:Fatty acid elongation	--	--	FAE1/Type III polyketide synthase-like protein;; 3-Oxoacyl-[acyl-carrier-protein (ACP)] synthase III C terminal;; Chalcone and stilbene synthases, C-terminal domain	3-ketoacyl-CoA synthase 10 GN=T1D16.11 OS=Arabidopsis thaliana (Mouse-ear cress) PE=1 SV=2	I	Lipid transport and metabolism	PREDICTED: 3-ketoacyl-CoA synthase 10 [Sesamum indicum]
F01.PB13412	[J]	Translation, ribosomal structure and biogenesis	Molecular Function: structural constituent of ribosome (GO:0003735);; Cellular Component: mitochondrion (GO:0005739);; Biological Process: translation (GO:0006412);; Cellular Component: chloroplast (GO:0009507);; Cellular Component: small ribosomal subunit (GO:0015935);; Molecular Function: rRNA binding (GO:0019843);;	K02982|8.12383e-77|sly:3950406|rps3, LyesC2p031; ribosomal protein S3; K02982 small subunit ribosomal protein S3 (A)	ko03010:Ribosome	--	--	Ribosomal protein L16p/L10e;; Ribosomal protein S3, C-terminal domain;; Ribosomal protein L14p/L23e	30S ribosomal protein S3, chloroplastic GN=rps3 OS=Helianthus annuus (Common sunflower) PE=3 SV=1	J	Translation, ribosomal structure and biogenesis	ribosomal protein S3 (chloroplast) [Chrysanthemum indicum]
F01.PB12706	[D]	Cell cycle control, cell division, chromosome partitioning	--	K05868|1.07953e-152|vvi:100267672|G2/mitotic-specific cyclin-2; K05868 cyclin B (A)	--	[D]	Cell cycle control, cell division, chromosome partitioning	Cyclin, N-terminal domain;; Cyclin, C-terminal domain	Cyclin-B2-3 GN=CYCB2-3 OS=Arabidopsis thaliana (Mouse-ear cress) PE=2 SV=2	D	Cell cycle control, cell division, chromosome partitioning	cyclin [Camellia sinensis]
F01.PB17193	[K]	Transcription	--	K03145|8.26653e-104|csv:101216554|transcription elongation factor A protein 3-like; K03145 transcription elongation factor S-II (A)	--	[K]	Transcription	TFIIS helical bundle-like domain;; Transcription factor S-II (TFIIS), central domain;; Transcription factor S-II (TFIIS);; Transcription factor S-II (TFIIS), central domain	--	K	Transcription	PREDICTED: transcription elongation factor S-II [Sesamum indicum]
F01.PB31868	--	--	--	K10268|0|vvi:100254543|F-box/LRR-repeat protein 4; K10268 F-box and leucine-rich repeat protein 2/20 (A)	--	[R]	General function prediction only	Leucine Rich repeat;; Leucine Rich repeats (2 copies);; Leucine rich repeat;; Leucine rich repeat;; Leucine Rich repeat;; F-box-like;; F-box domain	F-box/LRR-repeat protein 4 GN=FBL4 OS=Arabidopsis thaliana (Mouse-ear cress) PE=2 SV=1	S	Function unknown	unnamed protein product [Coffea canephora]
F01.PB24847	--	--	--	--	--	--	--	No apical meristem (NAM) protein;; No apical meristem (NAM) protein	NAC domain-containing protein 78 GN=T32M21.10 OS=Arabidopsis thaliana (Mouse-ear cress) PE=2 SV=2	S	Function unknown	PREDICTED: NAC domain-containing protein 78-like [Nicotiana sylvestris]
F01.PB3483	--	--	--	--	--	[GE]	--	Triose-phosphate Transporter family;; UAA transporter family	Probable sugar phosphate/phosphate translocator At5g25400 GN=At5g25400 OS=Arabidopsis thaliana (Mouse-ear cress) PE=2 SV=1	S	Function unknown	hypothetical protein ARALYDRAFT_910590 [Arabidopsis lyrata subsp. lyrata]
F01.PB2131	[C]	Energy production and conversion	--	K11352|2.39151e-94|aly:ARALYDRAFT_896303|NADH:ubiquinone oxidoreductase family protein; K11352 NADH dehydrogenase (ubiquinone) 1 alpha subcomplex subunit 12 (A)	ko00190:Oxidative phosphorylation	[C]	Energy production and conversion	NADH ubiquinone oxidoreductase subunit NDUFA12	Probable NADH dehydrogenase [ubiquinone] 1 alpha subcomplex subunit 12 GN=At3g03100 OS=Arabidopsis thaliana (Mouse-ear cress) PE=1 SV=1	I	Lipid transport and metabolism	PREDICTED: probable NADH dehydrogenase [ubiquinone] 1 alpha subcomplex subunit 12 [Tarenaya hassleriana]
F01.PB32665	--	--	--	K17108|3.48359e-06|pda:103716263|non-lysosomal glucosylceramidase-like; K17108 non-lysosomal glucosylceramidase [EC:3.2.1.45] (A)	ko00511:Other glycan degradation;ko00600:Sphingolipid metabolism	--	--	--	--	--	--	--
F01.PB53293	--	--	--	--	--	[T]	Signal transduction mechanisms	--	3,9-dihydroxypterocarpan 6A-monooxygenase GN=CYP93A1 OS=Glycine max (Soybean) PE=1 SV=1	Q	Secondary metabolites biosynthesis, transport and catabolism	hypothetical protein CISIN_1g040102mg, partial [Citrus sinensis]
F01.PB52982	--	--	--	--	--	--	--	--	--	S	Function unknown	PREDICTED: LOW QUALITY PROTEIN: uncharacterized protein LOC105169583 [Sesamum indicum]
F01.PB58220	--	--	--	--	--	--	--	TPR repeat;; Tetratricopeptide repeat;; Tetratricopeptide repeat;; Tetratricopeptide repeat;; Tetratricopeptide repeat;; Tetratricopeptide repeat;; Tetratricopeptide repeat;; Tetratricopeptide repeat	ETO1-like protein 1 GN=EOL1 OS=Arabidopsis thaliana (Mouse-ear cress) PE=1 SV=1	S	Function unknown	PREDICTED: ETO1-like protein 1 [Vitis vinifera]
F01.PB40567	[TDBLU]	--	--	K07203|0|gmx:100816558|serine/threonine-protein kinase TOR-like; K07203 FKBP12-rapamycin complex-associated protein (A)	--	[L]	Replication, recombination and repair	Phosphatidylinositol 3- and 4-kinase;; FATC domain;; Rapamycin binding domain;; FAT domain;; FAT domain;; FAT domain	Serine/threonine-protein kinase TOR GN=TOR OS=Arabidopsis thaliana (Mouse-ear cress) PE=1 SV=1	BDLTU	--	PREDICTED: serine/threonine-protein kinase TOR-like isoform 1 [Glycine max]
F01.PB38209	[RTKL]	--	--	--	--	[T]	Signal transduction mechanisms	Phloem protein 2;; Protein tyrosine kinase;; Protein kinase domain;; Protein kinase domain;; Protein tyrosine kinase	Probable receptor-like protein kinase At2g23200 (Precursor) GN=At2g23200 OS=Arabidopsis thaliana (Mouse-ear cress) PE=3 SV=1	T	Signal transduction mechanisms	Malectin/receptor protein kinase family protein [Theobroma cacao]
F01.PB50242	[U]	Intracellular trafficking, secretion, and vesicular transport	--	K12489|0|vvi:100261572|ADP-ribosylation factor GTPase-activating protein AGD4-like; K12489 Arf-GAP with coiled-coil, ANK repeat and PH domain-containing protein (A)	ko04144:Endocytosis	[T]	Signal transduction mechanisms	Putative GTPase activating protein for Arf;; BAR domain;; Ankyrin repeats (3 copies);; Ankyrin repeats (many copies);; Ankyrin repeat;; PH domain;; Ankyrin repeats (many copies);; Ankyrin repeat;; Pleckstrin homology domain	ADP-ribosylation factor GTPase-activating protein AGD2 GN=AGD2 OS=Arabidopsis thaliana (Mouse-ear cress) PE=2 SV=1	U	Intracellular trafficking, secretion, and vesicular transport	unnamed protein product [Coffea canephora]
F01.PB26996	[R]	General function prediction only	--	--	--	[J]	Translation, ribosomal structure and biogenesis	50S ribosome-binding GTPase;; KH-domain-like of EngA bacterial GTPase enzymes, C-terminal;; Ferrous iron transport protein B;; Elongation factor Tu GTP binding domain;; AIG1 family;; Miro-like protein;; Dynamin family;; Ras family;; Protein of unknown function, DUF258;; Gtr1/RagA G protein conserved region	Probable tRNA modification GTPase MnmE {ECO:0000255|HAMAP-Rule:MF_00379} OS=Cyanidium caldarium PE=3 SV=1	S	Function unknown	hypothetical protein MIMGU_mgv1a004021mg [Erythranthe guttata]
F01.PB16142	--	--	--	K03033|0|vvi:100264130|probable 26S proteasome non-ATPase regulatory subunit 3; K03033 26S proteasome regulatory subunit N3 (A)	ko03050:Proteasome	[O]	Posttranslational modification, protein turnover, chaperones	Proteasome regulatory subunit C-terminal;; PCI domain	Probable 26S proteasome non-ATPase regulatory subunit 3 GN=21D7 OS=Daucus carota (Wild carrot) PE=1 SV=2	O	Posttranslational modification, protein turnover, chaperones	PREDICTED: probable 26S proteasome non-ATPase regulatory subunit 3 [Nelumbo nucifera]
F01.PB19882	--	--	--	--	--	--	--	Glycosyl hydrolases family 17	Glucan endo-1,3-beta-glucosidase 14 (Precursor) GN=At2g27500 OS=Arabidopsis thaliana (Mouse-ear cress) PE=1 SV=2	G	Carbohydrate transport and metabolism	hypothetical protein JCGZ_20223 [Jatropha curcas]
F01.PB42092	[R]	General function prediction only	--	K12854|0|sot:102592348|U5 small nuclear ribonucleoprotein 200 kDa helicase-like; K12854 pre-mRNA-splicing helicase BRR2 [EC:3.6.4.13] (A)	ko03040:Spliceosome	[A]	RNA processing and modification	Sec63 Brl domain;; Sec63 Brl domain;; DEAD/DEAH box helicase;; Type III restriction enzyme, res subunit	DnaJ protein ERDJ2A OS=Arabidopsis thaliana (Mouse-ear cress) PE=1 SV=1	L	Replication, recombination and repair	PREDICTED: U5 small nuclear ribonucleoprotein 200 kDa helicase-like [Solanum tuberosum]
F01.PB37029	--	--	--	--	--	[U]	Intracellular trafficking, secretion, and vesicular transport	Rab-GTPase-TBC domain	--	S	Function unknown	PREDICTED: ecotropic viral integration site 5 protein homolog [Sesamum indicum]
F01.PB56478	--	--	--	--	--	[CR]	--	Phosphoenolpyruvate carboxylase	Phosphoenolpyruvate carboxylase 2 GN=PPC2 OS=Mesembryanthemum crystallinum (Common ice plant) PE=3 SV=1	C	Energy production and conversion	phosphoenol pyruvate carboxykinase [Santiria trimera]
F01.PB31458	--	--	--	--	--	--	--	--	Protein TIC110, chloroplastic (Precursor) GN=TIC110 OS=Arabidopsis thaliana (Mouse-ear cress) PE=1 SV=1	S	Function unknown	PREDICTED: protein TIC110, chloroplastic isoform X2 [Nicotiana tomentosiformis]
F01.PB23360	[I]	Lipid transport and metabolism	--	K00021|0|sot:102577467|HMG3, HMG3.3; HMG-CoA reductase (EC:1.1.1.34); K00021 hydroxymethylglutaryl-CoA reductase (NADPH) [EC:1.1.1.34] (A)	ko00900:Terpenoid backbone biosynthesis	[I]	Lipid transport and metabolism	Hydroxymethylglutaryl-coenzyme A reductase	3-hydroxy-3-methylglutaryl-coenzyme A reductase 3 GN=HMG3 OS=Solanum tuberosum (Potato) PE=2 SV=1	I	Lipid transport and metabolism	3-hydroxy-3-methylglutaryl coenzyme A reductase [Atractylodes lancea]
F01.PB14382	--	--	--	K12502|2.49785e-132|pper:PRUPE_ppa008168mg|hypothetical protein; K12502 MPBQ/MSBQ methyltransferase [EC:2.1.1.295] (A)	ko00130:Ubiquinone and other terpenoid-quinone biosynthesis	[H]	Coenzyme transport and metabolism	Methyltransferase domain;; ubiE/COQ5 methyltransferase family;; Methyltransferase domain;; Methyltransferase domain;; Methyltransferase domain;; Methyltransferase domain;; Methyltransferase domain	2-methyl-6-phytyl-1,4-hydroquinone methyltransferase, chloroplastic (Precursor) GN=MAA21.40 OS=Arabidopsis thaliana (Mouse-ear cress) PE=1 SV=1	Q	Secondary metabolites biosynthesis, transport and catabolism	MPBQ/MSBQ transferase [Lactuca sativa]
F01.PB26428	[F]	Nucleotide transport and metabolism	--	K11808|0|sly:101255944|phosphoribosylaminoimidazole carboxylase, chloroplastic-like; K11808 phosphoribosylaminoimidazole carboxylase [EC:4.1.1.21] (A)	ko00230:Purine metabolism	[F]	Nucleotide transport and metabolism	AIR carboxylase;; ATP-grasp domain;; ATP-grasp domain;; D-ala D-ala ligase C-terminus;; Carbamoyl-phosphate synthase L chain, ATP binding domain	Phosphoribosylaminoimidazole carboxylase, chloroplastic (Precursor; Fragment) GN=PURKE OS=Vigna aconitifolia (Moth bean) PE=2 SV=1	F	Nucleotide transport and metabolism	PREDICTED: phosphoribosylaminoimidazole carboxylase, chloroplastic-like [Solanum lycopersicum]
F01.PB33867	[R]	General function prediction only	--	K13217|0|vvi:100244562|pre-mRNA-processing factor 39; K13217 pre-mRNA-processing factor 39 (A)	--	[A]	RNA processing and modification	Tetratricopeptide repeat;; Tetratricopeptide repeat;; Suppressor of forked protein (Suf);; Tetratricopeptide repeat	Cleavage stimulation factor subunit 77 {ECO:0000303|PubMed:12379796} OS=Arabidopsis thaliana (Mouse-ear cress) PE=1 SV=1	A	RNA processing and modification	PREDICTED: pre-mRNA-processing factor 39 [Vitis vinifera]
F01.PB11232	[A]	RNA processing and modification	--	K11108|7.92986e-170|fve:101310005|probable RNA 3'-terminal phosphate cyclase-like protein-like; K11108 RNA 3'-terminal phosphate cyclase-like protein (A)	ko03008:Ribosome biogenesis in eukaryotes	[A]	RNA processing and modification	RNA 3'-terminal phosphate cyclase;; RNA 3'-terminal phosphate cyclase (RTC), insert domain;; RNA 3'-terminal phosphate cyclase	Probable RNA 3&apos;-terminal phosphate cyclase-like protein GN=At5g22100 OS=Arabidopsis thaliana (Mouse-ear cress) PE=2 SV=1	A	RNA processing and modification	PREDICTED: probable RNA 3&apos;-terminal phosphate cyclase-like protein-like [Fragaria vesca subsp. vesca]
F01.PB33461	--	--	--	--	--	--	--	EF-hand domain pair;; EF-hand domain	--	S	Function unknown	PREDICTED: uncharacterized protein LOC105175606 [Sesamum indicum]
F01.PB36878	--	--	--	--	--	[S]	Function unknown	U-box domain;; Armadillo/beta-catenin-like repeat;; HEAT repeats;; Zinc-finger of the MIZ type in Nse subunit;; HEAT repeat;; Arabidopsis broad-spectrum mildew resistance protein RPW8;; Armadillo/beta-catenin-like repeat	U-box domain-containing protein 44 GN=F2D10.27 OS=Arabidopsis thaliana (Mouse-ear cress) PE=1 SV=1	S	Function unknown	hypothetical protein JCGZ_14218 [Jatropha curcas]
F01.PB3626	--	--	--	--	--	[R]	General function prediction only	ENT domain	--	S	Function unknown	conserved hypothetical protein [Ricinus communis]
F01.PB2963	[S]	Function unknown	--	--	--	[S]	Function unknown	ORMDL family	--	S	Function unknown	PREDICTED: ORM1-like protein 3 [Solanum lycopersicum]
F01.PB10438	--	--	--	--	--	[K]	Transcription	Myb/SANT-like DNA-binding domain	Trihelix transcription factor ASIL2 {ECO:0000305} OS=Arabidopsis thaliana (Mouse-ear cress) PE=2 SV=1	K	Transcription	PREDICTED: trihelix transcription factor ASIL2 [Sesamum indicum]
F01.PB42212	[RTKL]	--	--	--	--	--	--	Protein kinase domain;; Protein tyrosine kinase;; Leucine Rich repeats (2 copies);; Leucine rich repeat;; Leucine Rich Repeat;; Leucine Rich repeat;; Leucine rich repeat N-terminal domain;; Leucine rich repeat	Tyrosine-sulfated glycopeptide receptor 1 GN=PSYR1 OS=Arabidopsis thaliana (Mouse-ear cress) PE=2 SV=1	S	Function unknown	PREDICTED: tyrosine-sulfated glycopeptide receptor 1 [Nicotiana tomentosiformis]
F01.PB18546	--	--	--	--	--	[G]	Carbohydrate transport and metabolism	--	--	G	Carbohydrate transport and metabolism	PfkB-like carbohydrate kinase family protein isoform 1 [Theobroma cacao]
F01.PB20089	--	--	--	--	--	--	--	Terpene synthase family, metal binding domain;; Terpene synthase, N-terminal domain;; Terpene synthase family, metal binding domain	Beta-caryophyllene synthase GN=QHS1 OS=Artemisia annua (Sweet wormwood) PE=1 SV=1	S	Function unknown	beta-caryophyllene synthase [Artemisia absinthium]
F01.PB37554	--	--	--	--	--	--	--	NB-ARC domain;; TIR domain;; TIR domain;; Leucine rich repeat	TMV resistance protein N GN=N OS=Nicotiana glutinosa (Tobacco) PE=1 SV=1	S	Function unknown	disease resistance protein (TIR-NBS-LRR class) [Medicago truncatula]
F01.PB51071	--	--	--	K03255|6.00567e-59|brp:103861804|clustered mitochondria protein homolog; K03255 protein TIF31 (A)	--	[R]	General function prediction only	--	--	S	Function unknown	hypothetical protein L484_001741 [Morus notabilis]
F01.PB56463	--	--	--	--	--	[R]	General function prediction only	Oxysterol-binding protein;; Universal stress protein family	Autophagy-related protein 18h GN=ATG18H OS=Arabidopsis thaliana (Mouse-ear cress) PE=2 SV=1	S	Function unknown	PREDICTED: autophagy-related protein 18h-like [Populus euphratica]
F01.PB37589	[O]	Posttranslational modification, protein turnover, chaperones	--	K04079|6.07056e-27|cmo:103504440|heat shock protein 90-2; K04079 molecular chaperone HtpG (A)	ko04141:Protein processing in endoplasmic reticulum;ko04626:Plant-pathogen interaction	[O]	Posttranslational modification, protein turnover, chaperones	Hsp90 protein	Heat shock cognate protein 80 GN=HSC80 OS=Solanum lycopersicum (Tomato) PE=2 SV=1	O	Posttranslational modification, protein turnover, chaperones	heat shock protein 90 [Matricaria chamomilla var. recutita]
F01.PB12203	[O]	Posttranslational modification, protein turnover, chaperones	--	--	--	--	--	Peptidase family M48	--	O	Posttranslational modification, protein turnover, chaperones	hypothetical protein CISIN_1g019552mg [Citrus sinensis]
F01.PB11331	--	--	--	--	--	--	--	--	--	S	Function unknown	unnamed protein product [Coffea canephora]
F01.PB35139	--	--	--	--	--	--	--	No apical meristem (NAM) protein	NAC domain-containing protein 74 OS=Oryza sativa subsp. japonica (Rice) PE=2 SV=1	S	Function unknown	PREDICTED: uncharacterized protein LOC104102223 [Nicotiana tomentosiformis]
F01.PB33892	[RTKL]	--	--	K08819|0|vvi:100263383|cyclin-dependent kinase C-2-like; K08819 cyclin-dependent kinase 12/13 [EC:2.7.11.22 2.7.11.23] (A)	--	[D]	Cell cycle control, cell division, chromosome partitioning	Protein kinase domain;; Protein tyrosine kinase	Cyclin-dependent kinase C-1 GN=OJ1562_H01.5 OS=Oryza sativa subsp. japonica (Rice) PE=2 SV=1	T	Signal transduction mechanisms	hypothetical protein Csa_4G269760 [Cucumis sativus]
F01.PB13009	[RTKL]	--	--	--	--	[T]	Signal transduction mechanisms	Protein tyrosine kinase;; Protein kinase domain	Probable receptor-like protein kinase At5g59700 (Precursor) GN=At5g59700 OS=Arabidopsis thaliana (Mouse-ear cress) PE=3 SV=1	T	Signal transduction mechanisms	Malectin/receptor-like protein kinase family protein, putative [Theobroma cacao]
F01.PB45701	--	--	--	--	--	[I]	Lipid transport and metabolism	--	Dammarenediol II synthase GN=PNA OS=Panax ginseng (Korean ginseng) PE=1 SV=1	I	Lipid transport and metabolism	OSC2 [Artemisia annua]
F01.PB21737	--	--	--	--	--	[R]	General function prediction only	--	--	S	Function unknown	PREDICTED: uncharacterized protein LOC104907637 isoform X1 [Beta vulgaris subsp. vulgaris]
F01.PB48670	[J]	Translation, ribosomal structure and biogenesis	--	K01887|1.43044e-43|aly:ARALYDRAFT_349990|hypothetical protein; K01887 arginyl-tRNA synthetase [EC:6.1.1.19] (A)	ko00970:Aminoacyl-tRNA biosynthesis	[J]	Translation, ribosomal structure and biogenesis	DALR anticodon binding domain	--	J	Translation, ribosomal structure and biogenesis	hypothetical protein ARALYDRAFT_349990 [Arabidopsis lyrata subsp. lyrata]
F01.PB45714	[R]	General function prediction only	--	--	--	[QR]	--	2OG-Fe(II) oxygenase superfamily;; non-haem dioxygenase in morphine synthesis N-terminal	Probable 2-oxoglutarate-dependent dioxygenase AOP1.2 GN=AOP1.2 OS=Arabidopsis thaliana (Mouse-ear cress) PE=2 SV=1	S	Function unknown	hypothetical protein CICLE_v10027083mg [Citrus clementina]
F01.PB21137	--	--	--	--	--	--	--	Transferase family	Protein ECERIFERUM 1 GN=CER2 OS=Arabidopsis thaliana (Mouse-ear cress) PE=1 SV=1	S	Function unknown	PREDICTED: protein ECERIFERUM 26-like [Vitis vinifera]
F01.PB46643	--	--	--	--	--	--	--	GDSL/SGNH-like Acyl-Esterase family found in Pmr5 and Cas1p;; PMR5 N terminal Domain	Protein trichome birefringence-like 18 GN=TBL18 OS=Arabidopsis thaliana (Mouse-ear cress) PE=2 SV=1	S	Function unknown	PREDICTED: protein YLS7 isoform X1 [Vitis vinifera]
F01.PB47222	--	--	--	K08770|7.32524e-111|crb:CARUB_v10001095mg|hypothetical protein; K08770 ubiquitin C (A)	--	[OR]	--	Ubiquitin family;; Ubiquitin-2 like Rad60 SUMO-like;; Ubiquitin-like domain;; Telomere stability and silencing;; Ubiquitin-2 like Rad60 SUMO-like;; DUF2407 ubiquitin-like domain;; Ubiquitin family;; Ubiquitin-2 like Rad60 SUMO-like;; Ubiquitin-like domain	NEDD8-like protein RUB2 (Precursor) GN=T20F21.24 OS=Arabidopsis thaliana (Mouse-ear cress) PE=1 SV=3	O	Posttranslational modification, protein turnover, chaperones	Ubiquitin-like protein [Medicago truncatula]
F01.PB54263	[R]	General function prediction only	--	--	--	[R]	General function prediction only	WD domain, G-beta repeat	Topless-related protein 3 GN=TPR3 OS=Arabidopsis thaliana (Mouse-ear cress) PE=1 SV=1	S	Function unknown	PREDICTED: topless-related protein 3-like [Sesamum indicum]
F01.PB21992	--	--	--	--	--	--	--	--	--	S	Function unknown	unnamed protein product [Coffea canephora]
F01.PB55534	--	--	--	--	--	[BT]	--	Cupin-like domain;; JmjC domain, hydroxylase	F-box protein At1g78280 GN=At1g78280 OS=Arabidopsis thaliana (Mouse-ear cress) PE=2 SV=3	S	Function unknown	PREDICTED: F-box protein At1g78280 isoform X3 [Nicotiana sylvestris]
F01.PB20917	--	--	--	K08486|1.1951e-145|sly:101262338|syntaxin-121-like; K08486 syntaxin 1B/2/3 (A)	ko04130:SNARE interactions in vesicular transport	[U]	Intracellular trafficking, secretion, and vesicular transport	SNARE domain;; Syntaxin	Syntaxin-121 GN=F26K24.11 OS=Arabidopsis thaliana (Mouse-ear cress) PE=1 SV=1	U	Intracellular trafficking, secretion, and vesicular transport	PREDICTED: syntaxin-121-like [Solanum lycopersicum]
F01.PB3395	--	--	--	K12502|0|rcu:RCOM_0990980|chloroplast inner envelope protein, putative; K12502 MPBQ/MSBQ methyltransferase [EC:2.1.1.295] (A)	ko00130:Ubiquinone and other terpenoid-quinone biosynthesis	[H]	Coenzyme transport and metabolism	Methyltransferase domain;; ubiE/COQ5 methyltransferase family;; Methyltransferase domain;; Methyltransferase domain;; Methyltransferase domain;; Methyltransferase domain	2-methyl-6-phytyl-1,4-hydroquinone methyltransferase, chloroplastic (Precursor) OS=Spinacia oleracea (Spinach) PE=1 SV=1	Q	Secondary metabolites biosynthesis, transport and catabolism	MPBQ/MSBQ methyltransferase 2 [Helianthus annuus]
F01.PB36932	--	--	--	--	--	--	--	Histone acetyltransferases subunit 3	--	S	Function unknown	PREDICTED: uncharacterized protein LOC103340535 isoform X2 [Prunus mume]
F01.PB61464	[H]	Coenzyme transport and metabolism	--	K10781|2.32191e-86|fve:101297137|palmitoyl-acyl carrier protein thioesterase, chloroplastic-like; K10781 fatty acyl-ACP thioesterase B [EC:3.1.2.14 3.1.2.21] (A)	ko00061:Fatty acid biosynthesis;ko01212:Fatty acid metabolism	--	--	Acyl-ACP thioesterase;; S-adenosyl-L-homocysteine hydrolase, NAD binding domain;; S-adenosyl-L-homocysteine hydrolase	Palmitoyl-acyl carrier protein thioesterase, chloroplastic (Precursor) GN=FATB1 OS=Gossypium hirsutum (Upland cotton) PE=1 SV=1	I	Lipid transport and metabolism	PREDICTED: palmitoyl-acyl carrier protein thioesterase, chloroplastic-like [Sesamum indicum]
F01.PB57953	[H]	Coenzyme transport and metabolism	--	K03178|0|cit:102611128|ubiquitin-activating enzyme E1 1-like; K03178 ubiquitin-activating enzyme E1 [EC:6.3.2.19] (A)	ko04120:Ubiquitin mediated proteolysis	[O]	Posttranslational modification, protein turnover, chaperones	ThiF family;; Ubiquitin-activating enzyme active site;; Repeat in ubiquitin-activating (UBA) protein;; Ubiquitin-activating enzyme e1 C-terminal domain;; Repeat in ubiquitin-activating (UBA) protein	Ubiquitin-activating enzyme E1 1 GN=T27E13.15 OS=Arabidopsis thaliana (Mouse-ear cress) PE=1 SV=1	H	Coenzyme transport and metabolism	Ubiquitin-activating enzyme E1 1 -like protein [Gossypium arboreum]
F01.PB57573	[S]	Function unknown	--	--	--	--	--	NB-ARC domain;; TIR domain;; TIR domain;; Leucine Rich repeats (2 copies);; Leucine rich repeat;; Leucine Rich Repeat	TMV resistance protein N GN=N OS=Nicotiana glutinosa (Tobacco) PE=1 SV=1	S	Function unknown	PREDICTED: TMV resistance protein N-like [Pyrus x bretschneideri]
F01.PB36810	[P]	Inorganic ion transport and metabolism	Molecular Function: calcium-transporting ATPase activity (GO:0005388);; Molecular Function: calmodulin binding (GO:0005516);; Molecular Function: ATP binding (GO:0005524);; Cellular Component: endoplasmic reticulum membrane (GO:0005789);; Cellular Component: plasma membrane (GO:0005886);; Biological Process: protein targeting to membrane (GO:0006612);; Biological Process: ATP biosynthetic process…	K01537|0|pper:PRUPE_ppa000987mg|hypothetical protein; K01537 Ca2+-transporting ATPase [EC:3.6.3.8] (A)	--	[P]	Inorganic ion transport and metabolism	E1-E2 ATPase;; Putative hydrolase of sodium-potassium ATPase alpha subunit;; E1-E2 ATPase;; Cation transporter/ATPase, N-terminus;; haloacid dehalogenase-like hydrolase;; haloacid dehalogenase-like hydrolase;; haloacid dehalogenase-like hydrolase;; Cation transporting ATPase, C-terminus	Calcium-transporting ATPase 2, plasma membrane-type GN=ACA2 OS=Arabidopsis thaliana (Mouse-ear cress) PE=1 SV=1	P	Inorganic ion transport and metabolism	unnamed protein product [Coffea canephora]
F01.PB34793	--	--	--	K04079|0|csv:101223769|heat shock protein 83-like; K04079 molecular chaperone HtpG (A)	ko04141:Protein processing in endoplasmic reticulum;ko04626:Plant-pathogen interaction	[O]	Posttranslational modification, protein turnover, chaperones	Hsp90 protein;; Histidine kinase-, DNA gyrase B-, and HSP90-like ATPase;; Histidine kinase-, DNA gyrase B-, and HSP90-like ATPase	Heat shock protein 83 GN=HSP83A OS=Ipomoea nil (Japanese morning glory) PE=2 SV=1	O	Posttranslational modification, protein turnover, chaperones	PREDICTED: heat shock protein 83 [Cucumis melo]
F01.PB47845	[S]	Function unknown	--	--	--	[S]	Function unknown	AMMECR1	Uncharacterized protein At2g38710 GN=At2g38710 OS=Arabidopsis thaliana (Mouse-ear cress) PE=2 SV=1	S	Function unknown	hypothetical protein L484_018373 [Morus notabilis]
F01.PB3946	--	--	--	--	--	--	--	--	--	S	Function unknown	conserved hypothetical protein [Ricinus communis]
F01.PB4337	--	--	--	--	--	[U]	Intracellular trafficking, secretion, and vesicular transport	Annexin	Annexin D5 GN=T23K23.6 OS=Arabidopsis thaliana (Mouse-ear cress) PE=2 SV=2	S	Function unknown	Annexin 5 isoform 1 [Theobroma cacao]
F01.PB55367	--	--	--	--	--	[R]	General function prediction only	Reverse transcriptase (RNA-dependent DNA polymerase);; zinc-binding in reverse transcriptase;; Serine hydrolase (FSH1)	Putative ribonuclease H protein At1g65750 GN=At1g65750 OS=Arabidopsis thaliana (Mouse-ear cress) PE=3 SV=1	S	Function unknown	LINE-1 reverse transcriptase like [Glycine soja]
F01.PB31244	[C]	Energy production and conversion	--	K00128|4.96239e-89|sot:102587253|aldehyde dehydrogenase family 3 member F1-like; K00128 aldehyde dehydrogenase (NAD+) [EC:1.2.1.3] (A)	ko00010:Glycolysis / Gluconeogenesis;ko00040:Pentose and glucuronate interconversions;ko00053:Ascorbate and aldarate metabolism;ko00071:Fatty acid degradation;ko00280:Valine, leucine and isoleucine degradation;ko00310:Lysine degradation;ko00330:Arginine and proline metabolism;ko00340:Histidine metabolism;ko00380:Tryptophan metabolism;ko00410:beta-Alanine metabolism;ko00561:Glycerolipid metabolism…	[C]	Energy production and conversion	Aldehyde dehydrogenase family;; Aldehyde dehydrogenase family;; Aldehyde dehydrogenase family;; Aldehyde dehydrogenase family	Aldehyde dehydrogenase family 3 member F1 GN=ALDH3F1 OS=Arabidopsis thaliana (Mouse-ear cress) PE=2 SV=2	C	Energy production and conversion	PREDICTED: aldehyde dehydrogenase family 3 member F1-like [Nicotiana sylvestris]
F01.PB48305	[RTKL]	--	Biological Process: cellular process (GO:0009987);; Molecular Function: kinase activity (GO:0016301);;	--	--	[T]	Signal transduction mechanisms	Protein tyrosine kinase;; Protein kinase domain;; Carbohydrate-binding protein of the ER;; Di-glucose binding within endoplasmic reticulum	Receptor-like protein kinase FERONIA (Precursor) GN=F26O13.190 OS=Arabidopsis thaliana (Mouse-ear cress) PE=1 SV=1	T	Signal transduction mechanisms	hypothetical protein POPTR_0017s13150g [Populus trichocarpa]
F01.PB13073	--	--	--	--	--	--	--	SAM dependent carboxyl methyltransferase	Benzoate carboxyl methyltransferase GN=BAMT OS=Antirrhinum majus (Garden snapdragon) PE=1 SV=1	S	Function unknown	salicylic acid carboxyl methyltransferase [Artemisia annua]
F01.PB44926	--	--	--	K01115|2.42843e-27|sly:544181|PLDb1; phospholipase PLDb1; K01115 phospholipase D1/2 [EC:3.1.4.4] (A)	ko00564:Glycerophospholipid metabolism;ko00565:Ether lipid metabolism;ko04144:Endocytosis	[I]	Lipid transport and metabolism	--	Phospholipase D beta 1 GN=PLDBETA1 OS=Arabidopsis thaliana (Mouse-ear cress) PE=2 SV=4	I	Lipid transport and metabolism	PREDICTED: phospholipase PLDb1 isoform X2 [Solanum lycopersicum]
F01.PB36286	--	--	--	K14288|0|cit:102624441|exportin-T-like; K14288 exportin-T (A)	ko03013:RNA transport	[YUJ]	--	Exportin 1-like protein	Exportin-T GN=PSD OS=Arabidopsis thaliana (Mouse-ear cress) PE=2 SV=1	J	Translation, ribosomal structure and biogenesis	PREDICTED: exportin-T isoform X1 [Nicotiana tomentosiformis]
F01.PB754	[TZDR]	--	--	--	--	[T]	Signal transduction mechanisms	EF hand;; EF-hand domain pair;; EF hand;; EF-hand domain;; EF-hand domain pair;; Secreted protein acidic and rich in cysteine Ca binding region;; Cytoskeletal-regulatory complex EF hand	Calmodulin-like protein 3 GN=CML3 OS=Arabidopsis thaliana (Mouse-ear cress) PE=2 SV=1	DTZ	--	PREDICTED: calmodulin-like protein 3 [Sesamum indicum]
F01.PB29869	--	--	--	--	--	--	--	VWA / Hh protein intein-like;; von Willebrand factor type A domain;; von Willebrand factor type A domain;; von Willebrand factor type A domain;; Ring finger domain;; RING-H2 zinc finger;; Zinc finger, C3HC4 type (RING finger);; Anaphase-promoting complex subunit 11 RING-H2 finger	--	S	Function unknown	protein binding protein, putative [Ricinus communis]
F01.PB35382	[BK]	--	--	K11723|1.12288e-107|cit:102624873|uncharacterized LOC102624873; K11723 bromodomain-containing protein 7/9 (A)	--	[R]	General function prediction only	Bromodomain	Transcription factor GTE11 OS=Arabidopsis thaliana (Mouse-ear cress) PE=1 SV=1	BK	--	hypothetical protein CISIN_1g002731mg [Citrus sinensis]
F01.PB35547	[RTKL]	--	--	--	--	[T]	Signal transduction mechanisms	Protein tyrosine kinase;; Protein kinase domain;; PB1 domain;; Protein tyrosine kinase;; Protein kinase domain	Serine/threonine-protein kinase EDR1 GN=F22O13.20 OS=Arabidopsis thaliana (Mouse-ear cress) PE=1 SV=1	T	Signal transduction mechanisms	unnamed protein product [Vitis vinifera]
F01.PB20939	--	--	--	--	--	[I]	Lipid transport and metabolism	Putative lysophospholipase;; Alpha/beta hydrolase family;; Alpha/beta hydrolase family	Caffeoylshikimate esterase GN=CSE OS=Arabidopsis thaliana (Mouse-ear cress) PE=1 SV=1	I	Lipid transport and metabolism	PREDICTED: caffeoylshikimate esterase-like [Pyrus x bretschneideri]
F01.PB48586	--	--	--	K07195|0|sly:101260888|exocyst complex component EXO70B1; K07195 exocyst complex component 7 (A)	--	[U]	Intracellular trafficking, secretion, and vesicular transport	Exo70 exocyst complex subunit	Exocyst complex component EXO70B1 GN=EXO70B1 OS=Arabidopsis thaliana (Mouse-ear cress) PE=1 SV=1	S	Function unknown	PREDICTED: exocyst complex component EXO70B1 [Sesamum indicum]
F01.PB18671	[R]	General function prediction only	--	K13111|0|vvi:100241550|suppressor of mec-8 and unc-52 protein homolog 1; K13111 WD40 repeat-containing protein SMU1 (A)	--	[R]	General function prediction only	WD domain, G-beta repeat;; Nucleoporin Nup120/160	Suppressor of mec-8 and unc-52 protein homolog 1 GN=SMU1 OS=Arabidopsis thaliana (Mouse-ear cress) PE=1 SV=1	S	Function unknown	PREDICTED: suppressor of mec-8 and unc-52 protein homolog 1 [Nelumbo nucifera]
F01.PB48961	[E]	Amino acid transport and metabolism	--	K01649|0|sot:102601609|2-isopropylmalate synthase B-like; K01649 2-isopropylmalate synthase [EC:2.3.3.13] (A)	ko00290:Valine, leucine and isoleucine biosynthesis;ko00620:Pyruvate metabolism;ko01210:2-Oxocarboxylic acid metabolism;ko01230:Biosynthesis of amino acids	[E]	Amino acid transport and metabolism	HMGL-like;; LeuA allosteric (dimerisation) domain	2-isopropylmalate synthase A GN=IPMSA OS=Solanum pennellii (Tomato) PE=2 SV=1	E	Amino acid transport and metabolism	PREDICTED: 2-isopropylmalate synthase B-like [Solanum tuberosum]
F01.PB50407	[Q]	Secondary metabolites biosynthesis, transport and catabolism	--	K15747|0|sot:102591173|protein LUTEIN DEFICIENT 5, chloroplastic-like; K15747 beta-ring hydroxylase [EC:1.14.-.-] (A)	ko00906:Carotenoid biosynthesis	[QI]	--	Cytochrome P450	Protein LUTEIN DEFICIENT 5, chloroplastic (Precursor) GN=F5M6.19 OS=Arabidopsis thaliana (Mouse-ear cress) PE=1 SV=1	Q	Secondary metabolites biosynthesis, transport and catabolism	PREDICTED: protein LUTEIN DEFICIENT 5, chloroplastic [Nicotiana sylvestris]
F01.PB60956	[KAD]	--	--	K12860|0|vvi:100243262|cell division cycle 5-like protein; K12860 pre-mRNA-splicing factor CDC5/CEF1 (A)	ko03040:Spliceosome	[AD]	--	pre-mRNA splicing factor component;; Myb-like DNA-binding domain;; Myb-like DNA-binding domain	Cell division cycle 5-like protein GN=F21M12.15 OS=Arabidopsis thaliana (Mouse-ear cress) PE=1 SV=2	K	Transcription	PREDICTED: cell division cycle 5-like protein [Vitis vinifera]
F01.PB31329	--	--	--	K07088|7.90436e-121|eus:EUTSA_v10005581mg|hypothetical protein; K07088 (A)	--	[S]	Function unknown	Membrane transport protein;; Membrane transport protein	--	S	Function unknown	hypothetical protein EUTSA_v10005581mg [Eutrema salsugineum]
F01.PB50361	--	--	--	K18834|9.41948e-30|mdm:103404995|WRKY transcription factor 1-like; K18834 WRKY transcription factor 1 (A)	ko04626:Plant-pathogen interaction	--	--	WRKY DNA -binding domain	Probable WRKY transcription factor 20 GN=WRKY20 OS=Arabidopsis thaliana (Mouse-ear cress) PE=2 SV=1	K	Transcription	PREDICTED: WRKY transcription factor 1-like [Malus domestica]
F01.PB25617	[G]	Carbohydrate transport and metabolism	--	--	--	[G]	Carbohydrate transport and metabolism	Glycosyl hydrolases family 35;; Glycosyl hydrolases family 35;; Galactose binding lectin domain	Beta-galactosidase 3 (Precursor) OS=Arabidopsis thaliana (Mouse-ear cress) PE=1 SV=1	G	Carbohydrate transport and metabolism	unnamed protein product [Coffea canephora]
F01.PB22460	[C]	Energy production and conversion	--	K02112|0|vvi:4025008|atpB, ViviCp028; ATP synthase CF1 beta subunit; K02112 F-type H+-transporting ATPase subunit beta [EC:3.6.3.14] (A)	ko00190:Oxidative phosphorylation;ko00195:Photosynthesis	[C]	Energy production and conversion	ATP synthase alpha/beta family, nucleotide-binding domain;; ATP synthase alpha/beta chain, C terminal domain;; ATP synthase alpha/beta family, beta-barrel domain;; ATPase family associated with various cellular activities (AAA);; ATP synthase, Delta/Epsilon chain, beta-sandwich domain;; ATP synthase, Delta/Epsilon chain, long alpha-helix domain	ATP synthase subunit beta, chloroplastic {ECO:0000255|HAMAP-Rule:MF_01347} OS=Agapanthus africanus (Lily of the Nile) PE=3 SV=1	C	Energy production and conversion	ATP synthase CF1 beta subunit (chloroplast) [Chrysanthemum x morifolium]
F01.PB22647	[RTKL]	--	--	--	--	--	--	Protein tyrosine kinase;; Protein kinase domain;; Leucine rich repeat N-terminal domain;; Leucine Rich repeats (2 copies);; Leucine Rich Repeat	Probably inactive leucine-rich repeat receptor-like protein kinase At5g48380 (Precursor) GN=At5g48380 OS=Arabidopsis thaliana (Mouse-ear cress) PE=1 SV=1	T	Signal transduction mechanisms	unnamed protein product [Coffea canephora]
F01.PB26710	[R]	General function prediction only	--	--	--	[A]	RNA processing and modification	RNA recognition motif. (a.k.a. RRM, RBD, or RNP domain);; RNA recognition motif (a.k.a. RRM, RBD, or RNP domain);; RNA recognition motif. (a.k.a. RRM, RBD, or RNP domain)	Polyadenylate-binding protein 7 GN=PAB7 OS=Arabidopsis thaliana (Mouse-ear cress) PE=2 SV=1	S	Function unknown	PREDICTED: uncharacterized protein LOC101263365 isoform X1 [Solanum lycopersicum]
F01.PB51702	[T]	Signal transduction mechanisms	--	K15423|2.77184e-105|tcc:TCM_030784|Phosphatase X 2 isoform 1; K15423 serine/threonine-protein phosphatase 4 catalytic subunit [EC:3.1.3.16] (A)	--	[GT]	--	Calcineurin-like phosphoesterase;; Calcineurin-like phosphoesterase	Serine/threonine-protein phosphatase PP-X isozyme 2 GN=PPX2 OS=Arabidopsis thaliana (Mouse-ear cress) PE=2 SV=2	T	Signal transduction mechanisms	Phosphatase X 2 isoform 1 [Theobroma cacao]
F01.PB30509	--	--	--	--	--	--	--	--	--	S	Function unknown	unnamed protein product [Vitis vinifera]
F01.PB19715	--	--	--	--	--	--	--	Plant protein of unknown function	UPF0481 protein At3g47200 GN=At3g47200 OS=Arabidopsis thaliana (Mouse-ear cress) PE=2 SV=1	S	Function unknown	unnamed protein product [Coffea canephora]
F01.PB13536	[R]	General function prediction only	--	K17908|0|pper:PRUPE_ppa007369mg|hypothetical protein; K17908 autophagy-related protein 18 (A)	--	[S]	Function unknown	WD domain, G-beta repeat	Autophagy-related protein 18b GN=ATG18B OS=Arabidopsis thaliana (Mouse-ear cress) PE=2 SV=2	U	Intracellular trafficking, secretion, and vesicular transport	PREDICTED: autophagy-related protein 18b isoform X2 [Prunus mume]
F01.PB52232	--	--	--	--	--	--	--	Leucine Rich repeats (2 copies);; Leucine rich repeat;; Leucine Rich Repeat;; Leucine rich repeat N-terminal domain	Leucine-rich repeat extensin-like protein 4 (Precursor) GN=LRX4 OS=Arabidopsis thaliana (Mouse-ear cress) PE=2 SV=1	S	Function unknown	PREDICTED: leucine-rich repeat extensin-like protein 4 [Sesamum indicum]
F01.PB27488	--	--	--	--	--	--	--	Protein of unknown function (DUF1336);; START domain	Protein ENHANCED DISEASE RESISTANCE 2 GN=EDR2 OS=Arabidopsis thaliana (Mouse-ear cress) PE=2 SV=1	S	Function unknown	PREDICTED: protein ENHANCED DISEASE RESISTANCE 2 [Nicotiana sylvestris]
F01.PB4617	--	--	--	--	--	[GC]	--	UDP-glucoronosyl and UDP-glucosyl transferase;; Glycosyltransferase family 28 C-terminal domain	7-deoxyloganetin glucosyltransferase GN=UGT85A24 OS=Gardenia jasminoides (Cape jasmine) PE=1 SV=1	S	Function unknown	UDP-glycosyltransferase 85C1 [Stevia rebaudiana]
F01.PB9660	--	--	--	--	--	[T]	Signal transduction mechanisms	Organic solute transporter Ostalpha	--	S	Function unknown	hypothetical protein PRUPE_ppa009378mg [Prunus persica]
F01.PB16064	[GEPR]	--	--	--	--	[R]	General function prediction only	Sugar (and other) transporter	Monosaccharide-sensing protein 2 GN=MSSP2 OS=Arabidopsis thaliana (Mouse-ear cress) PE=1 SV=2	G	Carbohydrate transport and metabolism	sugar transporter, putative [Ricinus communis]
F01.PB17621	--	--	--	--	--	[R]	General function prediction only	PPR repeat family;; PPR repeat;; PPR repeat;; Pentatricopeptide repeat domain;; PPR repeat family;; PPR repeat;; PPR repeat	Pentatricopeptide repeat-containing protein At4g31850, chloroplastic (Precursor) GN=PGR3 OS=Arabidopsis thaliana (Mouse-ear cress) PE=1 SV=1	S	Function unknown	Pentatricopeptide repeat-containing protein, putative [Theobroma cacao]
F01.PB59807	[RTKL]	--	--	--	--	[TR]	--	--	Probable serine/threonine protein kinase IREH1 {ECO:0000305} OS=Arabidopsis thaliana (Mouse-ear cress) PE=1 SV=1	T	Signal transduction mechanisms	unnamed protein product [Coffea canephora]
F01.PB7562	--	--	--	--	--	[T]	Signal transduction mechanisms	Phosphatidylinositol 3- and 4-kinase	Phosphatidylinositol 4-kinase gamma 5 GN=F28B23.7 OS=Arabidopsis thaliana (Mouse-ear cress) PE=1 SV=1	S	Function unknown	hypothetical protein JCGZ_11787 [Jatropha curcas]
F01.PB9620	--	--	--	K17618|4.16696e-122|vvi:100262993|ubiquitin-like domain-containing CTD phosphatase; K17618 ubiquitin-like domain-containing CTD phosphatase 1 [EC:3.1.3.16] (A)	--	[K]	Transcription	NLI interacting factor-like phosphatase;; NLI interacting factor-like phosphatase	Ubiquitin-like domain-containing CTD phosphatase GN=At4g06599 OS=Arabidopsis thaliana (Mouse-ear cress) PE=2 SV=1	K	Transcription	PREDICTED: ubiquitin-like domain-containing CTD phosphatase [Vitis vinifera]
F01.PB1943	--	--	--	K11968|7.27435e-133|mdm:103427777|probable E3 ubiquitin-protein ligase ARI8; K11968 ariadne-1 (A)	--	[O]	Posttranslational modification, protein turnover, chaperones	--	Probable E3 ubiquitin-protein ligase ARI8 GN=ARI8 OS=Arabidopsis thaliana (Mouse-ear cress) PE=2 SV=1	O	Posttranslational modification, protein turnover, chaperones	PREDICTED: LOW QUALITY PROTEIN: probable E3 ubiquitin-protein ligase ARI8 [Malus domestica]
F01.PB35538	--	--	--	K12616|0|pxb:103931489|enhancer of mRNA-decapping protein 4; K12616 enhancer of mRNA-decapping protein 4 (A)	ko03018:RNA degradation	[R]	General function prediction only	WD domain, G-beta repeat	Enhancer of mRNA-decapping protein 4 GN=MDC11.13 OS=Arabidopsis thaliana (Mouse-ear cress) PE=1 SV=1	S	Function unknown	PREDICTED: enhancer of mRNA-decapping protein 4-like [Sesamum indicum]
F01.PB39693	[RTKL]	--	--	--	--	--	--	Protein tyrosine kinase;; Protein kinase domain;; Leucine Rich repeats (2 copies);; Leucine rich repeat;; Leucine Rich Repeat;; Leucine rich repeat N-terminal domain;; Leucine Rich Repeat	Probable LRR receptor-like serine/threonine-protein kinase At1g06840 (Precursor) GN=At1g06840 OS=Arabidopsis thaliana (Mouse-ear cress) PE=2 SV=2	T	Signal transduction mechanisms	hypothetical protein CISIN_1g002174mg [Citrus sinensis]
F01.PB37998	--	--	--	K11267|0|vvi:100255781|sister chromatid cohesion protein PDS5 homolog A; K11267 sister chromatid cohesion protein PDS5 (A)	--	[D]	Cell cycle control, cell division, chromosome partitioning	non-SMC mitotic condensation complex subunit 1;; HEAT repeat	--	S	Function unknown	PREDICTED: sister chromatid cohesion protein PDS5 homolog A isoform X1 [Vitis vinifera]
F01.PB12429	[J]	Translation, ribosomal structure and biogenesis	--	--	--	--	--	Ribosomal protein S6	--	J	Translation, ribosomal structure and biogenesis	PREDICTED: uncharacterized protein LOC105178864 [Sesamum indicum]
F01.PB17257	[I]	Lipid transport and metabolism	--	K00020|3.05141e-177|vvi:100242424|probable 3-hydroxyisobutyrate dehydrogenase, mitochondrial; K00020 3-hydroxyisobutyrate dehydrogenase [EC:1.1.1.31] (A)	ko00280:Valine, leucine and isoleucine degradation	[R]	General function prediction only	NAD binding domain of 6-phosphogluconate dehydrogenase;; NAD-binding of NADP-dependent 3-hydroxyisobutyrate dehydrogenase;; NADP oxidoreductase coenzyme F420-dependent;; D-isomer specific 2-hydroxyacid dehydrogenase, NAD binding domain;; 3-hydroxyacyl-CoA dehydrogenase, NAD binding domain;; Acetohydroxy acid isomeroreductase, catalytic domain	Probable 3-hydroxyisobutyrate dehydrogenase, mitochondrial (Precursor) GN=At4g20930 OS=Arabidopsis thaliana (Mouse-ear cress) PE=2 SV=3	I	Lipid transport and metabolism	PREDICTED: probable 3-hydroxyisobutyrate dehydrogenase, mitochondrial isoform X1 [Vitis vinifera]
F01.PB51752	--	--	--	--	--	[GC]	--	UDP-glucoronosyl and UDP-glucosyl transferase	UDP-glycosyltransferase 87A2 GN=UGT87A2 OS=Arabidopsis thaliana (Mouse-ear cress) PE=1 SV=1	S	Function unknown	PREDICTED: UDP-glycosyltransferase 87A1-like [Nicotiana sylvestris]
F01.PB11959	[RTKL]	--	--	K07359|2.21645e-123|tcc:TCM_041043|Geminivirus rep interacting kinase 2; K07359 calcium/calmodulin-dependent protein kinase kinase [EC:2.7.11.17] (A)	--	[T]	Signal transduction mechanisms	Protein kinase domain;; Protein tyrosine kinase;; Kinase-like;; Protein kinase domain	Serine/threonine-protein kinase GRIK1 OS=Arabidopsis thaliana (Mouse-ear cress) PE=1 SV=1	T	Signal transduction mechanisms	PREDICTED: serine/threonine-protein kinase GRIK1 isoform X2 [Eucalyptus grandis]
F01.PB16575	--	--	--	K12349|0|pop:POPTR_0001s25460g|POPTRDRAFT_641114; hypothetical protein; K12349 neutral ceramidase [EC:3.5.1.23] (A)	ko00600:Sphingolipid metabolism	[T]	Signal transduction mechanisms	Neutral/alkaline non-lysosomal ceramidase	Neutral ceramidase (Precursor) OS=Oryza sativa subsp. japonica (Rice) PE=1 SV=1	S	Function unknown	hypothetical protein POPTR_0001s25460g [Populus trichocarpa]
F01.PB40192	--	--	--	--	--	--	--	Leucine Rich repeats (2 copies);; Leucine rich repeat;; Leucine Rich Repeat;; NB-ARC domain	TMV resistance protein N GN=N OS=Nicotiana glutinosa (Tobacco) PE=1 SV=1	S	Function unknown	TIR_2 [Helianthus annuus]
F01.PB18218	--	--	--	--	--	--	--	--	Pathogenesis-related genes transcriptional activator PTI6 GN=PTI6 OS=Solanum lycopersicum (Tomato) PE=2 SV=1	K	Transcription	PREDICTED: pathogenesis-related genes transcriptional activator PTI6-like [Nicotiana sylvestris]
F01.PB43013	[L]	Replication, recombination and repair	--	--	--	[A]	RNA processing and modification	Helicase associated domain (HA2);; Helicase conserved C-terminal domain;; Oligonucleotide/oligosaccharide-binding (OB)-fold;; Ankyrin repeats (3 copies);; Type II/IV secretion system protein	Probable pre-mRNA-splicing factor ATP-dependent RNA helicase GN=At3g26560 OS=Arabidopsis thaliana (Mouse-ear cress) PE=1 SV=2	L	Replication, recombination and repair	hypothetical protein JCGZ_22947 [Jatropha curcas]
F01.PB52457	--	--	--	--	--	--	--	--	--	--	--	hypothetical protein JCGZ_15652 [Jatropha curcas]
F01.PB1786	--	--	--	K12896|3.22301e-47|vvi:100262399|serine/arginine-rich splicing factor RSZ22; K12896 splicing factor, arginine/serine-rich 7 (A)	ko03040:Spliceosome	[A]	RNA processing and modification	RNA recognition motif. (a.k.a. RRM, RBD, or RNP domain);; RNA recognition motif (a.k.a. RRM, RBD, or RNP domain);; Zinc knuckle;; RNA recognition motif. (a.k.a. RRM, RBD, or RNP domain)	Serine/arginine-rich splicing factor RSZ22A GN=F25P17.11 OS=Arabidopsis thaliana (Mouse-ear cress) PE=1 SV=1	S	Function unknown	PREDICTED: serine/arginine-rich splicing factor RSZ22A-like [Nicotiana sylvestris]
F01.PB31582	--	--	--	--	--	[S]	Function unknown	BTB/POZ domain;; Armadillo/beta-catenin-like repeat;; HEAT repeats;; HEAT-like repeat;; HEAT repeat;; Armadillo/beta-catenin-like repeat	ARM REPEAT PROTEIN INTERACTING WITH ABF2 GN=ARIA OS=Arabidopsis thaliana (Mouse-ear cress) PE=1 SV=2	S	Function unknown	PREDICTED: ARM REPEAT PROTEIN INTERACTING WITH ABF2-like [Nicotiana sylvestris]
F01.PB5817	[V]	Defense mechanisms	--	K03327|1.08157e-141|sbi:SORBI_01g016120|SORBIDRAFT_01g016120, Sb01g016120; hypothetical protein; K03327 multidrug resistance protein, MATE family (A)	--	[R]	General function prediction only	MatE;; MatE;; MatE	Protein TRANSPARENT TESTA 12 GN=F17J16_80 OS=Arabidopsis thaliana (Mouse-ear cress) PE=2 SV=1	V	Defense mechanisms	hypothetical protein MIMGU_mgv1a004772mg [Erythranthe guttata]
F01.PB30934	[I]	Lipid transport and metabolism	--	K01897|0|pmum:103327297|long chain acyl-CoA synthetase 1; K01897 long-chain acyl-CoA synthetase [EC:6.2.1.3] (A)	ko00061:Fatty acid biosynthesis;ko00071:Fatty acid degradation;ko01212:Fatty acid metabolism;ko04146:Peroxisome	[I]	Lipid transport and metabolism	AMP-binding enzyme;; AMP-binding enzyme;; AMP-binding enzyme	Long chain acyl-CoA synthetase 1 GN=T8I13.8 OS=Arabidopsis thaliana (Mouse-ear cress) PE=2 SV=1	I	Lipid transport and metabolism	hypothetical protein MIMGU_mgv1a003211mg [Erythranthe guttata]
F01.PB40763	--	--	--	K11593|0|tcc:TCM_037973|Stabilizer of iron transporter SufD / Polynucleotidyl transferase isoform 1; K11593 eukaryotic translation initiation factor 2C (A)	--	[J]	Translation, ribosomal structure and biogenesis	Piwi domain;; PAZ domain;; Domain of unknown function (DUF1785)	Protein argonaute PNH1 GN=P0417D05.31 OS=Oryza sativa subsp. japonica (Rice) PE=2 SV=1	J	Translation, ribosomal structure and biogenesis	Stabilizer of iron transporter SufD / Polynucleotidyl transferase isoform 1 [Theobroma cacao]
F01.PB9899	--	--	--	--	--	--	--	--	--	S	Function unknown	Tether containing UBX domain for GLUT4, putative [Theobroma cacao]
F01.PB21619	[O]	Posttranslational modification, protein turnover, chaperones	--	--	--	[O]	Posttranslational modification, protein turnover, chaperones	ATPase family associated with various cellular activities (AAA);; Peptidase family M41	ATP-dependent zinc metalloprotease FtsH {ECO:0000255|HAMAP-Rule:MF_01458} OS=Guillardia theta (Cryptomonas phi) PE=3 SV=1	O	Posttranslational modification, protein turnover, chaperones	unnamed protein product [Coffea canephora]
F01.PB5434	--	--	--	--	--	[GMW]	--	Exostosin family	Probable glycosyltransferase At5g11130 OS=Arabidopsis thaliana (Mouse-ear cress) PE=3 SV=2	S	Function unknown	PREDICTED: probable glycosyltransferase At5g25310 [Sesamum indicum]
F01.PB31925	--	--	--	--	--	[R]	General function prediction only	PPR repeat family;; PPR repeat;; PPR repeat;; Pentatricopeptide repeat domain;; Evolutionarily conserved signalling intermediate in Toll pathway;; Tetratricopeptide repeat;; Tetratricopeptide repeat;; Tetratricopeptide repeat;; Tetratricopeptide repeat;; Tetratricopeptide repeat	Pentatricopeptide repeat-containing protein At2g31400, chloroplastic (Precursor) GN=At2g31400 OS=Arabidopsis thaliana (Mouse-ear cress) PE=2 SV=1	S	Function unknown	unnamed protein product [Coffea canephora]
F01.PB17878	--	--	--	K11968|1.06792e-156|sot:102595867|probable E3 ubiquitin-protein ligase ARI7-like; K11968 ariadne-1 (A)	--	[O]	Posttranslational modification, protein turnover, chaperones	IBR domain;; Ring finger domain	Probable E3 ubiquitin-protein ligase ARI11 GN=ARI11 OS=Arabidopsis thaliana (Mouse-ear cress) PE=2 SV=1	O	Posttranslational modification, protein turnover, chaperones	hypothetical protein MIMGU_mgv1a003208mg [Erythranthe guttata]
F01.PB24759	[Q]	Secondary metabolites biosynthesis, transport and catabolism	--	K09840|0|pper:PRUPE_ppa002314mg|hypothetical protein; K09840 9-cis-epoxycarotenoid dioxygenase [EC:1.13.11.51] (A)	ko00906:Carotenoid biosynthesis	[Q]	Secondary metabolites biosynthesis, transport and catabolism	Retinal pigment epithelial membrane protein;; Retinal pigment epithelial membrane protein;; Retinal pigment epithelial membrane protein	9-cis-epoxycarotenoid dioxygenase NCED1, chloroplastic (Precursor) GN=NCED1 OS=Phaseolus vulgaris (Kidney bean) PE=2 SV=1	Q	Secondary metabolites biosynthesis, transport and catabolism	Lactuca sativa 9-cis-epoxycarotenoid dioxygenase 1
F01.PB48475	--	--	--	--	--	[I]	Lipid transport and metabolism	--	Patatin-like protein 2 GN=PLP2 OS=Arabidopsis thaliana (Mouse-ear cress) PE=1 SV=1	S	Function unknown	PREDICTED: patatin-like protein 2 isoform X2 [Nelumbo nucifera]
F01.PB34603	[K]	Transcription	--	K16252|0|rcu:RCOM_0920920|DNA-directed RNA polymerase subunit, putative; K16252 DNA-directed RNA polymerase IV and V subunit 2 [EC:2.7.7.6] (A)	--	[K]	Transcription	RNA polymerase Rpb2, domain 4;; RNA polymerase Rpb2, domain 3;; RNA polymerase Rpb2, domain 5;; RNA polymerase Rpb2, domain 6;; RNA polymerase Rpb2, domain 7	DNA-directed RNA polymerases IV and V subunit 2 GN=At3g23780 OS=Arabidopsis thaliana (Mouse-ear cress) PE=1 SV=1	K	Transcription	PREDICTED: DNA-directed RNA polymerases IV and V subunit 2-like [Sesamum indicum]
F01.PB9779	--	--	--	--	--	[GC]	--	UDP-glucoronosyl and UDP-glucosyl transferase	7-deoxyloganetin glucosyltransferase GN=UGT85A24 OS=Gardenia jasminoides (Cape jasmine) PE=1 SV=1	S	Function unknown	PREDICTED: 7-deoxyloganetin glucosyltransferase-like [Sesamum indicum]
F01.PB52576	[Z]	Cytoskeleton	--	K11462|1.37816e-144|cic:CICLE_v10008697mg|hypothetical protein; K11462 polycomb protein EED (A)	--	[K]	Transcription	--	Polycomb group protein FIE2 GN=FIE2 OS=Zea mays (Maize) PE=2 SV=1	S	Function unknown	fertilization-independent endosperm [Hieracium piloselloides]
F01.PB54179	[U]	Intracellular trafficking, secretion, and vesicular transport	--	K17301|0|tcc:TCM_036827|Coatomer, beta subunit isoform 1; K17301 coatomer, subunit beta (A)	--	[U]	Intracellular trafficking, secretion, and vesicular transport	Adaptin N terminal region;; Coatomer beta subunit appendage platform;; Coatomer beta C-terminal region;; HEAT repeats	Coatomer subunit beta-1 GN=At4g31480 OS=Arabidopsis thaliana (Mouse-ear cress) PE=2 SV=2	U	Intracellular trafficking, secretion, and vesicular transport	unnamed protein product [Coffea canephora]
F01.PB36421	--	--	--	--	--	[R]	General function prediction only	YT521-B-like domain	--	S	Function unknown	PREDICTED: uncharacterized protein LOC105170581 [Sesamum indicum]
F01.PB26215	--	--	--	--	--	--	--	PB1 domain	Protein NLP6 GN=NLP6 OS=Arabidopsis thaliana (Mouse-ear cress) PE=2 SV=2	S	Function unknown	unnamed protein product [Coffea canephora]
F01.PB22805	--	--	--	--	--	[S]	Function unknown	Uncharacterised conserved protein (DUF2359)	--	S	Function unknown	PREDICTED: uncharacterized protein LOC105156229 [Sesamum indicum]
F01.PB44083	--	--	--	K14849|2.89593e-98|tcc:TCM_034656|Ribosomal RNA processing protein 1 B, putative; K14849 ribosomal RNA-processing protein 1 (A)	--	[A]	RNA processing and modification	Nucleolar protein,Nop52	--	J	Translation, ribosomal structure and biogenesis	Ribosomal RNA processing protein 1 B, putative [Theobroma cacao]
F01.PB36436	--	--	--	K14945|5.70459e-89|pop:POPTR_0011s17110g|hypothetical protein; K14945 protein quaking (A)	--	[A]	RNA processing and modification	--	KH domain-containing protein At4g26480 GN=At4g26480 OS=Arabidopsis thaliana (Mouse-ear cress) PE=2 SV=1	A	RNA processing and modification	hypothetical protein CICLE_v10009077mg [Citrus clementina]
F01.PB26895	[J]	Translation, ribosomal structure and biogenesis	--	K02355|0|tcc:TCM_005628|Translation elongation factor EFG/EF2 protein isoform 1; K02355 elongation factor G (A)	--	[J]	Translation, ribosomal structure and biogenesis	Elongation factor Tu GTP binding domain;; Elongation factor G, domain IV;; Elongation Factor G, domain II;; Elongation factor G C-terminus;; Elongation factor Tu domain 2	Elongation factor G-2, mitochondrial (Precursor) GN=MEFG2 OS=Arabidopsis thaliana (Mouse-ear cress) PE=2 SV=1	J	Translation, ribosomal structure and biogenesis	hypothetical protein F383_17905 [Gossypium arboreum]
F01.PB53336	--	--	--	--	--	--	--	--	Probable methyltransferase PMT7 GN=At5g04060 OS=Arabidopsis thaliana (Mouse-ear cress) PE=2 SV=1	S	Function unknown	PREDICTED: probable methyltransferase PMT6 [Camelina sativa]
F01.PB56327	--	--	--	--	--	--	--	Auxin canalisation	--	--	--	--
F01.PB18916	[H]	Coenzyme transport and metabolism	--	K03644|0|cmo:103488790|lipoyl synthase, chloroplastic; K03644 lipoic acid synthetase [EC:2.8.1.8] (A)	ko00785:Lipoic acid metabolism	[H]	Coenzyme transport and metabolism	Radical SAM superfamily	Lipoyl synthase, chloroplastic {ECO:0000255|HAMAP-Rule:MF_03129} (Precursor) OS=Ricinus communis (Castor bean) PE=3 SV=1	H	Coenzyme transport and metabolism	PREDICTED: lipoyl synthase, chloroplastic [Cucumis melo]
F01.PB47933	--	--	--	K04121|0|vvi:100267397|ent-kaur-16-ene synthase, chloroplastic; K04121 ent-kaurene synthase [EC:4.2.3.19] (A)	ko00904:Diterpenoid biosynthesis	--	--	Terpene synthase family, metal binding domain;; Terpene synthase, N-terminal domain	Ent-kaur-16-ene synthase, chloroplastic (Precursor) GN=T8K14.12 OS=Arabidopsis thaliana (Mouse-ear cress) PE=1 SV=1	I	Lipid transport and metabolism	kaurene synthase [Helianthus annuus]
F01.PB59059	--	--	--	K14550|0|vvi:100256070|uncharacterized protein At3g06530; K14550 U3 small nucleolar RNA-associated protein 10 (A)	ko03008:Ribosome biogenesis in eukaryotes	[S]	Function unknown	BP28CT (NUC211) domain	Uncharacterized protein At3g06530 GN=At3g06530 OS=Arabidopsis thaliana (Mouse-ear cress) PE=1 SV=3	J	Translation, ribosomal structure and biogenesis	PREDICTED: uncharacterized protein At3g06530 [Vitis vinifera]
F01.PB18468	[O]	Posttranslational modification, protein turnover, chaperones	--	K09503|0|sly:101248484|dnaJ protein homolog; K09503 DnaJ homolog subfamily A member 2 (A)	ko04141:Protein processing in endoplasmic reticulum	[O]	Posttranslational modification, protein turnover, chaperones	DnaJ domain;; DnaJ C terminal domain;; DnaJ central domain	DnaJ protein homolog (Precursor) GN=DNAJ1 OS=Cucumis sativus (Cucumber) PE=2 SV=1	O	Posttranslational modification, protein turnover, chaperones	PREDICTED: dnaJ protein homolog [Solanum tuberosum]
F01.PB43196	[R]	General function prediction only	--	K05305|0|vvi:100258719|bifunctional fucokinase/fucose pyrophosphorylase; K05305 fucokinase [EC:2.7.1.52] (A)	ko00051:Fructose and mannose metabolism;ko00520:Amino sugar and nucleotide sugar metabolism	[G]	Carbohydrate transport and metabolism	L-fucokinase;; GHMP kinases N terminal domain;; GHMP kinases C terminal	Fucose-1-phosphate guanylyltransferase GN=FKGP OS=Arabidopsis thaliana (Mouse-ear cress) PE=1 SV=2	I	Lipid transport and metabolism	hypothetical protein CISIN_1g001402mg [Citrus sinensis]
F01.PB21165	--	--	--	--	--	--	--	Tetratricopeptide repeat;; Tetratricopeptide repeat;; Tetratricopeptide repeat;; Tetratricopeptide repeat;; TPR repeat;; Tetratricopeptide repeat;; Tetratricopeptide repeat;; Tetratricopeptide repeat;; Tetratricopeptide repeat;; Tetratricopeptide repeat;; Tetratricopeptide repeat	Protein SULFUR DEFICIENCY-INDUCED 2 {ECO:0000305} OS=Arabidopsis thaliana (Mouse-ear cress) PE=2 SV=1	S	Function unknown	unnamed protein product [Coffea canephora]
F01.PB40160	[D]	Cell cycle control, cell division, chromosome partitioning	--	K06669|0|csv:101230609|SMC3; structural maintenance of chromosomes 3; K06669 structural maintenance of chromosome 3 (chondroitin sulfate proteoglycan 6) (A)	--	[D]	Cell cycle control, cell division, chromosome partitioning	RecF/RecN/SMC N terminal domain;; AAA domain;; AAA domain;; AAA ATPase domain;; RecF/RecN/SMC N terminal domain;; AAA domain	Structural maintenance of chromosomes protein 3 GN=T22O13.6 OS=Arabidopsis thaliana (Mouse-ear cress) PE=2 SV=1	D	Cell cycle control, cell division, chromosome partitioning	PREDICTED: structural maintenance of chromosomes protein 3 [Nelumbo nucifera]
F01.PB16928	--	--	--	--	--	[E]	Amino acid transport and metabolism	Transmembrane amino acid transporter protein;; Transmembrane amino acid transporter protein;; Transmembrane amino acid transporter protein	Amino acid permease 1 OS=Arabidopsis thaliana (Mouse-ear cress) PE=1 SV=1	E	Amino acid transport and metabolism	PREDICTED: amino acid permease 6 [Tarenaya hassleriana]
F01.PB28438	--	--	--	--	--	--	--	NB-ARC domain;; NB-ARC domain;; TIR domain;; TIR domain;; MTH538 TIR-like domain (DUF1863)	TMV resistance protein N GN=N OS=Nicotiana glutinosa (Tobacco) PE=1 SV=1	S	Function unknown	PREDICTED: TMV resistance protein N-like [Nelumbo nucifera]
F01.PB13055	--	--	--	--	--	--	--	F-box domain	F-box protein At5g07610 GN=At5g07610 OS=Arabidopsis thaliana (Mouse-ear cress) PE=2 SV=1	S	Function unknown	PREDICTED: F-box protein At5g07610-like [Sesamum indicum]
F01.PB29129	[RTKL]	--	--	--	--	[T]	Signal transduction mechanisms	Protein kinase domain;; Protein tyrosine kinase;; Protein kinase domain;; Protein tyrosine kinase	Calcium-dependent protein kinase 14 GN=CPK14 OS=Arabidopsis thaliana (Mouse-ear cress) PE=2 SV=1	T	Signal transduction mechanisms	PREDICTED: calcium-dependent protein kinase 26-like [Populus euphratica]
F01.PB27668	[RTKL]	--	--	K08835|0|vvi:100264532|serine/threonine-protein kinase BLUS1; K08835 serine/threonine-protein kinase OSR1/STK39 [EC:2.7.11.1] (A)	--	[T]	Signal transduction mechanisms	Protein kinase domain;; Protein tyrosine kinase;; Kinase-like	Serine/threonine-protein kinase BLUS1 GN=BLUS1 OS=Arabidopsis thaliana (Mouse-ear cress) PE=1 SV=1	T	Signal transduction mechanisms	protein kinase [Carica papaya]
F01.PB28471	[R]	General function prediction only	--	K12662|0|vvi:100243602|U4/U6 small nuclear ribonucleoprotein PRP4-like protein; K12662 U4/U6 small nuclear ribonucleoprotein PRP4 (A)	ko03040:Spliceosome	[A]	RNA processing and modification	WD domain, G-beta repeat;; pre-mRNA processing factor 4 (PRP4) like;; Eukaryotic translation initiation factor eIF2A	U4/U6 small nuclear ribonucleoprotein PRP4-like protein GN=EMB2776 OS=Arabidopsis thaliana (Mouse-ear cress) PE=2 SV=1	S	Function unknown	PREDICTED: U4/U6 small nuclear ribonucleoprotein PRP4-like protein [Vitis vinifera]
F01.PB26668	--	--	--	--	--	--	--	--	--	--	--	fructan:fructan 1-fructosyltransferase [Arctium lappa]
F01.PB19432	--	--	--	--	--	--	--	--	--	S	Function unknown	PREDICTED: uncharacterized protein LOC102600197 isoform X3 [Solanum tuberosum]
F01.PB51844	[M]	Cell wall/membrane/envelope biogenesis	--	--	--	--	--	Cellulose synthase;; Cellulose synthase;; Cellulose synthase	Cellulose synthase-like protein E1 GN=CSLE1 OS=Arabidopsis thaliana (Mouse-ear cress) PE=2 SV=1	M	Cell wall/membrane/envelope biogenesis	PREDICTED: cellulose synthase-like protein G3 [Vitis vinifera]
F01.PB40474	[RTKL]	--	--	K17545|0|vvi:100259712|serine/threonine-protein kinase ULK4; K17545 serine/threonine-protein kinase ULK4 [EC:2.7.11.1] (A)	--	[R]	General function prediction only	Protein kinase domain;; Protein tyrosine kinase;; Phosphotransferase enzyme family	Serine/threonine-protein kinase TIO GN=F14I3.15 OS=Arabidopsis thaliana (Mouse-ear cress) PE=1 SV=1	T	Signal transduction mechanisms	PREDICTED: serine/threonine-protein kinase ULK4 [Vitis vinifera]
F01.PB169	--	--	--	K08914|2.90538e-169|pvu:PHAVU_011G155700g|hypothetical protein; K08914 light-harvesting complex II chlorophyll a/b binding protein 3 (A)	ko00196:Photosynthesis - antenna proteins	--	--	Chlorophyll A-B binding protein	Chlorophyll a-b binding protein 13, chloroplastic (Precursor) GN=CAB13 OS=Solanum lycopersicum (Tomato) PE=1 SV=1	S	Function unknown	PREDICTED: chlorophyll a-b binding protein 13, chloroplastic [Sesamum indicum]
F01.PB38967	--	--	--	--	--	--	--	--	Protein SUPPRESSOR OF GENE SILENCING 3 GN=SGS3 OS=Solanum lycopersicum (Tomato) PE=1 SV=1	S	Function unknown	hypothetical protein PRUPE_ppa003336mg [Prunus persica]
F01.PB13995	--	--	--	K08245|3.7443e-177|pop:POPTR_0005s00460g|hypothetical protein; K08245 phytepsin [EC:3.4.23.40] (A)	--	[O]	Posttranslational modification, protein turnover, chaperones	Eukaryotic aspartyl protease;; Saposin-like type B, region 2;; Saposin-like type B, region 1	Aspartic proteinase (Precursor) GN=OJ1127_B08.13 OS=Oryza sativa subsp. japonica (Rice) PE=2 SV=2	O	Posttranslational modification, protein turnover, chaperones	hypothetical protein POPTR_0005s00460g [Populus trichocarpa]
F01.PB54492	--	--	--	K10750|5.68926e-81|pmum:103318828|chromatin assembly factor 1 subunit FAS1; K10750 chromatin assembly factor 1 subunit A (A)	--	[B]	Chromatin structure and dynamics	Chromatin assembly factor 1 subunit A;; Chromatin assembly factor 1 complex p150 subunit, N-terminal	Chromatin assembly factor 1 subunit FAS1 OS=Arabidopsis thaliana (Mouse-ear cress) PE=1 SV=1	K	Transcription	PREDICTED: chromatin assembly factor 1 subunit FAS1 [Vitis vinifera]
F01.PB40896	[R]	General function prediction only	--	K14961|0|vvi:100242780|retinoblastoma-binding protein 5 homolog; K14961 COMPASS component SWD1 (A)	--	[R]	General function prediction only	BED zinc finger;; WD domain, G-beta repeat	Protein Mut11 GN=Mut11 OS=Chlamydomonas reinhardtii (Chlamydomonas smithii) PE=2 SV=1	S	Function unknown	unnamed protein product [Coffea canephora]
F01.PB17845	--	--	--	--	--	--	--	Plant protein of unknown function;; Plant protein of unknown function	UPF0481 protein At3g47200 GN=At3g47200 OS=Arabidopsis thaliana (Mouse-ear cress) PE=2 SV=1	S	Function unknown	Uncharacterized protein TCM_000684 [Theobroma cacao]
F01.PB18921	[G]	Carbohydrate transport and metabolism	--	--	--	--	--	2,3-bisphosphoglycerate-independent phosphoglycerate mutase;; Metalloenzyme superfamily	--	G	Carbohydrate transport and metabolism	Cofactor-independent phosphoglycerate mutase [Theobroma cacao]
F01.PB46409	--	--	--	--	--	[O]	Posttranslational modification, protein turnover, chaperones	ATPase family associated with various cellular activities (AAA)	Ribulose bisphosphate carboxylase/oxygenase activase 1, chloroplastic (Precursor) GN=RCA1 OS=Larrea tridentata (Creosote bush) PE=1 SV=1	O	Posttranslational modification, protein turnover, chaperones	ribulose bisphosphate carboxylase/oxygenase activase 1, chloroplastic-like [Glycine max]
F01.PB33488	[ER]	--	--	K00264|0|vvi:100246868|glutamate synthase [NADH], amyloplastic; K00264 glutamate synthase (NADPH/NADH) [EC:1.4.1.13 1.4.1.14] (A)	ko00250:Alanine, aspartate and glutamate metabolism;ko00910:Nitrogen metabolism;ko01230:Biosynthesis of amino acids	[E]	Amino acid transport and metabolism	Pyridine nucleotide-disulphide oxidoreductase;; Dihydroprymidine dehydrogenase domain II, 4Fe-4S cluster;; Pyridine nucleotide-disulphide oxidoreductase;; NAD(P)-binding Rossmann-like domain;; Pyridine nucleotide-disulphide oxidoreductase;; Flavin containing amine oxidoreductase;; Alanine dehydrogenase/PNT, C-terminal domain;; FAD binding domain;; HI0933-like protein;; Putative NAD(P)-binding;; T…	Glutamate synthase 1 [NADH], chloroplastic (Precursor) GN=GLT1 OS=Arabidopsis thaliana (Mouse-ear cress) PE=2 SV=2	E	Amino acid transport and metabolism	hypothetical protein MIMGU_mgv1a000037mg [Erythranthe guttata]
F01.PB54637	--	--	Molecular Function: DNA binding (GO:0003677);; Molecular Function: sequence-specific DNA binding transcription factor activity (GO:0003700);; Molecular Function: RNA binding (GO:0003723);; Biological Process: regulation of transcription, DNA-templated (GO:0006355);; Molecular Function: protein dimerization activity (GO:0046983);;	--	--	--	--	Helix-loop-helix DNA-binding domain	Transcription factor bHLH27 GN=F27B13.170 OS=Arabidopsis thaliana (Mouse-ear cress) PE=2 SV=1	K	Transcription	PREDICTED: transcription factor bHLH35 [Vitis vinifera]
F01.PB47533	[R]	General function prediction only	--	--	--	[R]	General function prediction only	Ankyrin repeats (3 copies);; DHHC palmitoyltransferase;; Ankyrin repeat;; Ankyrin repeats (many copies);; Ankyrin repeats (many copies);; Ankyrin repeat	Protein S-acyltransferase 24 GN=F5O24.240 OS=Arabidopsis thaliana (Mouse-ear cress) PE=2 SV=1	S	Function unknown	PREDICTED: protein S-acyltransferase 24-like [Pyrus x bretschneideri]
F01.PB10762	[E]	Amino acid transport and metabolism	--	K09645|1.21632e-91|fve:101301752|serine carboxypeptidase-like 50-like; K09645 vitellogenic carboxypeptidase-like protein [EC:3.4.16.-] (A)	--	[OE]	--	Serine carboxypeptidase;; Serine carboxypeptidase	Serine carboxypeptidase-like 50 (Precursor) GN=SCPL50 OS=Arabidopsis thaliana (Mouse-ear cress) PE=2 SV=1	E	Amino acid transport and metabolism	PREDICTED: serine carboxypeptidase-like 50-like [Fragaria vesca subsp. vesca]
F01.PB22309	[E]	Amino acid transport and metabolism	--	K00261|0|rcu:RCOM_1121650|glutamate dehydrogenase, putative (EC:1.4.1.3); K00261 glutamate dehydrogenase (NAD(P)+) [EC:1.4.1.3] (A)	ko00250:Alanine, aspartate and glutamate metabolism;ko00330:Arginine and proline metabolism;ko00910:Nitrogen metabolism	[E]	Amino acid transport and metabolism	Glutamate/Leucine/Phenylalanine/Valine dehydrogenase;; Glu/Leu/Phe/Val dehydrogenase, dimerisation domain	Glutamate dehydrogenase B GN=GDHB OS=Nicotiana plumbaginifolia (Leadwort-leaved tobacco) PE=2 SV=1	E	Amino acid transport and metabolism	unnamed protein product [Coffea canephora]
F01.PB49650	[R]	General function prediction only	--	--	--	[R]	General function prediction only	Ankyrin repeats (3 copies);; Ankyrin repeat;; Ankyrin repeat;; Ankyrin repeats (many copies);; Ankyrin repeats (many copies)	Ankyrin repeat domain-containing protein EMB506, chloroplastic (Precursor) GN=EMB506 OS=Arabidopsis thaliana (Mouse-ear cress) PE=1 SV=1	S	Function unknown	PREDICTED: ankyrin-2 [Vitis vinifera]
F01.PB30408	[K]	Transcription	--	K09419|1.88818e-33|mdm:103403040|heat shock factor protein HSF24; K09419 heat shock transcription factor, other eukaryote (A)	--	[K]	Transcription	HSF-type DNA-binding	Heat shock factor protein HSF24 GN=HSF24 OS=Solanum peruvianum (Peruvian tomato) PE=2 SV=1	K	Transcription	PREDICTED: heat shock factor protein HSF24 [Nicotiana sylvestris]
F01.PB39842	--	--	--	--	--	--	--	--	Protein NLP3 OS=Oryza sativa subsp. japonica (Rice) PE=3 SV=1	S	Function unknown	PREDICTED: LOW QUALITY PROTEIN: protein NLP7-like [Cucumis melo]
F01.PB20245	--	--	--	--	--	[M]	Cell wall/membrane/envelope biogenesis	Pectinacetylesterase	--	S	Function unknown	PREDICTED: protein notum homolog [Sesamum indicum]
F01.PB37053	[L]	Replication, recombination and repair	--	K02327|0|vvi:100246530|DNA polymerase delta catalytic subunit; K02327 DNA polymerase delta subunit 1 [EC:2.7.7.7] (A)	ko00230:Purine metabolism;ko00240:Pyrimidine metabolism;ko03030:DNA replication;ko03410:Base excision repair;ko03420:Nucleotide excision repair;ko03430:Mismatch repair;ko03440:Homologous recombination	[L]	Replication, recombination and repair	DNA polymerase family B;; DNA polymerase family B, exonuclease domain;; C4-type zinc-finger of DNA polymerase delta;; DNA polymerase type B, organellar and viral	DNA polymerase delta catalytic subunit GN=POLD1 OS=Oryza sativa subsp. japonica (Rice) PE=2 SV=1	L	Replication, recombination and repair	hypothetical protein JCGZ_22891 [Jatropha curcas]
F01.PB39596	--	--	--	--	--	--	--	--	B2 protein OS=Daucus carota (Wild carrot) PE=2 SV=1	--	--	unnamed protein product [Coffea canephora]
F01.PB29748	[U]	Intracellular trafficking, secretion, and vesicular transport	--	--	--	[U]	Intracellular trafficking, secretion, and vesicular transport	Sec23/Sec24 trunk domain;; Sec23/Sec24 helical domain	Protein transport protein Sec24-like At3g07100 GN=At3g07100 OS=Arabidopsis thaliana (Mouse-ear cress) PE=2 SV=2	U	Intracellular trafficking, secretion, and vesicular transport	PREDICTED: protein transport protein Sec24-like At3g07100 [Vitis vinifera]
F01.PB57446	[RTKL]	--	--	K13430|7.7357e-77|brp:103856003|serine/threonine-protein kinase PBS1-like; K13430 serine/threonine-protein kinase PBS1 [EC:2.7.11.1] (A)	ko04626:Plant-pathogen interaction	[T]	Signal transduction mechanisms	Protein kinase domain;; Protein tyrosine kinase	Serine/threonine-protein kinase PBS1 GN=PBS1 OS=Arabidopsis thaliana (Mouse-ear cress) PE=1 SV=1	T	Signal transduction mechanisms	serine/threonine-protein kinase PBS1, partial [Chrysanthemum boreale]
F01.PB31932	--	--	--	K14050|0|vvi:100248920|uncharacterized LOC100248920; K14050 geranylgeranyl transferase type-2 subunit alpha [EC:2.5.1.60] (A)	--	[O]	Posttranslational modification, protein turnover, chaperones	Protein prenyltransferase alpha subunit repeat;; Leucine Rich repeats (2 copies)	Protein farnesyltransferase/geranylgeranyltransferase type-1 subunit alpha GN=FTA OS=Solanum lycopersicum (Tomato) PE=1 SV=1	O	Posttranslational modification, protein turnover, chaperones	PREDICTED: geranylgeranyl transferase type-2 subunit alpha [Sesamum indicum]
F01.PB6945	[L]	Replication, recombination and repair	--	K12815|9.70157e-56|tcc:TCM_036535|Pre-mRNA-splicing factor ATP-dependent RNA helicase PRP16 isoform 1; K12815 pre-mRNA-splicing factor ATP-dependent RNA helicase DHX38/PRP16 [EC:3.6.4.13] (A)	ko03040:Spliceosome	[A]	RNA processing and modification	--	Probable pre-mRNA-splicing factor ATP-dependent RNA helicase GN=At3g26560 OS=Arabidopsis thaliana (Mouse-ear cress) PE=1 SV=2	L	Replication, recombination and repair	hypothetical protein M569_16181, partial [Genlisea aurea]
F01.PB30385	--	--	--	--	--	--	--	Glycosyl hydrolases family 17	Glucan endo-1,3-beta-glucosidase (Precursor) GN=GLC1 OS=Triticum aestivum (Wheat) PE=2 SV=1	G	Carbohydrate transport and metabolism	unnamed protein product [Coffea canephora]
F01.PB31051	--	--	--	--	--	--	--	Nodulin-like;; Major Facilitator Superfamily	--	S	Function unknown	PREDICTED: uncharacterized protein LOC103326070 [Prunus mume]
F01.PB13277	[I]	Lipid transport and metabolism	--	--	--	[I]	Lipid transport and metabolism	Putative lysophospholipase;; Alpha/beta hydrolase family;; Alpha/beta hydrolase family	Caffeoylshikimate esterase GN=CSE OS=Arabidopsis thaliana (Mouse-ear cress) PE=1 SV=1	I	Lipid transport and metabolism	PREDICTED: caffeoylshikimate esterase-like [Solanum tuberosum]
F01.PB46220	[KAD]	--	--	K09422|2.42783e-82|mdm:103450006|transcription factor RAX2-like; K09422 myb proto-oncogene protein, plant (A)	--	[K]	Transcription	Myb-like DNA-binding domain;; Myb-like DNA-binding domain	Transcription factor RAX3 GN=T16K5.40 OS=Arabidopsis thaliana (Mouse-ear cress) PE=2 SV=1	K	Transcription	PREDICTED: transcription factor RAX2 [Populus euphratica]
F01.PB28789	[Q]	Secondary metabolites biosynthesis, transport and catabolism	--	--	--	[Q]	Secondary metabolites biosynthesis, transport and catabolism	Cytochrome P450;; Cytochrome P450	Flavonoid 3&apos;-monooxygenase GN=CYP75B2 OS=Petunia hybrida (Petunia) PE=2 SV=1	Q	Secondary metabolites biosynthesis, transport and catabolism	PREDICTED: geraniol 8-hydroxylase-like [Nicotiana tomentosiformis]
F01.PB23990	[O]	Posttranslational modification, protein turnover, chaperones	--	K03347|0|sot:102579979|cullin-1-like; K03347 cullin 1 (A)	ko04120:Ubiquitin mediated proteolysis;ko04141:Protein processing in endoplasmic reticulum	[D]	Cell cycle control, cell division, chromosome partitioning	Cullin family;; Cullin protein neddylation domain;; Cullin family	Cullin-1 GN=CUL1 OS=Arabidopsis thaliana (Mouse-ear cress) PE=1 SV=1	O	Posttranslational modification, protein turnover, chaperones	PREDICTED: cullin-1-like [Nicotiana sylvestris]
F01.PB960	--	--	--	--	--	[GC]	--	--	UDP-glycosyltransferase 89B1 GN=UGT89B1 OS=Arabidopsis thaliana (Mouse-ear cress) PE=2 SV=2	S	Function unknown	PREDICTED: UDP-glycosyltransferase 89B1-like [Citrus sinensis]
F01.PB47929	[S]	Function unknown	--	--	--	--	--	NB-ARC domain;; Leucine Rich repeats (2 copies);; Leucine Rich Repeat;; Arabidopsis broad-spectrum mildew resistance protein RPW8	Probable disease resistance protein At5g66900 GN=At5g66900 OS=Arabidopsis thaliana (Mouse-ear cress) PE=3 SV=1	S	Function unknown	disease resistance protein [Vitis pseudoreticulata]
F01.PB17529	--	--	--	--	--	--	--	--	--	S	Function unknown	PREDICTED: uncharacterized protein LOC105122202 isoform X2 [Populus euphratica]
F01.PB7818	--	--	--	K07300|8.69884e-137|cit:102629587|vacuolar cation/proton exchanger 3-like; K07300 Ca2+:H+ antiporter (A)	--	[P]	Inorganic ion transport and metabolism	Sodium/calcium exchanger protein	Vacuolar cation/proton exchanger 3 GN=CAX3 OS=Arabidopsis thaliana (Mouse-ear cress) PE=1 SV=1	P	Inorganic ion transport and metabolism	hypothetical protein CICLE_v10011720mg [Citrus clementina]
F01.PB57126	[V]	Defense mechanisms	--	K05658|0|vvi:100259227|ABC transporter B family member 13-like; K05658 ATP-binding cassette, subfamily B (MDR/TAP), member 1 [EC:3.6.3.44] (A)	ko02010:ABC transporters	[Q]	Secondary metabolites biosynthesis, transport and catabolism	ABC transporter;; ABC transporter transmembrane region;; AAA domain;; RecF/RecN/SMC N terminal domain;; AAA domain;; P-loop containing region of AAA domain;; Predicted ATPase of the ABC class;; AAA ATPase domain;; AAA domain;; Part of AAA domain;; Protein of unknown function, DUF258;; ATPase family associated with various cellular activities (AAA);; Molybdopterin guanine dinucleotide synthesis pr…	ABC transporter B family member 13 GN=F13K9.5 OS=Arabidopsis thaliana (Mouse-ear cress) PE=3 SV=1	V	Defense mechanisms	PREDICTED: ABC transporter B family member 13-like [Vitis vinifera]
F01.PB23173	--	--	--	K11593|0|vvi:100241029|protein argonaute 4; K11593 eukaryotic translation initiation factor 2C (A)	--	[J]	Translation, ribosomal structure and biogenesis	Piwi domain;; PAZ domain;; Domain of unknown function (DUF1785)	Protein argonaute 4A GN=P0038F12.13 OS=Oryza sativa subsp. japonica (Rice) PE=2 SV=1	J	Translation, ribosomal structure and biogenesis	argonaute 4-like protein [Pelargonium x hortorum]
F01.PB10104	--	--	--	--	--	--	--	WRKY DNA -binding domain	Probable WRKY transcription factor 40 GN=WRKY40 OS=Arabidopsis thaliana (Mouse-ear cress) PE=1 SV=1	K	Transcription	WRKY transcription factor [Artemisia annua]
F01.PB39244	[C]	Energy production and conversion	--	K02111|0|tcc:ThcaC_p006|atpA; ATP synthase CF1 alpha subunit; K02111 F-type H+-transporting ATPase subunit alpha [EC:3.6.3.14] (A)	ko00190:Oxidative phosphorylation;ko00195:Photosynthesis	[C]	Energy production and conversion	ATP synthase alpha/beta family, nucleotide-binding domain;; ATP synthase alpha/beta family, beta-barrel domain;; HAS barrel domain;; ATP synthase alpha/beta chain, C terminal domain;; ATP synthase alpha/beta family, nucleotide-binding domain;; ATP synthase B/B' CF(0);; ATP synthase subunit C	ATP synthase subunit alpha, chloroplastic {ECO:0000255|HAMAP-Rule:MF_01346} OS=Helianthus annuus (Common sunflower) PE=3 SV=1	C	Energy production and conversion	ATP synthase CF1 alpha subunit (chloroplast) [Chrysanthemum x morifolium]
F01.PB23986	[IR]	--	--	K04715|0|sot:102583597|ceramide kinase-like; K04715 ceramide kinase [EC:2.7.1.138] (A)	ko00600:Sphingolipid metabolism	[IT]	--	Diacylglycerol kinase catalytic domain	Ceramide kinase GN=CERK OS=Arabidopsis thaliana (Mouse-ear cress) PE=1 SV=1	I	Lipid transport and metabolism	PREDICTED: ceramide kinase-like [Solanum tuberosum]
F01.PB9804	[P]	Inorganic ion transport and metabolism	--	K01674|3.5842e-27|pop:POPTR_0006s12380g|hypothetical protein; K01674 carbonic anhydrase [EC:4.2.1.1] (A)	ko00910:Nitrogen metabolism	[R]	General function prediction only	Eukaryotic-type carbonic anhydrase	Alpha carbonic anhydrase 7 (Precursor) GN=ACA7 OS=Arabidopsis thaliana (Mouse-ear cress) PE=2 SV=1	P	Inorganic ion transport and metabolism	PREDICTED: alpha carbonic anhydrase 7-like [Populus euphratica]
F01.PB50323	[O]	Posttranslational modification, protein turnover, chaperones	--	K03032|2.66317e-16|sly:101259750|26S proteasome non-ATPase regulatory subunit 1 homolog A; K03032 26S proteasome regulatory subunit N2 (A)	ko03050:Proteasome	[O]	Posttranslational modification, protein turnover, chaperones	--	26S proteasome non-ATPase regulatory subunit 1 homolog B GN=RPN2B OS=Arabidopsis thaliana (Mouse-ear cress) PE=1 SV=1	O	Posttranslational modification, protein turnover, chaperones	putative 26S proteasome subunit RPN2a [Capsicum chinense]
F01.PB19640	--	--	--	K13199|8.50787e-34|cit:102609479|plasminogen activator inhibitor 1 RNA-binding protein-like; K13199 plasminogen activator inhibitor 1 RNA-binding protein (A)	--	[R]	General function prediction only	Stm1;; Hyaluronan / mRNA binding family	--	S	Function unknown	hypothetical protein JCGZ_03462 [Jatropha curcas]
F01.PB52808	[Z]	Cytoskeleton	Molecular Function: structural constituent of cytoskeleton (GO:0005200);; Molecular Function: ATP binding (GO:0005524);; Cellular Component: cell wall (GO:0005618);; Cellular Component: nucleolus (GO:0005730);; Cellular Component: mitochondrion (GO:0005739);; Cellular Component: cytosol (GO:0005829);; Cellular Component: cytoskeleton (GO:0005856);; Cellular Component: plasma membrane (GO:0005886)…	K10355|0|vvi:100232866|ACT1, act2, actin; actin-7; K10355 actin, other eukaryote (A)	--	[Z]	Cytoskeleton	Actin;; Actin	Actin-7 GN=ACT7 OS=Arabidopsis thaliana (Mouse-ear cress) PE=1 SV=1	Z	Cytoskeleton	unnamed protein product [Vitis vinifera]
F01.PB54384	[V]	Defense mechanisms	--	K05658|0|tcc:TCM_004938|ATP binding cassette subfamily B4 isoform 1; K05658 ATP-binding cassette, subfamily B (MDR/TAP), member 1 [EC:3.6.3.44] (A)	ko02010:ABC transporters	[Q]	Secondary metabolites biosynthesis, transport and catabolism	ABC transporter transmembrane region;; ABC transporter;; AAA domain;; RecF/RecN/SMC N terminal domain;; AAA ATPase domain;; P-loop containing region of AAA domain;; Predicted ATPase of the ABC class;; Protein of unknown function, DUF258;; AAA domain;; AAA domain;; Zeta toxin;; AAA domain (dynein-related subfamily);; DEAD/DEAH box helicase	ABC transporter B family member 21 GN=T17J13.110 OS=Arabidopsis thaliana (Mouse-ear cress) PE=1 SV=2	V	Defense mechanisms	ATP binding cassette subfamily B4 isoform 1 [Theobroma cacao]
F01.PB40470	[P]	Inorganic ion transport and metabolism	--	K14950|0|tcc:TCM_025159|P-type ATPase transporter; K14950 cation-transporting ATPase 13A1 [EC:3.6.3.-] (A)	--	[P]	Inorganic ion transport and metabolism	E1-E2 ATPase;; haloacid dehalogenase-like hydrolase;; Putative hydrolase of sodium-potassium ATPase alpha subunit	Probable manganese-transporting ATPase PDR2 GN=MQM1.11 OS=Arabidopsis thaliana (Mouse-ear cress) PE=1 SV=1	P	Inorganic ion transport and metabolism	PREDICTED: probable manganese-transporting ATPase PDR2 [Sesamum indicum]
F01.PB13740	--	--	--	K14431|7.31295e-119|sly:101262685|transcription factor HBP-1b(c38); K14431 transcription factor TGA (A)	ko04075:Plant hormone signal transduction	--	--	Seed dormancy control;; bZIP transcription factor;; Basic region leucine zipper	Transcription factor HBP-1b(c38) OS=Triticum aestivum (Wheat) PE=2 SV=1	K	Transcription	PREDICTED: transcription factor HBP-1b(c1)-like isoform X1 [Sesamum indicum]
F01.PB38913	--	--	--	K00901|4.1828e-138|ath:AT5G57690|DGK4; diacylglycerol kinase 4; K00901 diacylglycerol kinase (ATP) [EC:2.7.1.107] (A)	ko00561:Glycerolipid metabolism;ko00564:Glycerophospholipid metabolism;ko04070:Phosphatidylinositol signaling system	[IT]	--	Diacylglycerol kinase accessory domain;; Diacylglycerol kinase accessory domain;; Diacylglycerol kinase catalytic domain	Diacylglycerol kinase 4 GN=DGK4 OS=Arabidopsis thaliana (Mouse-ear cress) PE=2 SV=1	I	Lipid transport and metabolism	diacylglycerol kinase 4 [Arabidopsis thaliana]
F01.PB42646	--	--	--	--	--	[T]	Signal transduction mechanisms	NB-ARC domain	Probable disease resistance protein At4g27220 GN=At4g27220 OS=Arabidopsis thaliana (Mouse-ear cress) PE=2 SV=1	S	Function unknown	PREDICTED: probable disease resistance protein At4g27220 [Pyrus x bretschneideri]
F01.PB28473	[RTKL]	--	--	--	--	[D]	Cell cycle control, cell division, chromosome partitioning	Protein kinase domain;; Protein tyrosine kinase	Probable serine/threonine-protein kinase At1g54610 GN=At1g54610 OS=Arabidopsis thaliana (Mouse-ear cress) PE=1 SV=1	T	Signal transduction mechanisms	PREDICTED: probable serine/threonine-protein kinase At1g54610 [Nicotiana sylvestris]
F01.PB32605	--	--	--	K01535|0|pda:103707081|plasma membrane ATPase 4-like; K01535 H+-transporting ATPase [EC:3.6.3.6] (A)	ko00190:Oxidative phosphorylation	[P]	Inorganic ion transport and metabolism	E1-E2 ATPase;; haloacid dehalogenase-like hydrolase;; haloacid dehalogenase-like hydrolase;; Putative hydrolase of sodium-potassium ATPase alpha subunit	Plasma membrane ATPase 4 GN=PMA4 OS=Nicotiana plumbaginifolia (Leadwort-leaved tobacco) PE=2 SV=1	P	Inorganic ion transport and metabolism	plasma membrane H+-ATPase [Daucus carota]
F01.PB61234	[KAD]	--	--	K17964|4.05268e-171|cic:CICLE_v10010938mg|hypothetical protein; K17964 leucine-rich PPR motif-containing protein, mitochondrial (A)	--	[R]	General function prediction only	PPR repeat family;; PPR repeat;; PPR repeat;; Pentatricopeptide repeat domain;; Tetratricopeptide repeat;; Myb-like DNA-binding domain;; Myb-like DNA-binding domain	Pentatricopeptide repeat-containing protein At5g61990, mitochondrial (Precursor) GN=At5g61990 OS=Arabidopsis thaliana (Mouse-ear cress) PE=2 SV=1	S	Function unknown	PREDICTED: pentatricopeptide repeat-containing protein At5g61990, mitochondrial [Beta vulgaris subsp. vulgaris]
F01.PB11776	--	--	--	--	--	--	--	bHLH-MYC and R2R3-MYB transcription factors N-terminal;; Helix-loop-helix DNA-binding domain	Transcription factor bHLH13 GN=F6F3.7 OS=Arabidopsis thaliana (Mouse-ear cress) PE=2 SV=1	K	Transcription	Myc2 bHLH protein [Vitis vinifera]
F01.PB31858	--	--	--	K01662|2.93092e-13|atr:s00052p00100800|AMTR_s00052p00100800; hypothetical protein; K01662 1-deoxy-D-xylulose-5-phosphate synthase [EC:2.2.1.7] (A)	ko00730:Thiamine metabolism;ko00900:Terpenoid backbone biosynthesis	[G]	Carbohydrate transport and metabolism	--	Chlorophyll a-b binding protein 6, chloroplastic (Precursor) GN=F28P10.130 OS=Arabidopsis thaliana (Mouse-ear cress) PE=1 SV=1	H	Coenzyme transport and metabolism	hypothetical protein AMTR_s00052p00100800 [Amborella trichopoda]
F01.PB30827	--	--	--	--	--	[S]	Function unknown	Uncharacterised conserved protein (DUF2359)	--	S	Function unknown	PREDICTED: uncharacterized protein LOC100264607 [Vitis vinifera]
F01.PB37984	--	--	--	--	--	[R]	General function prediction only	Leucine rich repeat;; F-box-like;; F-box domain	F-box/LRR-repeat protein 15 GN=FBL15 OS=Arabidopsis thaliana (Mouse-ear cress) PE=2 SV=2	S	Function unknown	PREDICTED: F-box/LRR-repeat protein 15-like [Pyrus x bretschneideri]
F01.PB27467	[S]	Function unknown	--	--	--	[R]	General function prediction only	Leucine rich repeat;; Leucine Rich repeats (2 copies);; Leucine Rich Repeat;; Leucine Rich repeat;; Leucine rich repeat	Receptor-like protein 12 (Precursor) GN=RLP12 OS=Arabidopsis thaliana (Mouse-ear cress) PE=2 SV=2	S	Function unknown	hypothetical protein CICLE_v10010939mg [Citrus clementina]
F01.PB34749	--	--	--	--	--	--	--	--	--	S	Function unknown	PREDICTED: uncharacterized protein LOC100251255 [Vitis vinifera]
F01.PB40772	[T]	Signal transduction mechanisms	--	K12120|0|vvi:100240824|PHYA; phytochrome A; K12120 phytochrome A (A)	ko04712:Circadian rhythm - plant	--	--	Phytochrome region;; PAS fold;; GAF domain;; PAS fold;; PAS domain;; Histidine kinase-, DNA gyrase B-, and HSP90-like ATPase;; PAS fold;; His Kinase A (phospho-acceptor) domain;; PAS fold	Phytochrome A1 GN=PHYA1 OS=Nicotiana tabacum (Common tobacco) PE=3 SV=1	T	Signal transduction mechanisms	phytochrome a [Chrysanthemum seticuspe f. boreale]
F01.PB8030	--	--	--	--	--	[R]	General function prediction only	--	--	S	Function unknown	PREDICTED: uncharacterized protein LOC104096711 isoform X2 [Nicotiana tomentosiformis]
F01.PB41297	--	--	--	--	--	[R]	General function prediction only	--	--	S	Function unknown	PREDICTED: uncharacterized protein LOC104445096 isoform X2 [Eucalyptus grandis]
F01.PB334	--	--	--	K14484|2.34623e-72|pop:POPTR_0005s23970g|POPTRDRAFT_831610; auxin-induced protein 22B; K14484 auxin-responsive protein IAA (A)	ko04075:Plant hormone signal transduction	--	--	AUX/IAA family	Auxin-induced protein 22D GN=AUX22D OS=Vigna radiata var. radiata (Mung bean) PE=2 SV=1	K	Transcription	PREDICTED: auxin-induced protein 22D-like [Nicotiana tomentosiformis]
F01.PB546	--	--	--	K06685|5.63935e-148|sot:102584591|MOB kinase activator-like 1-like; K06685 MOB kinase activator 1 (A)	--	[D]	Cell cycle control, cell division, chromosome partitioning	Mob1/phocein family	MOB kinase activator-like 1 GN=At4g19045 OS=Arabidopsis thaliana (Mouse-ear cress) PE=2 SV=1	S	Function unknown	PREDICTED: MOB kinase activator-like 1 [Sesamum indicum]
F01.PB2181	[C]	Energy production and conversion	--	--	--	[C]	Energy production and conversion	Aldehyde dehydrogenase family	Aldehyde dehydrogenase 22A1 (Precursor) GN=ALDH22A1 OS=Arabidopsis thaliana (Mouse-ear cress) PE=2 SV=2	C	Energy production and conversion	hypothetical protein CISIN_1g007627mg [Citrus sinensis]
F01.PB5049	[R]	General function prediction only	--	K12890|6.06595e-97|mtr:MTR_3g092580|RNA-binding protein; K12890 splicing factor, arginine/serine-rich 1/9 (A)	ko03040:Spliceosome	[A]	RNA processing and modification	RNA recognition motif. (a.k.a. RRM, RBD, or RNP domain);; RNA recognition motif (a.k.a. RRM, RBD, or RNP domain);; RNA recognition motif. (a.k.a. RRM, RBD, or RNP domain)	Serine/arginine-rich splicing factor SR34A OS=Arabidopsis thaliana (Mouse-ear cress) PE=2 SV=1	S	Function unknown	RNA-binding protein [Medicago truncatula]
F01.PB44865	[R]	General function prediction only	--	K07904|1.92081e-146|cit:102618870|ras-related protein RABA1f-like; K07904 Ras-related protein Rab-11A (A)	ko04144:Endocytosis	[U]	Intracellular trafficking, secretion, and vesicular transport	Ras family;; Miro-like protein;; ADP-ribosylation factor family;; 50S ribosome-binding GTPase;; Elongation factor Tu GTP binding domain	Ras-related protein RABA1f GN=RABA1F OS=Arabidopsis thaliana (Mouse-ear cress) PE=2 SV=1	S	Function unknown	unnamed protein product [Coffea canephora]
F01.PB23911	--	--	--	--	--	--	--	GDP-fucose protein O-fucosyltransferase;; GDP-fucose protein O-fucosyltransferase	Uncharacterized protein At1g04910 GN=At1g04910 OS=Arabidopsis thaliana (Mouse-ear cress) PE=2 SV=1	S	Function unknown	PREDICTED: uncharacterized protein At1g04910 isoform X3 [Nicotiana sylvestris]
F01.PB10775	[C]	Energy production and conversion	--	K02136|0|pxb:103930672|ATP synthase subunit gamma, mitochondrial-like; K02136 F-type H+-transporting ATPase subunit gamma (A)	ko00190:Oxidative phosphorylation	[C]	Energy production and conversion	ATP synthase	ATP synthase subunit gamma, mitochondrial (Precursor) GN=ATPC OS=Ipomoea batatas (Sweet potato) PE=1 SV=2	C	Energy production and conversion	PREDICTED: ATP synthase subunit gamma, mitochondrial-like [Pyrus x bretschneideri]
F01.PB54103	--	--	--	--	--	--	--	--	Pathogen-related protein OS=Hordeum vulgare (Barley) PE=2 SV=2	S	Function unknown	conserved hypothetical protein [Ricinus communis]
F01.PB20855	[R]	General function prediction only	--	--	--	[T]	Signal transduction mechanisms	WD domain, G-beta repeat	DENN domain and WD repeat-containing protein SCD1 {ECO:0000305} OS=Arabidopsis thaliana (Mouse-ear cress) PE=1 SV=1	S	Function unknown	PREDICTED: uncharacterized protein LOC104216452 isoform X2 [Nicotiana sylvestris]
F01.PB17852	--	--	--	K00454|0|sot:102596456|linoleate 13S-lipoxygenase 2-1, chloroplastic-like; K00454 lipoxygenase [EC:1.13.11.12] (A)	ko00591:Linoleic acid metabolism;ko00592:alpha-Linolenic acid metabolism	--	--	Lipoxygenase	Linoleate 13S-lipoxygenase 2-1, chloroplastic (Precursor) GN=LOX2.1 OS=Solanum tuberosum (Potato) PE=1 SV=1	S	Function unknown	putative 13-lipoxygenase [Capsicum annuum]
F01.PB37495	[O]	Posttranslational modification, protein turnover, chaperones	--	K03283|0|sly:101254866|heat shock cognate 70 kDa protein 2-like; K03283 heat shock 70kDa protein 1/8 (A)	ko03040:Spliceosome;ko04141:Protein processing in endoplasmic reticulum;ko04144:Endocytosis	[O]	Posttranslational modification, protein turnover, chaperones	Hsp70 protein;; Hsp70 protein	Heat shock cognate 70 kDa protein 2 GN=HSC-2 OS=Solanum lycopersicum (Tomato) PE=1 SV=1	O	Posttranslational modification, protein turnover, chaperones	heat shock protein 70 [Chrysanthemum x morifolium]
F01.PB55259	--	--	--	K03456|5.83622e-16|cam:101504161|serine/threonine-protein phosphatase 2A 65 kDa regulatory subunit A beta isoform-like; K03456 serine/threonine-protein phosphatase 2A regulatory subunit A (A)	ko03015:mRNA surveillance pathway	[T]	Signal transduction mechanisms	--	Protein phosphatase PP2A regulatory subunit A (Fragment) OS=Pisum sativum (Garden pea) PE=2 SV=1	T	Signal transduction mechanisms	PREDICTED: serine/threonine-protein phosphatase 2A 65 kDa regulatory subunit A beta isoform-like isoform X1 [Cicer arietinum]
F01.PB40546	[KL]	--	--	--	--	[R]	General function prediction only	SNF2 family N-terminal domain;; Domain of Unknown Function (DUF1086);; Chromo (CHRromatin Organisation MOdifier) domain;; Domain of Unknown Function (DUF1087);; Helicase conserved C-terminal domain;; PHD-finger;; Class II histone deacetylase complex subunits 2 and 3;; CHDCT2 (NUC038) domain	CHD3-type chromatin-remodeling factor PICKLE GN=At2g25170 OS=Arabidopsis thaliana (Mouse-ear cress) PE=1 SV=1	L	Replication, recombination and repair	PREDICTED: CHD3-type chromatin-remodeling factor PICKLE [Vitis vinifera]
F01.PB42293	--	--	--	K11446|0|rcu:RCOM_0609080|transcription factor, putative; K11446 histone demethylase JARID1 [EC:1.14.11.-] (A)	--	[R]	General function prediction only	JmjC domain, hydroxylase;; F/Y rich C-terminus;; C5HC2 zinc finger;; F/Y-rich N-terminus;; jmjN domain	Putative lysine-specific demethylase JMJ16 GN=F22O13.10 OS=Arabidopsis thaliana (Mouse-ear cress) PE=2 SV=1	S	Function unknown	hypothetical protein MIMGU_mgv1a026881mg [Erythranthe guttata]
F01.PB18677	[K]	Transcription	--	K03027|2.44506e-168|cic:CICLE_v10008413mg|hypothetical protein; K03027 DNA-directed RNA polymerases I and III subunit RPAC1 (A)	ko00230:Purine metabolism;ko00240:Pyrimidine metabolism;ko03020:RNA polymerase	[K]	Transcription	RNA polymerase Rpb3/RpoA insert domain;; RNA polymerase Rpb3/Rpb11 dimerisation domain	DNA-directed RNA polymerases II, IV and V subunit 3 GN=At2g15430 OS=Arabidopsis thaliana (Mouse-ear cress) PE=1 SV=1	K	Transcription	PREDICTED: DNA-directed RNA polymerases I and III subunit rpac1 isoform X1 [Nicotiana sylvestris]
F01.PB9934	--	--	--	--	--	[O]	Posttranslational modification, protein turnover, chaperones	Myb-like DNA-binding domain;; Myb-like DNA-binding domain	Transcription factor DIVARICATA GN=DIVARICATA OS=Antirrhinum majus (Garden snapdragon) PE=2 SV=1	K	Transcription	DIV2B protein, partial [Diervilla sessilifolia]
F01.PB46386	[IM]	--	--	K03527|0|vvi:100267479|4-hydroxy-3-methylbut-2-enyl diphosphate reductase, chloroplastic; K03527 4-hydroxy-3-methylbut-2-enyl diphosphate reductase [EC:1.17.1.2] (A)	ko00900:Terpenoid backbone biosynthesis	--	--	LytB protein	4-hydroxy-3-methylbut-2-enyl diphosphate reductase, chloroplastic (Precursor) GN=OSJNBa0079G12.18 OS=Oryza sativa subsp. japonica (Rice) PE=2 SV=1	I	Lipid transport and metabolism	IPP/DMAPP synthase [Stevia rebaudiana]
F01.PB26152	--	--	--	--	--	--	--	--	--	S	Function unknown	PREDICTED: uncharacterized protein LOC105157447 [Sesamum indicum]
F01.PB21239	--	--	--	--	--	[U]	Intracellular trafficking, secretion, and vesicular transport	VHS domain;; GAT domain	--	S	Function unknown	hypothetical protein JCGZ_17684 [Jatropha curcas]
F01.PB32007	--	--	--	K04650|2.94887e-53|mdm:103432458|uncharacterized LOC103432458; K04650 nuclear receptor co-repressor 1 (A)	--	[K]	Transcription	Myb-like DNA-binding domain;; Myb-like DNA-binding domain	--	K	Transcription	hypothetical protein JCGZ_23950 [Jatropha curcas]
F01.PB6438	--	--	--	--	--	--	--	Protein of unknown function (DUF760)	--	S	Function unknown	PREDICTED: uncharacterized protein LOC100251038 [Vitis vinifera]
F01.PB49671	--	--	--	--	--	--	--	RNA recognition motif. (a.k.a. RRM, RBD, or RNP domain);; Domain of unknown function (DUF4283);; RNA recognition motif (a.k.a. RRM, RBD, or RNP domain)	--	--	--	hypothetical protein MTR_5g065250 [Medicago truncatula]
F01.PB50710	--	--	--	K13422|0|vvi:100250607|transcription factor MYC2-like; K13422 transcription factor MYC2 (A)	ko04075:Plant hormone signal transduction	--	--	bHLH-MYC and R2R3-MYB transcription factors N-terminal;; Helix-loop-helix DNA-binding domain	Transcription factor MYC4 GN=T6K21.60 OS=Arabidopsis thaliana (Mouse-ear cress) PE=1 SV=1	K	Transcription	PREDICTED: transcription factor MYC2-like [Nicotiana sylvestris]
F01.PB32531	--	--	--	--	--	--	--	XS domain	--	S	Function unknown	PREDICTED: uncharacterized protein LOC100267656 [Vitis vinifera]
F01.PB8244	--	--	--	--	--	[O]	Posttranslational modification, protein turnover, chaperones	--	E3 ubiquitin-protein ligase RHF2A GN=RHF2A OS=Arabidopsis thaliana (Mouse-ear cress) PE=2 SV=1	O	Posttranslational modification, protein turnover, chaperones	PREDICTED: E3 ubiquitin-protein ligase RHF2A [Vitis vinifera]
F01.PB53747	--	--	--	K01714|9.70659e-36|vvi:100262665|4-hydroxy-tetrahydrodipicolinate synthase, chloroplastic; K01714 4-hydroxy-tetrahydrodipicolinate synthase [EC:4.3.3.7] (A)	ko00300:Lysine biosynthesis;ko01230:Biosynthesis of amino acids	--	--	--	4-hydroxy-tetrahydrodipicolinate synthase 2, chloroplastic (Precursor) GN=DHDPS2 OS=Arabidopsis thaliana (Mouse-ear cress) PE=1 SV=2	E	Amino acid transport and metabolism	hypothetical protein JCGZ_22388 [Jatropha curcas]
F01.PB34276	[RTKL]	--	--	--	--	--	--	Protein kinase domain;; Protein tyrosine kinase;; Leucine Rich repeats (2 copies);; Leucine rich repeat;; Leucine Rich Repeat;; Leucine Rich repeat;; Leucine rich repeat	LRR receptor-like serine/threonine-protein kinase ERL1 {ECO:0000303|PubMed:14985254} (Precursor) OS=Arabidopsis thaliana (Mouse-ear cress) PE=1 SV=1	S	Function unknown	ERECTA-like 1 [Theobroma cacao]
F01.PB12601	[E]	Amino acid transport and metabolism	--	K16296|8.31532e-129|pper:PRUPE_ppa016992mg|hypothetical protein; K16296 serine carboxypeptidase-like clade I [EC:3.4.16.-] (A)	--	[OE]	--	Serine carboxypeptidase	Serine carboxypeptidase-like 8 (Precursor) OS=Arabidopsis thaliana (Mouse-ear cress) PE=1 SV=2	E	Amino acid transport and metabolism	hypothetical protein PRUPE_ppa016992mg, partial [Prunus persica]
F01.PB43034	--	--	--	K17592|0|tcc:TCM_007738|Binding protein, putative isoform 1; K17592 sacsin (A)	--	--	--	--	--	S	Function unknown	Binding protein, putative isoform 1 [Theobroma cacao]
F01.PB14492	--	--	--	--	--	--	--	--	--	S	Function unknown	Transcription factor bHLH69, putative [Theobroma cacao]
F01.PB51887	[O]	Posttranslational modification, protein turnover, chaperones	--	K08596|4.38723e-108|mtr:MTR_3g100390|Sentrin-specific protease; K08596 sentrin-specific protease 7 [EC:3.4.22.68] (A)	--	[O]	Posttranslational modification, protein turnover, chaperones	Ulp1 protease family, C-terminal catalytic domain;; Ulp1 protease family, C-terminal catalytic domain	Probable ubiquitin-like-specific protease 2B OS=Arabidopsis thaliana (Mouse-ear cress) PE=1 SV=3	O	Posttranslational modification, protein turnover, chaperones	Ulp1 protease family, carboxy-terminal domain protein [Medicago truncatula]
F01.PB39635	--	--	--	K08770|1.54507e-82|pmum:103342112|polyubiquitin-like; K08770 ubiquitin C (A)	--	[OR]	--	Protein kinase domain;; Protein tyrosine kinase;; Ubiquitin family;; Ubiquitin-2 like Rad60 SUMO-like;; Ubiquitin-like domain;; Ubiquitin family;; Ubiquitin-2 like Rad60 SUMO-like;; Ubiquitin family;; Ubiquitin family;; Ubiquitin-2 like Rad60 SUMO-like;; Ubiquitin family;; Ubiquitin-2 like Rad60 SUMO-like;; Ubiquitin family	NEDD8-like protein RUB2 (Precursor) GN=T20F21.24 OS=Arabidopsis thaliana (Mouse-ear cress) PE=1 SV=3	O	Posttranslational modification, protein turnover, chaperones	PREDICTED: uncharacterized protein LOC103342112 isoform X3 [Prunus mume]
F01.PB20285	--	--	--	K14515|6.77559e-49|vvi:100249270|EIN3-binding F-box protein 1-like; K14515 EIN3-binding F-box protein (A)	ko04075:Plant hormone signal transduction	[R]	General function prediction only	Leucine Rich Repeat;; Leucine Rich repeat;; Leucine Rich repeats (2 copies);; Leucine rich repeat;; Leucine rich repeat	EIN3-binding F-box protein 1 GN=F13B15.15 OS=Arabidopsis thaliana (Mouse-ear cress) PE=1 SV=1	S	Function unknown	PREDICTED: EIN3-binding F-box protein 1-like [Vitis vinifera]
F01.PB61364	[P]	Inorganic ion transport and metabolism	--	K00434|3.27478e-106|fve:101306607|L-ascorbate peroxidase, cytosolic-like; K00434 L-ascorbate peroxidase [EC:1.11.1.11] (A)	ko00053:Ascorbate and aldarate metabolism;ko00480:Glutathione metabolism	--	--	emp24/gp25L/p24 family/GOLD;; Peroxidase;; Peroxidase	L-ascorbate peroxidase, cytosolic GN=APX1 OS=Pisum sativum (Garden pea) PE=1 SV=2	P	Inorganic ion transport and metabolism	cytosolic ascorbate peroxidase [Fragaria x ananassa]
F01.PB46290	--	--	--	--	--	--	--	F-box associated	F-box protein CPR30 GN=CPR30 OS=Arabidopsis thaliana (Mouse-ear cress) PE=1 SV=2	S	Function unknown	hypothetical protein JCGZ_13698 [Jatropha curcas]
F01.PB34320	--	--	--	--	--	[T]	Signal transduction mechanisms	OPT oligopeptide transporter protein;; OPT oligopeptide transporter protein	Oligopeptide transporter 5 GN=OPT5 OS=Arabidopsis thaliana (Mouse-ear cress) PE=2 SV=1	S	Function unknown	PREDICTED: oligopeptide transporter 5-like [Sesamum indicum]
F01.PB12816	--	--	--	--	--	--	--	UreD urease accessory protein	Urease accessory protein D GN=URED OS=Arabidopsis thaliana (Mouse-ear cress) PE=2 SV=1	O	Posttranslational modification, protein turnover, chaperones	PREDICTED: urease accessory protein D-like isoform X6 [Citrus sinensis]
F01.PB40172	--	--	--	K14794|0|cic:CICLE_v10023308mg|hypothetical protein; K14794 ribosomal RNA-processing protein 12 (A)	--	[S]	Function unknown	NUC173 domain	--	S	Function unknown	PREDICTED: RRP12-like protein [Sesamum indicum]
F01.PB59659	--	--	--	--	--	--	--	--	--	S	Function unknown	hypothetical protein CICLE_v10018459mg [Citrus clementina]
F01.PB60144	[RTKL]	--	--	--	--	[T]	Signal transduction mechanisms	Protein tyrosine kinase;; Protein kinase domain;; Phosphotransferase enzyme family	Receptor-like serine/threonine-protein kinase ALE2 (Precursor) GN=ALE2 OS=Arabidopsis thaliana (Mouse-ear cress) PE=1 SV=1	T	Signal transduction mechanisms	Serine/threonine-protein kinase PBS1 isoform 1 [Theobroma cacao]
F01.PB2627	--	--	--	--	--	[S]	Function unknown	Protein of unknown function (DUF1301)	--	S	Function unknown	unnamed protein product [Coffea canephora]
F01.PB35566	[H]	Coenzyme transport and metabolism	--	K03403|0|gmx:100806079|magnesium-chelatase subunit ChlH, chloroplastic-like; K03403 magnesium chelatase subunit H [EC:6.6.1.1] (A)	ko00860:Porphyrin and chlorophyll metabolism	--	--	CobN/Magnesium Chelatase;; Domain of unknown function (DUF3479)	Magnesium-chelatase subunit ChlH, chloroplastic (Precursor) GN=At5g13630 OS=Arabidopsis thaliana (Mouse-ear cress) PE=1 SV=1	H	Coenzyme transport and metabolism	magnesium chelatase subunit H [Chrysanthemum x morifolium]
F01.PB26580	[TK]	--	--	--	--	[T]	Signal transduction mechanisms	HD domain;; Region found in RelA / SpoT proteins;; HD domain;; Region found in RelA / SpoT proteins	Probable GTP diphosphokinase RSH3, chloroplastic (Precursor) GN=RSH3 OS=Arabidopsis thaliana (Mouse-ear cress) PE=2 SV=1	KT	--	hypothetical protein JCGZ_24694 [Jatropha curcas]
F01.PB38112	--	--	--	--	--	[L]	Replication, recombination and repair	--	--	S	Function unknown	hypothetical protein PRUPE_ppa016637mg [Prunus persica]
F01.PB10183	--	--	--	K13065|0|sly:101256271|shikimate O-hydroxycinnamoyltransferase; K13065 shikimate O-hydroxycinnamoyltransferase [EC:2.3.1.133] (A)	ko00940:Phenylpropanoid biosynthesis;ko00941:Flavonoid biosynthesis;ko00945:Stilbenoid, diarylheptanoid and gingerol biosynthesis	--	--	Transferase family	Shikimate O-hydroxycinnamoyltransferase GN=HST OS=Nicotiana tabacum (Common tobacco) PE=1 SV=1	S	Function unknown	hydroxycinnamoyl-CoA:quinate hydroxycinnamoyltransferase [Cynara cardunculus]
F01.PB15300	[K]	Transcription	--	K09419|1.69076e-94|tcc:TCM_015119|Heat shock transcription factor B2A, putative; K09419 heat shock transcription factor, other eukaryote (A)	--	[K]	Transcription	--	Heat stress transcription factor B-2a GN=MTG10.4 OS=Arabidopsis thaliana (Mouse-ear cress) PE=2 SV=1	K	Transcription	unnamed protein product [Coffea canephora]
F01.PB21497	--	--	--	K10529|0|rcu:RCOM_0851850|oxidoreductase, putative (EC:1.6.3.1); K10529 alpha-dioxygenase [EC:1.-.-.-] (A)	ko00592:alpha-Linolenic acid metabolism	[R]	General function prediction only	Animal haem peroxidase	Alpha-dioxygenase 1 (Precursor) GN=T13O15.6 OS=Arabidopsis thaliana (Mouse-ear cress) PE=1 SV=1	S	Function unknown	pathogen-inducible alpha-dioxygenase [Nicotiana attenuata]
F01.PB13169	--	--	--	K16276|2.77067e-166|sly:101250214|uncharacterized LOC101250214; K16276 zinc finger protein-like protein (A)	--	[R]	General function prediction only	Zinc-ribbon;; CHY zinc finger;; Ring finger domain	--	S	Function unknown	PREDICTED: uncharacterized protein LOC101250214 [Solanum lycopersicum]
F01.PB43467	--	--	Molecular Function: calcium ion binding (GO:0005509);; Cellular Component: chloroplast thylakoid lumen (GO:0009543);; Cellular Component: chloroplast stroma (GO:0009570);; Cellular Component: photosystem II oxygen evolving complex (GO:0009654);; Biological Process: leaf morphogenesis (GO:0009965);; Biological Process: thylakoid membrane organization (GO:0010027);; Biological Process: photosynthes…	--	--	--	--	PsbP	PsbP domain-containing protein 6, chloroplastic (Precursor) GN=PPD6 OS=Arabidopsis thaliana (Mouse-ear cress) PE=1 SV=1	S	Function unknown	hypothetical protein MIMGU_mgv1a011846mg [Erythranthe guttata]
F01.PB61622	[G]	Carbohydrate transport and metabolism	--	K00616|5.07485e-103|pmum:103337230|probable transaldolase; K00616 transaldolase [EC:2.2.1.2] (A)	ko00030:Pentose phosphate pathway;ko01200:Carbon metabolism;ko01230:Biosynthesis of amino acids	[G]	Carbohydrate transport and metabolism	Transaldolase	--	G	Carbohydrate transport and metabolism	PREDICTED: probable transaldolase [Nicotiana sylvestris]
F01.PB5282	--	--	--	--	--	--	--	--	Protein RALF-like 24 (Precursor) GN=RALFL24 OS=Arabidopsis thaliana (Mouse-ear cress) PE=3 SV=1	S	Function unknown	PREDICTED: LOW QUALITY PROTEIN: protein RALF-like 24 [Pyrus x bretschneideri]
F01.PB57375	--	--	--	--	--	--	--	Weak chloroplast movement under blue light	Putative WEB family protein At1g65010, chloroplastic (Precursor) GN=At1g65010 OS=Arabidopsis thaliana (Mouse-ear cress) PE=1 SV=1	S	Function unknown	PREDICTED: WEB family protein At5g16730, chloroplastic-like [Vitis vinifera]
F01.PB35329	--	--	--	--	--	--	--	Auxin response factor;; B3 DNA binding domain;; AUX/IAA family	Auxin response factor 6 GN=ARF6 OS=Arabidopsis thaliana (Mouse-ear cress) PE=1 SV=2	K	Transcription	hypothetical protein JCGZ_04659 [Jatropha curcas]
F01.PB733	--	--	--	K08908|3.75544e-115|aly:ARALYDRAFT_486624|Lhca2 protein; K08908 light-harvesting complex I chlorophyll a/b binding protein 2 (A)	ko00196:Photosynthesis - antenna proteins	--	--	Chlorophyll A-B binding protein	Chlorophyll a-b binding protein, chloroplastic (Precursor) OS=Petunia hybrida (Petunia) PE=2 SV=1	S	Function unknown	unknown [Lotus japonicus]
F01.PB49223	[V]	Defense mechanisms	--	--	--	[Q]	Secondary metabolites biosynthesis, transport and catabolism	ABC transporter;; ABC transporter transmembrane region;; AAA domain	ABC transporter C family member 8 (Precursor) GN=MXL8.11 OS=Arabidopsis thaliana (Mouse-ear cress) PE=2 SV=3	V	Defense mechanisms	PREDICTED: ABC transporter C family member 8-like isoform X1 [Citrus sinensis]
F01.PB6578	--	--	--	--	--	--	--	--	--	--	--	PREDICTED: uncharacterized protein LOC105165040 [Sesamum indicum]
F01.PB13835	[C]	Energy production and conversion	--	--	--	--	--	Berberine and berberine like	Reticuline oxidase-like protein (Precursor) GN=At4g20830 OS=Arabidopsis thaliana (Mouse-ear cress) PE=1 SV=2	C	Energy production and conversion	Reticuline oxidase precursor, putative [Ricinus communis]
F01.PB20499	[RTKL]	--	--	--	--	[T]	Signal transduction mechanisms	Protein tyrosine kinase;; Protein kinase domain	Receptor-like protein kinase ANXUR1 (Precursor) GN=ANX1 OS=Arabidopsis thaliana (Mouse-ear cress) PE=2 SV=1	T	Signal transduction mechanisms	Pto-like serine/threonine kinase [Capsicum chinense]
F01.PB11127	--	--	--	K15296|1.84469e-101|sot:102581624|alpha-soluble NSF attachment protein-like; K15296 alpha-soluble NSF attachment protein (A)	--	[U]	Intracellular trafficking, secretion, and vesicular transport	Soluble NSF attachment protein, SNAP;; Tetratricopeptide repeat;; Tetratricopeptide repeat;; Tetratricopeptide repeat;; Tetratricopeptide repeat	Alpha-soluble NSF attachment protein OS=Solanum tuberosum (Potato) PE=2 SV=1	U	Intracellular trafficking, secretion, and vesicular transport	putative alpha-soluble NSF attachment protein [Helianthus annuus]
F01.PB52280	[P]	Inorganic ion transport and metabolism	--	K01537|0|sot:102596981|calcium-transporting ATPase 8, plasma membrane-type-like; K01537 Ca2+-transporting ATPase [EC:3.6.3.8] (A)	--	[P]	Inorganic ion transport and metabolism	E1-E2 ATPase;; Cation transporting ATPase, C-terminus;; haloacid dehalogenase-like hydrolase;; haloacid dehalogenase-like hydrolase;; Putative hydrolase of sodium-potassium ATPase alpha subunit;; haloacid dehalogenase-like hydrolase;; Ca2+-ATPase N terminal autoinhibitory domain	Calcium-transporting ATPase 9, plasma membrane-type GN=ACA9 OS=Arabidopsis thaliana (Mouse-ear cress) PE=2 SV=2	P	Inorganic ion transport and metabolism	PREDICTED: calcium-transporting ATPase 10, plasma membrane-type isoform X2 [Sesamum indicum]
F01.PB18079	[F]	Nucleotide transport and metabolism	--	K10807|0|eus:EUTSA_v10024430mg|hypothetical protein; K10807 ribonucleoside-diphosphate reductase subunit M1 [EC:1.17.4.1] (A)	ko00230:Purine metabolism;ko00240:Pyrimidine metabolism;ko00480:Glutathione metabolism	[F]	Nucleotide transport and metabolism	Ribonucleotide reductase, barrel domain;; Ribonucleotide reductase, barrel domain;; Ribonucleotide reductase, barrel domain	Ribonucleoside-diphosphate reductase large subunit {ECO:0000303|PubMed:10542051} OS=Arabidopsis thaliana (Mouse-ear cress) PE=1 SV=1	F	Nucleotide transport and metabolism	hypothetical protein EUTSA_v10024430mg [Eutrema salsugineum]
F01.PB61032	[O]	Posttranslational modification, protein turnover, chaperones	--	K03283|2.68691e-108|sita:101764060|probable mediator of RNA polymerase II transcription subunit 37c-like; K03283 heat shock 70kDa protein 1/8 (A)	ko03040:Spliceosome;ko04141:Protein processing in endoplasmic reticulum;ko04144:Endocytosis	[O]	Posttranslational modification, protein turnover, chaperones	Hsp70 protein;; Hsp70 protein	Heat shock 70 kDa protein GN=HSP70 OS=Chlamydomonas reinhardtii (Chlamydomonas smithii) PE=1 SV=2	O	Posttranslational modification, protein turnover, chaperones	PREDICTED: probable mediator of RNA polymerase II transcription subunit 37c-like [Setaria italica]
F01.PB39484	[J]	Translation, ribosomal structure and biogenesis	Molecular Function: nucleotide binding (GO:0000166);;	--	--	--	--	NB-ARC domain;; Leucine rich repeat;; Leucine Rich repeats (2 copies);; Leucine Rich Repeat;; TIR domain;; Ribosomal protein S10p/S20e	Putative disease resistance protein At4g11170 GN=At4g11170 OS=Arabidopsis thaliana (Mouse-ear cress) PE=2 SV=1	S	Function unknown	unnamed protein product [Coffea canephora]
F01.PB28524	--	--	--	--	--	[L]	Replication, recombination and repair	Domain of unknown function (DUF4413);; Domain of unknown function (DUF4413)	Zinc finger BED domain-containing protein RICESLEEPER 3 GN=OSJNBb0035N21.10 OS=Oryza sativa subsp. japonica (Rice) PE=2 SV=1	S	Function unknown	PREDICTED: zinc finger BED domain-containing protein RICESLEEPER 1-like [Populus euphratica]
F01.PB43776	[K]	Transcription	Molecular Function: DNA binding (GO:0003677);;	K09338|7.97353e-53|pop:POPTR_0002s17680g|POPTRDRAFT_799128; homeobox leucine zipper family protein; K09338 homeobox-leucine zipper protein (A)	--	[K]	Transcription	Homeobox domain;; Homeobox associated leucine zipper	Homeobox-leucine zipper protein ATHB-7 GN=ATHB-7 OS=Arabidopsis thaliana (Mouse-ear cress) PE=2 SV=2	K	Transcription	homeobox 12 [Jatropha curcas]
F01.PB1393	[IQ]	--	--	--	--	[CIQ]	--	Phosphopantetheine attachment site	Acyl carrier protein 1, chloroplastic (Precursor) GN=ACP1 OS=Casuarina glauca (Swamp oak) PE=2 SV=1	I	Lipid transport and metabolism	acyl carrier protein 3 [Helianthus annuus]
F01.PB40346	--	--	--	--	--	[U]	Intracellular trafficking, secretion, and vesicular transport	PGAP1-like protein;; Alpha/beta hydrolase family;; Alpha/beta hydrolase family	--	U	Intracellular trafficking, secretion, and vesicular transport	PREDICTED: uncharacterized protein LOC100262596 isoform X3 [Vitis vinifera]
F01.PB42620	[RTKL]	--	--	--	--	--	--	Protein tyrosine kinase;; Protein kinase domain;; Leucine Rich repeats (2 copies);; Leucine Rich Repeat;; Leucine rich repeat;; Leucine rich repeat N-terminal domain;; Leucine Rich repeat	Probable LRR receptor-like serine/threonine-protein kinase At1g06840 (Precursor) GN=At1g06840 OS=Arabidopsis thaliana (Mouse-ear cress) PE=2 SV=2	T	Signal transduction mechanisms	unnamed protein product [Coffea canephora]
F01.PB61459	[T]	Signal transduction mechanisms	--	K17506|2.78357e-62|rcu:RCOM_1359910|protein phosphatase 2c, putative (EC:3.1.3.16); K17506 protein phosphatase 1L [EC:3.1.3.16] (A)	--	[T]	Signal transduction mechanisms	Protein phosphatase 2C	Probable protein phosphatase 2C 25 GN=At2g30020 OS=Arabidopsis thaliana (Mouse-ear cress) PE=1 SV=1	T	Signal transduction mechanisms	hypothetical protein JCGZ_17396 [Jatropha curcas]
F01.PB25036	[RTKL]	--	--	--	--	[T]	Signal transduction mechanisms	Phloem protein 2;; Protein kinase domain;; Protein tyrosine kinase	Putative receptor-like protein kinase At5g39000 (Precursor) GN=At5g39000 OS=Arabidopsis thaliana (Mouse-ear cress) PE=3 SV=1	T	Signal transduction mechanisms	PREDICTED: receptor-like protein kinase FERONIA-like [Glycine max]
F01.PB43537	--	--	--	K03024|9.24256e-13|rcu:RCOM_1488100|hypothetical protein; K03024 DNA-directed RNA polymerase III subunit RPC7 (A)	ko00230:Purine metabolism;ko00240:Pyrimidine metabolism;ko03020:RNA polymerase	--	--	--	--	S	Function unknown	unnamed protein product [Coffea canephora]
F01.PB39702	[R]	General function prediction only	--	--	--	[R]	General function prediction only	Ankyrin repeats (3 copies);; Ankyrin repeats (many copies);; Ankyrin repeat;; Ankyrin repeats (many copies);; Ankyrin repeat;; Ankyrin repeats (many copies);; Ankyrin repeats (3 copies);; Ankyrin repeat;; Ankyrin repeats (many copies);; Ankyrin repeat	Ankyrin repeat-containing protein At5g02620 GN=At5g02620 OS=Arabidopsis thaliana (Mouse-ear cress) PE=1 SV=1	S	Function unknown	PREDICTED: ankyrin repeat-containing protein At5g02620-like [Pyrus x bretschneideri]
F01.PB40707	--	--	--	K11498|0|fve:101309174|uncharacterized protein LOC101309174; K11498 centromeric protein E (A)	--	[Z]	Cytoskeleton	Kinesin motor domain	Kinesin-like protein NACK2 GN=NACK2 OS=Nicotiana tabacum (Common tobacco) PE=1 SV=1	Z	Cytoskeleton	PREDICTED: uncharacterized protein LOC101309174 [Fragaria vesca subsp. vesca]
F01.PB46274	--	--	--	--	--	[R]	General function prediction only	Zinc finger C-x8-C-x5-C-x3-H type (and similar);; KH domain;; Zinc finger C-x8-C-x5-C-x3-H type;; KH domain	Zinc finger CCCH domain-containing protein 14 OS=Oryza sativa subsp. japonica (Rice) PE=2 SV=1	S	Function unknown	hypothetical protein JCGZ_25535 [Jatropha curcas]
F01.PB39252	[O]	Posttranslational modification, protein turnover, chaperones	--	K01280|0|sot:102591471|tripeptidyl-peptidase 2-like; K01280 tripeptidyl-peptidase II [EC:3.4.14.10] (A)	--	[O]	Posttranslational modification, protein turnover, chaperones	Tripeptidyl peptidase II;; Subtilase family	Tripeptidyl-peptidase 2 GN=TPP2 OS=Arabidopsis thaliana (Mouse-ear cress) PE=1 SV=1	O	Posttranslational modification, protein turnover, chaperones	PREDICTED: tripeptidyl-peptidase 2-like isoform X2 [Populus euphratica]
F01.PB22560	--	--	--	--	--	--	--	Ankyrin repeats (3 copies);; Ankyrin repeat;; Ankyrin repeat	Ankyrin repeat protein SKIP35 GN=SKIP35 OS=Arabidopsis thaliana (Mouse-ear cress) PE=1 SV=1	S	Function unknown	conserved hypothetical protein [Ricinus communis]
F01.PB51056	--	--	--	--	--	[G]	Carbohydrate transport and metabolism	Iron/zinc purple acid phosphatase-like protein C;; Calcineurin-like phosphoesterase;; Calcineurin-like phosphoesterase superfamily domain	Probable inactive purple acid phosphatase 27 (Precursor) GN=PAP27 OS=Arabidopsis thaliana (Mouse-ear cress) PE=2 SV=1	S	Function unknown	PREDICTED: nucleotide pyrophosphatase/phosphodiesterase-like isoform X1 [Populus euphratica]
F01.PB24572	[G]	Carbohydrate transport and metabolism	--	K01193|0|sot:102581558|acid beta-fructofuranosidase-like; K01193 beta-fructofuranosidase [EC:3.2.1.26] (A)	ko00052:Galactose metabolism;ko00500:Starch and sucrose metabolism	[G]	Carbohydrate transport and metabolism	Glycosyl hydrolases family 32 N-terminal domain;; Domain of unknown function (DUF3357);; Glycosyl hydrolases family 32 C terminal	Beta-fructofuranosidase, soluble isoenzyme I (Precursor) GN=INV*DC4 OS=Daucus carota (Wild carrot) PE=1 SV=2	G	Carbohydrate transport and metabolism	RecName: Full=Beta-fructofuranosidase, soluble isoenzyme I; AltName: Full=Invertase; AltName: Full=Saccharase; AltName: Full=Sucrose hydrolase; Flags: Precursor [Daucus carota]
F01.PB31117	[RTKL]	--	--	--	--	--	--	Legume lectin domain;; Protein kinase domain;; Protein tyrosine kinase	Probable L-type lectin-domain containing receptor kinase S.5 (Precursor) GN=LECRKS5 OS=Arabidopsis thaliana (Mouse-ear cress) PE=2 SV=1	T	Signal transduction mechanisms	PREDICTED: probable L-type lectin-domain containing receptor kinase S.5 [Nicotiana sylvestris]
F01.PB46135	--	--	--	K16190|8.76799e-149|pper:PRUPE_ppa007623mg|hypothetical protein; K16190 glucuronokinase [EC:2.7.1.43] (A)	ko00040:Pentose and glucuronate interconversions;ko00053:Ascorbate and aldarate metabolism;ko00520:Amino sugar and nucleotide sugar metabolism	--	--	GHMP kinases N terminal domain	Glucuronokinase 1 GN=GLCAK1 OS=Arabidopsis thaliana (Mouse-ear cress) PE=1 SV=1	G	Carbohydrate transport and metabolism	PREDICTED: glucuronokinase 1-like [Sesamum indicum]
F01.PB54472	--	--	--	K17839|7.84958e-113|cic:CICLE_v10011567mg|hypothetical protein; K17839 polyamine oxidase [EC:1.5.3.17 1.5.3.-] (A)	ko00330:Arginine and proline metabolism;ko00410:beta-Alanine metabolism	[Q]	Secondary metabolites biosynthesis, transport and catabolism	Flavin containing amine oxidoreductase	Probable polyamine oxidase 4 GN=PAO4 OS=Arabidopsis thaliana (Mouse-ear cress) PE=1 SV=1	S	Function unknown	hypothetical protein CICLE_v10011567mg [Citrus clementina]
F01.PB58568	[RTKL]	--	--	--	--	--	--	Protein tyrosine kinase;; Protein kinase domain;; Leucine rich repeat;; Leucine Rich Repeat	Probable leucine-rich repeat receptor-like protein kinase At5g49770 (Precursor) GN=At5g49770 OS=Arabidopsis thaliana (Mouse-ear cress) PE=2 SV=1	S	Function unknown	PREDICTED: probable leucine-rich repeat receptor-like protein kinase At5g49770 [Sesamum indicum]
F01.PB15664	[R]	General function prediction only	--	K08869|3.23338e-140|vvi:100243380|uncharacterized aarF domain-containing protein kinase At5g05200, chloroplastic; K08869 aarF domain-containing kinase (A)	--	[R]	General function prediction only	--	Uncharacterized aarF domain-containing protein kinase At5g05200, chloroplastic (Precursor) GN=At5g05200 OS=Arabidopsis thaliana (Mouse-ear cress) PE=2 SV=1	S	Function unknown	PREDICTED: uncharacterized aarF domain-containing protein kinase At5g05200, chloroplastic [Populus euphratica]
F01.PB21414	--	--	--	--	--	--	--	--	pEARLI1-like lipid transfer protein 2 (Precursor) GN=At4g12490 OS=Arabidopsis thaliana (Mouse-ear cress) PE=2 SV=1	S	Function unknown	PREDICTED: 36.4 kDa proline-rich protein-like [Sesamum indicum]
F01.PB61887	[E]	Amino acid transport and metabolism	--	K10775|0|sly:101243631|phenylalanine ammonia-lyase-like; K10775 phenylalanine ammonia-lyase [EC:4.3.1.24] (A)	ko00360:Phenylalanine metabolism;ko00940:Phenylpropanoid biosynthesis	[Q]	Secondary metabolites biosynthesis, transport and catabolism	Aromatic amino acid lyase;; Aromatic amino acid lyase;; Zinc knuckle	Phenylalanine ammonia-lyase GN=PAL OS=Helianthus annuus (Common sunflower) PE=2 SV=2	E	Amino acid transport and metabolism	phenylalanine ammonia lyase [Chrysanthemum x morifolium]
F01.PB18001	--	--	--	K00679|0|rcu:RCOM_0653990|Phosphatidylcholine: Diacylglycerol Acyltransferase (EC:2.3.1.158); K00679 phospholipid:diacylglycerol acyltransferase [EC:2.3.1.158] (A)	ko00561:Glycerolipid metabolism	[I]	Lipid transport and metabolism	Lecithin:cholesterol acyltransferase	Phospholipid:diacylglycerol acyltransferase 1 OS=Arabidopsis thaliana (Mouse-ear cress) PE=2 SV=1	S	Function unknown	Phospholipid:diacylglycerol acyltransferase isoform 2 [Theobroma cacao]
F01.PB35910	[J]	Translation, ribosomal structure and biogenesis	--	K17943|0|tcc:TCM_041794|Pumilio 2 isoform 1; K17943 pumilio RNA-binding family (A)	--	[J]	Translation, ribosomal structure and biogenesis	Nucleic acid binding protein NABP;; Pumilio-family RNA binding repeat	Pumilio homolog 1 GN=APUM1 OS=Arabidopsis thaliana (Mouse-ear cress) PE=1 SV=1	J	Translation, ribosomal structure and biogenesis	unnamed protein product [Coffea canephora]
F01.PB25474	--	--	--	--	--	[TU]	--	ANTH domain;; ANTH domain;; ENTH domain	Putative clathrin assembly protein At2g01600 GN=At2g01600 OS=Arabidopsis thaliana (Mouse-ear cress) PE=2 SV=2	U	Intracellular trafficking, secretion, and vesicular transport	unnamed protein product [Coffea canephora]
F01.PB5585	[S]	Function unknown	--	--	--	[S]	Function unknown	Saccharopine dehydrogenase	Probable mitochondrial saccharopine dehydrogenase-like oxidoreductase At5g39410 GN=At5g39410 OS=Arabidopsis thaliana (Mouse-ear cress) PE=1 SV=2	S	Function unknown	PREDICTED: probable mitochondrial saccharopine dehydrogenase-like oxidoreductase At5g39410-like [Citrus sinensis]
F01.PB30476	[R]	General function prediction only	--	--	--	[J]	Translation, ribosomal structure and biogenesis	--	Fatty acid amide hydrolase GN=FAAH OS=Arabidopsis thaliana (Mouse-ear cress) PE=1 SV=1	S	Function unknown	hypothetical protein JCGZ_12797 [Jatropha curcas]
F01.PB17246	[G]	Carbohydrate transport and metabolism	--	K00134|0|sly:101256813|glyceraldehyde-3-phosphate dehydrogenase GAPCP1, chloroplastic; K00134 glyceraldehyde 3-phosphate dehydrogenase [EC:1.2.1.12] (A)	ko00010:Glycolysis / Gluconeogenesis;ko00710:Carbon fixation in photosynthetic organisms;ko01200:Carbon metabolism;ko01230:Biosynthesis of amino acids	[G]	Carbohydrate transport and metabolism	Glyceraldehyde 3-phosphate dehydrogenase, C-terminal domain;; Glyceraldehyde 3-phosphate dehydrogenase, NAD binding domain	Glyceraldehyde-3-phosphate dehydrogenase GAPCP1, chloroplastic (Precursor) GN=GAPCP1 OS=Arabidopsis thaliana (Mouse-ear cress) PE=1 SV=1	G	Carbohydrate transport and metabolism	PREDICTED: glyceraldehyde-3-phosphate dehydrogenase GAPCP1, chloroplastic [Solanum lycopersicum]
F01.PB20897	[MG]	--	--	--	--	[R]	General function prediction only	NADH(P)-binding;; NAD dependent epimerase/dehydratase family;; 3-beta hydroxysteroid dehydrogenase/isomerase family;; NmrA-like family	Uncharacterized protein At1g32220, chloroplastic (Precursor) GN=At1g32220 OS=Arabidopsis thaliana (Mouse-ear cress) PE=2 SV=1	GM	--	hypothetical protein JCGZ_07045 [Jatropha curcas]
F01.PB46056	[E]	Amino acid transport and metabolism	--	K14272|0|pmum:103321858|glutamate--glyoxylate aminotransferase 2; K14272 glutamate--glyoxylate aminotransferase [EC:2.6.1.4 2.6.1.2 2.6.1.44 2.6.1.-] (A)	ko00250:Alanine, aspartate and glutamate metabolism;ko00260:Glycine, serine and threonine metabolism;ko00630:Glyoxylate and dicarboxylate metabolism;ko00710:Carbon fixation in photosynthetic organisms;ko01200:Carbon metabolism;ko01210:2-Oxocarboxylic acid metabolism;ko01230:Biosynthesis of amino acids	[E]	Amino acid transport and metabolism	Aminotransferase class I and II	Glutamate--glyoxylate aminotransferase 2 OS=Arabidopsis thaliana (Mouse-ear cress) PE=1 SV=1	E	Amino acid transport and metabolism	Glutamate--glyoxylate aminotransferase 2 [Morus notabilis]
F01.PB33174	[S]	Function unknown	--	--	--	--	--	Leucine Rich repeats (2 copies);; Leucine rich repeat;; Leucine Rich Repeat;; Leucine rich repeat;; NB-ARC domain;; Arabidopsis broad-spectrum mildew resistance protein RPW8	Putative disease resistance protein At5g47280 GN=At5g47280 OS=Arabidopsis thaliana (Mouse-ear cress) PE=3 SV=1	S	Function unknown	PREDICTED: probable disease resistance protein At5g66900 [Pyrus x bretschneideri]
F01.PB45524	--	--	--	K15121|1.13277e-155|vvi:100258363|solute carrier family 25 member 44-like; K15121 solute carrier family 25, member 44 (A)	--	[C]	Energy production and conversion	Mitochondrial carrier protein	Nicotinamide adenine dinucleotide transporter 2, mitochondrial GN=F4F7.45 OS=Arabidopsis thaliana (Mouse-ear cress) PE=1 SV=1	S	Function unknown	hypothetical protein L484_013453 [Morus notabilis]
F01.PB7322	[G]	Carbohydrate transport and metabolism	--	--	--	--	--	Starch synthase catalytic domain;; Glycosyl transferase 4-like domain;; Starch synthase catalytic domain	Probable starch synthase 4, chloroplastic/amyloplastic (Precursor) GN=SS4 OS=Arabidopsis thaliana (Mouse-ear cress) PE=2 SV=1	G	Carbohydrate transport and metabolism	PREDICTED: probable starch synthase 4, chloroplastic/amyloplastic [Eucalyptus grandis]
F01.PB8306	--	--	--	K01507|2.63483e-121|zma:542328|vpp1, H+-PPase; vacuolar proton pump homolog1; K01507 inorganic pyrophosphatase [EC:3.6.1.1] (A)	ko00190:Oxidative phosphorylation	--	--	Inorganic H+ pyrophosphatase;; Inorganic H+ pyrophosphatase	Pyrophosphate-energized vacuolar membrane proton pump OS=Vigna radiata var. radiata (Mung bean) PE=1 SV=4	C	Energy production and conversion	vacuolar proton pump homolog1 [Zea mays]
F01.PB2714	--	--	--	K02698|1.42754e-52|crb:CARUB_v10010631mg|hypothetical protein; K02698 photosystem I subunit X (A)	ko00195:Photosynthesis	--	--	Photosystem I psaG / psaK	Photosystem I reaction center subunit psaK, chloroplastic (Precursor) GN=PSAK OS=Arabidopsis thaliana (Mouse-ear cress) PE=2 SV=2	S	Function unknown	PREDICTED: photosystem I reaction center subunit psaK, chloroplastic [Sesamum indicum]
F01.PB50611	[TK]	--	--	--	--	[T]	Signal transduction mechanisms	HD domain;; Region found in RelA / SpoT proteins;; HD domain	Probable GTP diphosphokinase RSH3, chloroplastic (Precursor) GN=RSH3 OS=Arabidopsis thaliana (Mouse-ear cress) PE=2 SV=1	KT	--	hypothetical protein JCGZ_24694 [Jatropha curcas]
F01.PB7618	--	--	--	--	--	--	--	--	--	S	Function unknown	PREDICTED: protein CHUP1, chloroplastic [Sesamum indicum]
F01.PB25068	--	--	--	--	--	--	--	--	VIN3-like protein 1 GN=MXP5.1 OS=Arabidopsis thaliana (Mouse-ear cress) PE=1 SV=1	S	Function unknown	PREDICTED: VIN3-like protein 1 isoform X1 [Nicotiana tomentosiformis]
F01.PB33106	--	--	--	K16296|1.77997e-50|pmum:103335121|serine carboxypeptidase-like 18; K16296 serine carboxypeptidase-like clade I [EC:3.4.16.-] (A)	--	[OE]	--	Serine carboxypeptidase;; Serine carboxypeptidase;; Serine carboxypeptidase	Serine carboxypeptidase-like 16 (Precursor) OS=Arabidopsis thaliana (Mouse-ear cress) PE=2 SV=1	E	Amino acid transport and metabolism	BnaA04g13410D [Brassica napus]
F01.PB43798	--	--	--	--	--	--	--	Trypsin and protease inhibitor	Chymotrypsin inhibitor 3 (Precursor) OS=Psophocarpus tetragonolobus (Winged bean) PE=1 SV=2	O	Posttranslational modification, protein turnover, chaperones	miraculin-like protein [Nicotiana benthamiana]
F01.PB33636	--	--	--	--	--	--	--	--	Uncharacterized mitochondrial protein AtMg00030 GN=AtMg00030 OS=Arabidopsis thaliana (Mouse-ear cress) PE=4 SV=1	S	Function unknown	hypothetical protein NitaMp027 [Nicotiana tabacum]
F01.PB56170	[RTKL]	--	--	--	--	[T]	Signal transduction mechanisms	Protein kinase domain;; Protein tyrosine kinase;; Phloem protein 2;; Protein tyrosine kinase;; Protein kinase domain	Receptor-like protein kinase FERONIA (Precursor) GN=F26O13.190 OS=Arabidopsis thaliana (Mouse-ear cress) PE=1 SV=1	T	Signal transduction mechanisms	Malectin/receptor protein kinase family protein [Theobroma cacao]
F01.PB43802	[O]	Posttranslational modification, protein turnover, chaperones	--	K02734|4.41283e-123|sot:102598896|proteasome subunit beta type-2-A-like; K02734 20S proteasome subunit beta 4 [EC:3.4.25.1] (A)	ko03050:Proteasome	[O]	Posttranslational modification, protein turnover, chaperones	Proteasome subunit	Proteasome subunit beta type-2-A GN=F16J14.18 OS=Arabidopsis thaliana (Mouse-ear cress) PE=1 SV=1	O	Posttranslational modification, protein turnover, chaperones	PREDICTED: proteasome subunit beta type-2-A [Nicotiana tomentosiformis]
F01.PB3675	--	--	--	--	--	--	--	Phosphate-induced protein 1 conserved region;; Phosphate-induced protein 1 conserved region	Protein EXORDIUM-like 3 (Precursor) GN=EXL3 OS=Arabidopsis thaliana (Mouse-ear cress) PE=2 SV=1	S	Function unknown	hypothetical protein PRUPE_ppa008023mg [Prunus persica]
F01.PB35967	--	--	--	K16276|0|tcc:TCM_009598|Zinc finger protein-related isoform 1; K16276 zinc finger protein-like protein (A)	--	[R]	General function prediction only	Hemerythrin HHE cation binding domain;; Zinc-ribbon;; CHY zinc finger;; Ring finger domain	--	S	Function unknown	unnamed protein product [Coffea canephora]
F01.PB29441	--	--	--	--	--	[S]	Function unknown	ELMO/CED-12 family;; ELMO/CED-12 family	--	S	Function unknown	PREDICTED: ELMO domain-containing protein C-like isoform X1 [Nicotiana tomentosiformis]
F01.PB48342	--	--	--	--	--	[K]	Transcription	--	Golgin candidate 5 GN=GC5 OS=Arabidopsis thaliana (Mouse-ear cress) PE=1 SV=1	S	Function unknown	hypothetical protein JCGZ_06309 [Jatropha curcas]
F01.PB45898	[R]	General function prediction only	--	--	--	[I]	Lipid transport and metabolism	Alpha/beta hydrolase family;; alpha/beta hydrolase fold;; Alpha/beta hydrolase family	--	S	Function unknown	PREDICTED: bifunctional epoxide hydrolase 2-like [Solanum tuberosum]
F01.PB49103	--	--	--	--	--	[K]	Transcription	--	--	L	Replication, recombination and repair	PREDICTED: chromodomain-helicase-DNA-binding protein 1-like isoform X2 [Vitis vinifera]
F01.PB30138	--	--	--	--	--	--	--	NPH3 family;; BTB/POZ domain	BTB/POZ domain-containing protein At5g67385 GN=At5g67385 OS=Arabidopsis thaliana (Mouse-ear cress) PE=1 SV=2	S	Function unknown	Phototropic-responsive NPH3 family protein [Theobroma cacao]
F01.PB28286	[R]	General function prediction only	--	K11294|3.78417e-62|mdm:103451464|nucleolin 2-like; K11294 nucleolin (A)	--	[K]	Transcription	RNA recognition motif. (a.k.a. RRM, RBD, or RNP domain);; RNA recognition motif (a.k.a. RRM, RBD, or RNP domain);; RNA recognition motif. (a.k.a. RRM, RBD, or RNP domain)	Nucleolin 2 GN=OSJNBa0058K23.21 OS=Oryza sativa subsp. japonica (Rice) PE=2 SV=2	S	Function unknown	PREDICTED: nucleolin 2-like [Malus domestica]
F01.PB24358	--	--	--	K10529|0|cic:CICLE_v10014579mg|hypothetical protein; K10529 alpha-dioxygenase [EC:1.-.-.-] (A)	ko00592:alpha-Linolenic acid metabolism	[R]	General function prediction only	Animal haem peroxidase	Alpha-dioxygenase 1 (Precursor) GN=T13O15.6 OS=Arabidopsis thaliana (Mouse-ear cress) PE=1 SV=1	S	Function unknown	hypothetical protein CICLE_v10014579mg [Citrus clementina]
F01.PB4384	--	--	--	--	--	--	--	AP2 domain	Ethylene-responsive transcription factor ERF118 GN=ERF118 OS=Arabidopsis thaliana (Mouse-ear cress) PE=2 SV=1	K	Transcription	PREDICTED: ethylene-responsive transcription factor ERF118-like [Beta vulgaris subsp. vulgaris]
F01.PB40262	[S]	Function unknown	--	--	--	--	--	NB-ARC domain;; Leucine Rich repeats (2 copies);; Leucine rich repeat;; Leucine Rich Repeat;; Leucine rich repeat	TMV resistance protein N GN=N OS=Nicotiana glutinosa (Tobacco) PE=1 SV=1	S	Function unknown	unnamed protein product [Coffea canephora]
F01.PB40854	[RTKL]	--	--	--	--	[TR]	--	Protein kinase domain;; Protein tyrosine kinase	Probable serine/threonine protein kinase IREH1 {ECO:0000305} OS=Arabidopsis thaliana (Mouse-ear cress) PE=1 SV=1	T	Signal transduction mechanisms	unnamed protein product [Coffea canephora]
F01.PB59499	[S]	Function unknown	--	--	--	--	--	NB-ARC domain;; TIR domain;; Leucine rich repeat;; Leucine Rich repeats (2 copies)	TMV resistance protein N GN=N OS=Nicotiana glutinosa (Tobacco) PE=1 SV=1	S	Function unknown	nematode resistance-like protein [Solanum tuberosum]
F01.PB53467	--	--	--	--	--	--	--	NB-ARC domain;; TIR domain;; TIR domain;; Leucine Rich Repeat;; Leucine Rich repeats (2 copies);; Leucine rich repeat;; Leucine Rich repeats (2 copies);; Leucine Rich Repeat;; Leucine rich repeat;; Leucine rich repeat	TMV resistance protein N GN=N OS=Nicotiana glutinosa (Tobacco) PE=1 SV=1	S	Function unknown	PREDICTED: TMV resistance protein N-like [Solanum tuberosum]
F01.PB11076	--	--	--	K13162|1.44403e-81|pop:POPTR_0015s01350g|POPTRDRAFT_574729; hypothetical protein; K13162 poly(rC)-binding protein 2/3/4 (A)	--	[AR]	--	--	KH domain-containing protein At4g18375 GN=At4g18375 OS=Arabidopsis thaliana (Mouse-ear cress) PE=2 SV=1	S	Function unknown	hypothetical protein POPTR_0015s01350g [Populus trichocarpa]
F01.PB9774	--	--	--	--	--	--	--	--	--	S	Function unknown	unnamed protein product [Coffea canephora]
F01.PB57791	[H]	Coenzyme transport and metabolism	--	K01251|1.32028e-42|mtr:MTR_3g084340|Adenosylhomocysteinase; K01251 adenosylhomocysteinase [EC:3.3.1.1] (A)	ko00270:Cysteine and methionine metabolism	[H]	Coenzyme transport and metabolism	S-adenosyl-L-homocysteine hydrolase, NAD binding domain	Adenosylhomocysteinase GN=SAHH OS=Medicago sativa (Alfalfa) PE=2 SV=1	H	Coenzyme transport and metabolism	S-adenosyl-L-homocysteine hydrolase [Ligularia fischeri]
F01.PB35260	[YU]	--	--	K14290|0|vvi:100256288|exportin-1; K14290 exportin-1 (A)	ko03008:Ribosome biogenesis in eukaryotes;ko03013:RNA transport	[YU]	--	Exportin 1-like protein;; Importin-beta N-terminal domain;; CRM1 C terminal;; CRM1 C terminal	--	U	Intracellular trafficking, secretion, and vesicular transport	PREDICTED: exportin-1-like [Sesamum indicum]
F01.PB41711	--	--	--	K14489|4.51345e-10|pxb:103943104|histidine kinase 4; K14489 arabidopsis histidine kinase 2/3/4 (cytokinin receptor) [EC:2.7.13.3] (A)	ko04075:Plant hormone signal transduction	[T]	Signal transduction mechanisms	--	Histidine kinase 4 GN=T23K3.2 OS=Arabidopsis thaliana (Mouse-ear cress) PE=1 SV=1	T	Signal transduction mechanisms	PREDICTED: histidine kinase 4 [Eucalyptus grandis]
F01.PB59072	--	--	--	--	--	--	--	--	Protein TIME FOR COFFEE GN=TIC OS=Arabidopsis thaliana (Mouse-ear cress) PE=1 SV=2	S	Function unknown	PREDICTED: protein TIME FOR COFFEE-like isoform X5 [Nelumbo nucifera]
F01.PB60717	[R]	General function prediction only	--	K17302|0|tcc:TCM_028674|Coatomer, beta' subunit isoform 1; K17302 coatomer, subunit beta' (A)	--	[U]	Intracellular trafficking, secretion, and vesicular transport	Coatomer WD associated region;; WD domain, G-beta repeat	Coatomer subunit beta&apos;-2 GN=At1g52360 OS=Arabidopsis thaliana (Mouse-ear cress) PE=2 SV=1	S	Function unknown	hypothetical protein MIMGU_mgv1a000997mg [Erythranthe guttata]
F01.PB52393	--	--	--	--	--	--	--	--	--	--	--	PREDICTED: uncharacterized protein LOC102583218 isoform X1 [Solanum tuberosum]
F01.PB44554	[RTKL]	--	--	K08287|4.57985e-112|vvi:100251648|serine/threonine-protein kinase AFC1; K08287 dual-specificity kinase [EC:2.7.12.1] (A)	--	[T]	Signal transduction mechanisms	Protein kinase domain;; Protein tyrosine kinase;; Protein kinase domain;; Protein tyrosine kinase	Serine/threonine-protein kinase AFC1 GN=F4P12_270 OS=Arabidopsis thaliana (Mouse-ear cress) PE=2 SV=2	T	Signal transduction mechanisms	PREDICTED: serine/threonine-protein kinase AFC1 isoform X3 [Vitis vinifera]
F01.PB4806	[R]	General function prediction only	--	--	--	[R]	General function prediction only	Chitinase class I	Chitinase-like protein 1 (Precursor) GN=At1g05850 OS=Arabidopsis thaliana (Mouse-ear cress) PE=1 SV=1	G	Carbohydrate transport and metabolism	chitodextrinase [Eucommia ulmoides]
F01.PB23010	--	--	--	--	--	[R]	General function prediction only	Reverse transcriptase (RNA-dependent DNA polymerase);; gag-polypeptide of LTR copia-type	Uncharacterized mitochondrial protein AtMg00810 GN=AtMg00810 OS=Arabidopsis thaliana (Mouse-ear cress) PE=4 SV=1	L	Replication, recombination and repair	gag-pol polyprotein [Eustoma exaltatum subsp. russellianum]
F01.PB4497	[T]	Signal transduction mechanisms	--	K17506|2.86973e-161|sot:102578170|probable protein phosphatase 2C 59-like; K17506 protein phosphatase 1L [EC:3.1.3.16] (A)	--	[T]	Signal transduction mechanisms	Protein phosphatase 2C;; Protein phosphatase 2C	Probable protein phosphatase 2C 59 GN=WIN2 OS=Arabidopsis thaliana (Mouse-ear cress) PE=1 SV=1	T	Signal transduction mechanisms	putative phosphatase 2C 59 -like protein [Gossypium arboreum]
F01.PB19973	[GER]	--	--	K15280|2.26003e-141|tcc:TCM_001782|Nucleotide/sugar transporter family protein isoform 1; K15280 solute carrier family 35, member C2 (A)	--	[S]	Function unknown	Triose-phosphate Transporter family;; EamA-like transporter family;; Triose-phosphate Transporter family;; UAA transporter family;; Eukaryotic protein of unknown function (DUF914)	Probable sugar phosphate/phosphate translocator At1g06470 GN=At1g06470 OS=Arabidopsis thaliana (Mouse-ear cress) PE=2 SV=1	EG	--	Nucleotide/sugar transporter family protein isoform 1 [Theobroma cacao]
F01.PB29453	[R]	General function prediction only	--	--	--	[G]	Carbohydrate transport and metabolism	Calcineurin-like phosphoesterase;; Iron/zinc purple acid phosphatase-like protein C	Peroxidase (Precursor) GN=PAP26 OS=Arabidopsis thaliana (Mouse-ear cress) PE=1 SV=1	S	Function unknown	unnamed protein product [Coffea canephora]
F01.PB43858	--	--	--	--	--	--	--	Taurine catabolism dioxygenase TauD, TfdA family	Clavaminate synthase-like protein At3g21360 GN=At3g21360 OS=Arabidopsis thaliana (Mouse-ear cress) PE=1 SV=1	S	Function unknown	PREDICTED: clavaminate synthase-like protein At3g21360 [Tarenaya hassleriana]
F01.PB54812	[RTKL]	--	--	K10357|7.27073e-94|rcu:RCOM_1724180|myosin XI, putative; K10357 myosin V (A)	--	[Z]	Cytoskeleton	Protein tyrosine kinase;; Protein kinase domain;; DIL domain	Myosin-14 GN=F16A16.180 OS=Arabidopsis thaliana (Mouse-ear cress) PE=3 SV=1	Z	Cytoskeleton	unconventional myosin [Helianthus annuus]
F01.PB12459	[LR]	--	--	K07766|1.56565e-67|rcu:RCOM_0059350|diphosphoinositol polyphosphate phosphohydrolase, putative; K07766 diphosphoinositol-polyphosphate diphosphatase [EC:3.6.1.52] (A)	--	[T]	Signal transduction mechanisms	NUDIX domain	Nudix hydrolase 21, chloroplastic (Precursor) GN=T9L24.30 OS=Arabidopsis thaliana (Mouse-ear cress) PE=2 SV=1	L	Replication, recombination and repair	PREDICTED: nudix hydrolase 18, mitochondrial-like [Sesamum indicum]
F01.PB19418	[E]	Amino acid transport and metabolism	--	K01761|0|pper:PRUPE_ppa005470mg|hypothetical protein; K01761 methionine-gamma-lyase [EC:4.4.1.11] (A)	ko00270:Cysteine and methionine metabolism;ko00450:Selenocompound metabolism	[E]	Amino acid transport and metabolism	Cys/Met metabolism PLP-dependent enzyme;; Aminotransferase class I and II;; Aminotransferase class-V;; Beta-eliminating lyase	Methionine gamma-lyase GN=MGL OS=Arabidopsis thaliana (Mouse-ear cress) PE=1 SV=1	E	Amino acid transport and metabolism	PREDICTED: methionine gamma-lyase-like [Sesamum indicum]
F01.PB32896	--	--	--	K16675|0|sot:102584986|probable protein S-acyltransferase 7-like; K16675 palmitoyltransferase ZDHHC9/14/18 [EC:2.3.1.225] (A)	--	[R]	General function prediction only	DHHC palmitoyltransferase	Probable protein S-acyltransferase 7 GN=PAT07 OS=Arabidopsis thaliana (Mouse-ear cress) PE=1 SV=1	S	Function unknown	PREDICTED: probable protein S-acyltransferase 7-like [Solanum tuberosum]
F01.PB23934	--	--	--	K15047|0|vvi:100854624|heterogeneous nuclear ribonucleoprotein U-like protein 1; K15047 heterogeneous nuclear ribonucleoprotein U-like protein 1 (A)	--	[A]	RNA processing and modification	AAA domain;; SPRY domain	--	S	Function unknown	PREDICTED: heterogeneous nuclear ribonucleoprotein U-like protein 1 [Nicotiana sylvestris]
F01.PB22166	--	--	--	K08245|0|pop:POPTR_0013s00380g|POPTRDRAFT_834438; aspartic proteinase 2; K08245 phytepsin [EC:3.4.23.40] (A)	--	[O]	Posttranslational modification, protein turnover, chaperones	Eukaryotic aspartyl protease;; Saposin-like type B, region 2;; Saposin-like type B, region 1	Phytepsin 11 kDa subunit (Precursor) OS=Hordeum vulgare (Barley) PE=1 SV=1	O	Posttranslational modification, protein turnover, chaperones	PREDICTED: aspartic proteinase-like [Populus euphratica]
F01.PB48592	--	--	--	K03136|2.04203e-09|cic:CICLE_v10019993mg|hypothetical protein; K03136 transcription initiation factor TFIIE subunit alpha (A)	ko03022:Basal transcription factors	[K]	Transcription	--	--	K	Transcription	unknown [Glycine max]
F01.PB14539	--	--	--	--	--	--	--	ZF-HD protein dimerisation region	Zinc-finger homeodomain protein 4 GN=F14L17.21 OS=Arabidopsis thaliana (Mouse-ear cress) PE=1 SV=1	--	--	Homeobox protein 33 isoform 1 [Theobroma cacao]
F01.PB53837	--	--	--	--	--	[S]	Function unknown	AhpC/TSA antioxidant enzyme;; AhpC/TSA family	--	O	Posttranslational modification, protein turnover, chaperones	PREDICTED: thioredoxin-like protein AAED1, chloroplastic-like [Solanum tuberosum]
F01.PB42695	[DK]	--	--	K12604|0|sot:102583960|CCR4-NOT transcription complex subunit 1-like; K12604 CCR4-NOT transcription complex subunit 1 (A)	ko03018:RNA degradation	[K]	Transcription	Domain of unknown function (DUF3819);; CCR4-Not complex component, Not1	--	K	Transcription	unnamed protein product [Coffea canephora]
F01.PB28293	[RTKL]	--	--	--	--	[T]	Signal transduction mechanisms	--	Probable serine/threonine-protein kinase RLCKVII GN=At1g07870 OS=Arabidopsis thaliana (Mouse-ear cress) PE=2 SV=1	T	Signal transduction mechanisms	PREDICTED: probable serine/threonine-protein kinase RLCKVII [Nicotiana tomentosiformis]
F01.PB55180	--	--	--	--	--	[K]	Transcription	BAH domain	--	S	Function unknown	PREDICTED: uncharacterized protein LOC100252575 isoform X2 [Vitis vinifera]
F01.PB27750	[P]	Inorganic ion transport and metabolism	--	K00366|0|pop:POPTR_0004s14810g|Ferredoxin--nitrite reductase family protein; K00366 ferredoxin-nitrite reductase [EC:1.7.7.1] (A)	ko00910:Nitrogen metabolism	[P]	Inorganic ion transport and metabolism	Nitrite and sulphite reductase 4Fe-4S domain;; Nitrite/Sulfite reductase ferredoxin-like half domain	Ferredoxin--nitrite reductase, chloroplastic (Precursor) GN=F9O13.17 OS=Arabidopsis thaliana (Mouse-ear cress) PE=1 SV=1	C	Energy production and conversion	PREDICTED: ferredoxin--nitrite reductase, chloroplastic [Sesamum indicum]
F01.PB35804	--	--	--	--	--	[K]	Transcription	TATA element modulatory factor 1 TATA binding;; TATA element modulatory factor 1 DNA binding	Golgin candidate 5 GN=GC5 OS=Arabidopsis thaliana (Mouse-ear cress) PE=1 SV=1	S	Function unknown	PREDICTED: golgin candidate 5-like [Populus euphratica]
F01.PB46612	--	--	--	--	--	[O]	Posttranslational modification, protein turnover, chaperones	Xylanase inhibitor C-terminal;; Xylanase inhibitor N-terminal;; Eukaryotic aspartyl protease	Aspartic proteinase nepenthesin-2 (Precursor) GN=nep2 OS=Nepenthes gracilis (Slender pitcher plant) PE=1 SV=1	O	Posttranslational modification, protein turnover, chaperones	PREDICTED: aspartic proteinase nepenthesin-1 [Nicotiana sylvestris]
F01.PB52228	--	--	--	--	--	[S]	Function unknown	2OG-Fe(II) oxygenase superfamily	--	L	Replication, recombination and repair	PREDICTED: uncharacterized protein LOC101309147 [Fragaria vesca subsp. vesca]
F01.PB38811	[K]	Transcription	--	K09419|8.86963e-39|vvi:100247320|heat shock factor protein HSF24; K09419 heat shock transcription factor, other eukaryote (A)	--	[K]	Transcription	HSF-type DNA-binding	Heat shock factor protein HSF24 GN=HSF24 OS=Solanum peruvianum (Peruvian tomato) PE=2 SV=1	K	Transcription	PREDICTED: heat shock factor protein HSF24 [Nicotiana sylvestris]
F01.PB33498	--	--	--	--	--	[S]	Function unknown	U-box domain;; Armadillo/beta-catenin-like repeat;; HEAT repeats;; Armadillo-like	U-box domain-containing protein 4 GN=PUB4 OS=Arabidopsis thaliana (Mouse-ear cress) PE=1 SV=3	S	Function unknown	unnamed protein product [Coffea canephora]
F01.PB32289	--	--	--	--	--	--	--	Protein of unknown function (DUF569);; Fascin domain;; FRG1-like family	--	S	Function unknown	unnamed protein product [Coffea canephora]
F01.PB61478	[MG]	--	--	K12449|4.58797e-126|sly:101244155|UDP-D-apiose/UDP-D-xylose synthase 2; K12449 UDP-apiose/xylose synthase (A)	ko00520:Amino sugar and nucleotide sugar metabolism	[GM]	--	NAD dependent epimerase/dehydratase family;; Saccharopine dehydrogenase;; 3-beta hydroxysteroid dehydrogenase/isomerase family;; Male sterility protein	UDP-D-apiose/UDP-D-xylose synthase 2 GN=AXS2 OS=Arabidopsis thaliana (Mouse-ear cress) PE=2 SV=1	M	Cell wall/membrane/envelope biogenesis	caffeic acid O-methylltransferase [Chrysanthemum x morifolium]
F01.PB25050	[RTKL]	--	--	K04371|0|pper:PRUPE_ppa002837mg|hypothetical protein; K04371 mitogen-activated protein kinase 1/3 [EC:2.7.11.24] (A)	--	[T]	Signal transduction mechanisms	Protein kinase domain;; Protein tyrosine kinase	Mitogen-activated protein kinase 12 OS=Oryza sativa subsp. japonica (Rice) PE=1 SV=2	T	Signal transduction mechanisms	hypothetical protein PRUPE_ppa002837mg [Prunus persica]
F01.PB1853	[C]	Energy production and conversion	--	K01610|3.0015e-117|fve:101299905|phosphoenolpyruvate carboxykinase [ATP]-like; K01610 phosphoenolpyruvate carboxykinase (ATP) [EC:4.1.1.49] (A)	ko00010:Glycolysis / Gluconeogenesis;ko00020:Citrate cycle (TCA cycle);ko00620:Pyruvate metabolism;ko00710:Carbon fixation in photosynthetic organisms;ko01200:Carbon metabolism	--	--	Phosphoenolpyruvate carboxykinase;; Phosphoenolpyruvate carboxykinase	Phosphoenolpyruvate carboxykinase [ATP] GN=PCKA OS=Arabidopsis thaliana (Mouse-ear cress) PE=1 SV=1	C	Energy production and conversion	phosphoenolpyruvate carboxykinase [Flaveria pringlei]
F01.PB51414	[T]	Signal transduction mechanisms	--	K01110|0|sot:102605570|putative tyrosine-protein phosphatase TPTE-like; K01110 phosphatidylinositol-3,4,5-trisphosphate 3-phosphatase and dual-specificity protein phosphatase PTEN [EC:3.1.3.16 3.1.3.48 3.1.3.67] (A)	ko00562:Inositol phosphate metabolism;ko04070:Phosphatidylinositol signaling system	[TR]	--	C2 domain of PTEN tumour-suppressor protein;; Dual specificity phosphatase, catalytic domain	--	T	Signal transduction mechanisms	unnamed protein product [Coffea canephora]
F01.PB31916	[M]	Cell wall/membrane/envelope biogenesis	--	K03715|0|sly:101259856|monogalactosyldiacylglycerol synthase 2, chloroplastic; K03715 1,2-diacylglycerol 3-beta-galactosyltransferase [EC:2.4.1.46] (A)	ko00561:Glycerolipid metabolism	--	--	Glycosyltransferase family 28 C-terminal domain;; Monogalactosyldiacylglycerol (MGDG) synthase	Monogalactosyldiacylglycerol synthase 3, chloroplastic (Precursor) GN=F7E22.4 OS=Arabidopsis thaliana (Mouse-ear cress) PE=1 SV=2	M	Cell wall/membrane/envelope biogenesis	PREDICTED: monogalactosyldiacylglycerol synthase 2, chloroplastic [Solanum lycopersicum]
F01.PB38053	--	--	--	--	--	--	--	NB-ARC domain;; TIR domain;; TIR domain;; Leucine Rich Repeat	Putative disease resistance protein At4g11170 GN=At4g11170 OS=Arabidopsis thaliana (Mouse-ear cress) PE=2 SV=1	S	Function unknown	hypothetical protein JCGZ_11251 [Jatropha curcas]
F01.PB24686	--	--	--	K12896|7.95634e-30|cam:101493896|serine/arginine-rich splicing factor RSZ21-like; K12896 splicing factor, arginine/serine-rich 7 (A)	ko03040:Spliceosome	[A]	RNA processing and modification	RNA recognition motif. (a.k.a. RRM, RBD, or RNP domain);; RNA recognition motif (a.k.a. RRM, RBD, or RNP domain);; RNA recognition motif. (a.k.a. RRM, RBD, or RNP domain)	Serine/arginine-rich splicing factor RSZ22A GN=F25P17.11 OS=Arabidopsis thaliana (Mouse-ear cress) PE=1 SV=1	S	Function unknown	PREDICTED: serine/arginine-rich splicing factor RSZ21A-like [Nelumbo nucifera]
F01.PB36058	[A]	RNA processing and modification	--	K12856|0|vvi:100257584|pre-mRNA-processing-splicing factor 8; K12856 pre-mRNA-processing factor 8 (A)	ko03040:Spliceosome	[A]	RNA processing and modification	PRP8 domain IV core;; U6-snRNA interacting domain of PrP8;; U5-snRNA binding site 2 of PrP8;; PROCT (NUC072) domain;; RNA recognition motif of the spliceosomal PrP8;; JAB1/Mov34/MPN/PAD-1 ubiquitin protease	--	A	RNA processing and modification	PREDICTED: pre-mRNA-processing-splicing factor 8 [Vitis vinifera]
F01.PB19637	[I]	Lipid transport and metabolism	--	K05605|0|pmum:103328923|3-hydroxyisobutyryl-CoA hydrolase-like protein 5; K05605 3-hydroxyisobutyryl-CoA hydrolase [EC:3.1.2.4] (A)	ko00280:Valine, leucine and isoleucine degradation;ko00410:beta-Alanine metabolism;ko00640:Propanoate metabolism;ko01200:Carbon metabolism	--	--	2-enoyl-CoA Hydratase C-terminal region;; Enoyl-CoA hydratase/isomerase family	3-hydroxyisobutyryl-CoA hydrolase-like protein 5 GN=At1g06550 OS=Arabidopsis thaliana (Mouse-ear cress) PE=1 SV=2	I	Lipid transport and metabolism	PREDICTED: 3-hydroxyisobutyryl-CoA hydrolase-like protein 5 [Nicotiana tomentosiformis]
F01.PB45412	--	--	--	K10268|5.64028e-175|vvi:100243447|F-box protein At3g58530; K10268 F-box and leucine-rich repeat protein 2/20 (A)	--	[R]	General function prediction only	Leucine Rich repeat;; Leucine Rich repeats (2 copies);; Leucine Rich Repeat	F-box protein At3g58530 GN=At3g58530 OS=Arabidopsis thaliana (Mouse-ear cress) PE=2 SV=1	S	Function unknown	hypothetical protein JCGZ_03035 [Jatropha curcas]
F01.PB16087	[M]	Cell wall/membrane/envelope biogenesis	--	K00012|0|eus:EUTSA_v10013414mg|hypothetical protein; K00012 UDPglucose 6-dehydrogenase [EC:1.1.1.22] (A)	ko00040:Pentose and glucuronate interconversions;ko00053:Ascorbate and aldarate metabolism;ko00500:Starch and sucrose metabolism;ko00520:Amino sugar and nucleotide sugar metabolism	[GT]	--	UDP-glucose/GDP-mannose dehydrogenase family, UDP binding domain;; UDP-glucose/GDP-mannose dehydrogenase family, central domain	UDP-glucose 6-dehydrogenase 3 GN=UGD3 OS=Arabidopsis thaliana (Mouse-ear cress) PE=1 SV=1	M	Cell wall/membrane/envelope biogenesis	PREDICTED: UDP-glucose 6-dehydrogenase 3 [Nicotiana sylvestris]
F01.PB42187	--	--	--	--	--	--	--	--	--	S	Function unknown	PREDICTED: microtubule-associated protein 1B-like [Pyrus x bretschneideri]
F01.PB1511	--	--	--	--	--	--	--	Ataxin-2 C-terminal region	Polyadenylate-binding protein-interacting protein 2 GN=CID2 OS=Arabidopsis thaliana (Mouse-ear cress) PE=2 SV=1	S	Function unknown	ERD protein [Vitis amurensis]
F01.PB26703	[RTKL]	--	--	--	--	[T]	Signal transduction mechanisms	Protein kinase domain;; Protein tyrosine kinase	Receptor-like serine/threonine-protein kinase ALE2 (Precursor) GN=ALE2 OS=Arabidopsis thaliana (Mouse-ear cress) PE=1 SV=1	T	Signal transduction mechanisms	unnamed protein product [Coffea canephora]
F01.PB53748	--	--	--	--	--	[TR]	--	BTB/POZ domain;; Farnesoic acid 0-methyl transferase;; F5/8 type C domain	BTB/POZ domain-containing protein At2g30600 GN=At2g30600/At2g30610 OS=Arabidopsis thaliana (Mouse-ear cress) PE=2 SV=1	O	Posttranslational modification, protein turnover, chaperones	BTB/POZ domain-containing protein isoform 1 [Theobroma cacao]
F01.PB39014	[P]	Inorganic ion transport and metabolism	--	K05853|0|tcc:TCM_034677|Endoplasmic reticulum-type calcium-transporting ATPase 3 isoform 1; K05853 Ca2+ transporting ATPase, sarcoplasmic/endoplasmic reticulum [EC:3.6.3.8] (A)	--	[P]	Inorganic ion transport and metabolism	Cation transporting ATPase, C-terminus;; haloacid dehalogenase-like hydrolase;; haloacid dehalogenase-like hydrolase;; haloacid dehalogenase-like hydrolase;; E1-E2 ATPase;; Putative hydrolase of sodium-potassium ATPase alpha subunit;; E1-E2 ATPase;; Cation transporter/ATPase, N-terminus	Calcium-transporting ATPase 3, endoplasmic reticulum-type OS=Arabidopsis thaliana (Mouse-ear cress) PE=2 SV=3	P	Inorganic ion transport and metabolism	Endoplasmic reticulum-type calcium-transporting ATPase 3 isoform 2 [Theobroma cacao]
F01.PB27928	[RTKL]	--	--	--	--	[R]	General function prediction only	Protein kinase domain;; Protein tyrosine kinase	Protein kinase PINOID GN=T31E10.1 OS=Arabidopsis thaliana (Mouse-ear cress) PE=1 SV=1	T	Signal transduction mechanisms	PREDICTED: protein kinase PINOID [Nicotiana tomentosiformis]
F01.PB53387	[O]	Posttranslational modification, protein turnover, chaperones	--	K01802|5.73193e-91|tcc:TCM_026248|Rotamase cyclophilin 2; K01802 peptidylprolyl isomerase [EC:5.2.1.8] (A)	--	[O]	Posttranslational modification, protein turnover, chaperones	Cyclophilin type peptidyl-prolyl cis-trans isomerase/CLD	Peptidyl-prolyl cis-trans isomerase CYP19-3 GN=F18O21.30 OS=Arabidopsis thaliana (Mouse-ear cress) PE=2 SV=2	O	Posttranslational modification, protein turnover, chaperones	PREDICTED: peptidyl-prolyl cis-trans isomerase CYP19-3-like isoform X2 [Eucalyptus grandis]
F01.PB39803	[J]	Translation, ribosomal structure and biogenesis	--	--	--	[J]	Translation, ribosomal structure and biogenesis	Poly A polymerase head domain	--	J	Translation, ribosomal structure and biogenesis	hypothetical protein CISIN_1g005593mg [Citrus sinensis]
F01.PB8099	--	--	--	K01369|1.43209e-174|mdm:103424643|vacuolar-processing enzyme-like; K01369 legumain [EC:3.4.22.34] (A)	--	[O]	Posttranslational modification, protein turnover, chaperones	Peptidase C13 family	Vacuolar-processing enzyme (Precursor) OS=Phaseolus vulgaris (Kidney bean) PE=1 SV=1	O	Posttranslational modification, protein turnover, chaperones	PREDICTED: vacuolar-processing enzyme [Malus domestica]
F01.PB4	--	--	--	--	--	--	--	Embryo-specific protein 3, (ATS3);; PLAT/LH2 domain	--	S	Function unknown	putative root storage protein [Ranunculus asiaticus]
F01.PB47633	[K]	Transcription	--	K03086|0|cit:102606892|RNA polymerase sigma factor sigA-like; K03086 RNA polymerase primary sigma factor (A)	--	--	--	Sigma-70 region 2;; Sigma-70 region 3;; Sigma-70, region 4	RNA polymerase sigma factor sigA (Precursor) GN=At1g64860 OS=Arabidopsis thaliana (Mouse-ear cress) PE=1 SV=1	K	Transcription	PREDICTED: RNA polymerase sigma factor sigA-like isoform X1 [Citrus sinensis]
F01.PB36429	--	--	--	K01535|0|pmum:103338246|ATPase 11, plasma membrane-type; K01535 H+-transporting ATPase [EC:3.6.3.6] (A)	ko00190:Oxidative phosphorylation	[P]	Inorganic ion transport and metabolism	haloacid dehalogenase-like hydrolase;; haloacid dehalogenase-like hydrolase;; E1-E2 ATPase;; Putative hydrolase of sodium-potassium ATPase alpha subunit;; E1-E2 ATPase;; Cation transporter/ATPase, N-terminus	Plasma membrane ATPase 1 GN=PMA1 OS=Nicotiana plumbaginifolia (Leadwort-leaved tobacco) PE=2 SV=1	P	Inorganic ion transport and metabolism	plasma membrane H+-ATPase [Daucus carota]
F01.PB30303	--	--	--	K14487|6.03272e-86|pper:PRUPE_ppa003163mg|hypothetical protein; K14487 auxin responsive GH3 gene family (A)	ko04075:Plant hormone signal transduction	--	--	GH3 auxin-responsive promoter	Probable indole-3-acetic acid-amido synthetase GH3.5 GN=OSJNBa0009C07.16 OS=Oryza sativa subsp. japonica (Rice) PE=2 SV=1	S	Function unknown	hypothetical protein PRUPE_ppa003163mg [Prunus persica]
F01.PB13327	[R]	General function prediction only	--	K09560|1.96194e-92|cam:101503284|FAM10 family protein At4g22670-like; K09560 suppressor of tumorigenicity protein 13 (A)	--	[OT]	--	TPR repeat;; Tetratricopeptide repeat;; Tetratricopeptide repeat;; Tetratricopeptide repeat;; Tetratricopeptide repeat;; Tetratricopeptide repeat;; Tetratricopeptide repeat	FAM10 family protein At4g22670 GN=At4g22670 OS=Arabidopsis thaliana (Mouse-ear cress) PE=1 SV=1	S	Function unknown	PREDICTED: FAM10 family protein At4g22670-like [Nelumbo nucifera]
F01.PB53714	[RTKL]	--	--	--	--	--	--	Protein kinase domain;; Protein tyrosine kinase;; Phosphotransferase enzyme family;; Leucine Rich repeats (2 copies);; Leucine rich repeat;; Leucine Rich Repeat;; Leucine rich repeat N-terminal domain;; Leucine rich repeat	Probable LRR receptor-like serine/threonine-protein kinase At3g47570 (Precursor) GN=At3g47570 OS=Arabidopsis thaliana (Mouse-ear cress) PE=2 SV=1	S	Function unknown	PREDICTED: probable LRR receptor-like serine/threonine-protein kinase At3g47570-like isoform X1 [Citrus sinensis]
F01.PB37091	--	--	--	--	--	[K]	Transcription	BAH domain;; Cullin protein neddylation domain;; Protein kinase domain	Probable LRR receptor-like serine/threonine-protein kinase At4g08850 (Precursor) GN=At4g08850 OS=Arabidopsis thaliana (Mouse-ear cress) PE=2 SV=3	S	Function unknown	PREDICTED: protein polybromo-1-like [Sesamum indicum]
F01.PB11495	--	--	--	K05287|1.93022e-101|pop:POPTR_0003s18280g|POPTRDRAFT_817587; hypothetical protein; K05287 phosphatidylinositol glycan, class F [EC:2.7.-.-] (A)	ko00563:Glycosylphosphatidylinositol(GPI)-anchor biosynthesis	[MO]	--	GPI biosynthesis protein family Pig-F	--	S	Function unknown	hypothetical protein POPTR_0003s18280g [Populus trichocarpa]
F01.PB50826	--	--	--	--	--	--	--	YbaB/EbfC DNA-binding family;; Spc97 / Spc98 family	Pentatricopeptide repeat-containing protein DOT4, chloroplastic {ECO:0000305} (Precursor) GN=At4g18750 OS=Arabidopsis thaliana (Mouse-ear cress) PE=2 SV=1	S	Function unknown	PREDICTED: uncharacterized protein LOC105121190 isoform X2 [Populus euphratica]
F01.PB16650	[O]	Posttranslational modification, protein turnover, chaperones	--	K08770|0|pvu:PHAVU_003G123500g|hypothetical protein; K08770 ubiquitin C (A)	--	[OR]	--	Ubiquitin family;; Ubiquitin-2 like Rad60 SUMO-like;; Ubiquitin-like domain;; Telomere stability and silencing;; DUF2407 ubiquitin-like domain;; Ubiquitin-2 like Rad60 SUMO-like;; Protein of unknown function (DUF2870);; Ubiquitin family;; Ubiquitin-2 like Rad60 SUMO-like	NEDD8-like protein RUB2 (Precursor) GN=T20F21.24 OS=Arabidopsis thaliana (Mouse-ear cress) PE=1 SV=3	O	Posttranslational modification, protein turnover, chaperones	unnamed protein product [Vitis vinifera]
F01.PB29127	[I]	Lipid transport and metabolism	--	K01963|7.51669e-134|sot:4099986|accD, SotuCp030; acetyl-CoA carboxylase carboxyltransferase beta subunit; K01963 acetyl-CoA carboxylase carboxyl transferase subunit beta [EC:6.4.1.2] (A)	ko00061:Fatty acid biosynthesis;ko00620:Pyruvate metabolism;ko00640:Propanoate metabolism;ko01200:Carbon metabolism;ko01212:Fatty acid metabolism	[EI]	--	Carboxyl transferase domain;; Ycf4	Acetyl-coenzyme A carboxylase carboxyl transferase subunit beta, chloroplastic {ECO:0000255|HAMAP-Rule:MF_01395} GN=GuabCp030 OS=Guizotia abyssinica (Niger) PE=3 SV=1	I	Lipid transport and metabolism	acetyl-CoA carboxylase beta subunit (chloroplast) [Chrysanthemum indicum]
F01.PB12806	[R]	General function prediction only	--	K00011|6.44959e-129|vvi:100254148|D-galacturonate reductase; K00011 aldehyde reductase [EC:1.1.1.21] (A)	ko00040:Pentose and glucuronate interconversions;ko00051:Fructose and mannose metabolism;ko00052:Galactose metabolism;ko00561:Glycerolipid metabolism	[R]	General function prediction only	Aldo/keto reductase family	D-galacturonate reductase GN=GALUR OS=Fragaria ananassa (Strawberry) PE=1 SV=1	S	Function unknown	PREDICTED: non-functional NADPH-dependent codeinone reductase 2-like [Populus euphratica]
F01.PB47541	--	--	--	K13422|0|vvi:100250607|transcription factor MYC2-like; K13422 transcription factor MYC2 (A)	ko04075:Plant hormone signal transduction	--	--	bHLH-MYC and R2R3-MYB transcription factors N-terminal;; Helix-loop-helix DNA-binding domain	Transcription factor MYC2 GN=At1g32640 OS=Arabidopsis thaliana (Mouse-ear cress) PE=1 SV=2	K	Transcription	transcription factor MYC2, partial [Chrysanthemum boreale]
F01.PB22176	[G]	Carbohydrate transport and metabolism	--	K01783|1.95174e-174|pxb:103931218|ribulose-phosphate 3-epimerase, chloroplastic; K01783 ribulose-phosphate 3-epimerase [EC:5.1.3.1] (A)	ko00030:Pentose phosphate pathway;ko00040:Pentose and glucuronate interconversions;ko00710:Carbon fixation in photosynthetic organisms;ko01200:Carbon metabolism;ko01230:Biosynthesis of amino acids	[G]	Carbohydrate transport and metabolism	Ribulose-phosphate 3 epimerase family	Ribulose-phosphate 3-epimerase, chloroplastic (Precursor) GN=RPE OS=Spinacia oleracea (Spinach) PE=1 SV=1	G	Carbohydrate transport and metabolism	PREDICTED: ribulose-phosphate 3-epimerase, chloroplastic [Pyrus x bretschneideri]
F01.PB22732	--	--	--	--	--	--	--	bZIP transcription factor;; Basic region leucine zipper	TGACG-sequence-specific DNA-binding protein TGA-1B (Fragment) GN=TGA1B OS=Nicotiana tabacum (Common tobacco) PE=2 SV=1	K	Transcription	unnamed protein product [Coffea canephora]
F01.PB54421	--	--	--	--	--	--	--	Extensin-like region;; Extensin-like region;; Extensin-like region	--	--	--	hypothetical protein CISIN_1g039575mg, partial [Citrus sinensis]
F01.PB33667	--	--	--	K11593|0|vvi:100258447|protein argonaute 5; K11593 eukaryotic translation initiation factor 2C (A)	--	[J]	Translation, ribosomal structure and biogenesis	Piwi domain;; PAZ domain	Protein argonaute MEL1 GN=OSJNBa0052F07.11 OS=Oryza sativa subsp. japonica (Rice) PE=2 SV=1	J	Translation, ribosomal structure and biogenesis	PREDICTED: protein argonaute MEL1 [Sesamum indicum]
F01.PB49801	[C]	Energy production and conversion	--	--	--	[AJ]	--	--	Aconitate hydratase, cytoplasmic OS=Cucurbita maxima (Pumpkin) PE=2 SV=1	C	Energy production and conversion	PREDICTED: aconitate hydratase 1-like [Malus domestica]
F01.PB38681	--	--	--	--	--	--	--	Leucine Rich repeats (2 copies);; Leucine Rich Repeat;; Leucine Rich repeat;; Leucine Rich Repeat;; Leucine Rich repeats (2 copies);; Leucine Rich repeat;; Leucine Rich Repeat;; Leucine rich repeat;; Leucine Rich Repeat;; Leucine Rich repeats (2 copies);; Leucine Rich repeat;; Leucine Rich repeats (2 copies);; Leucine Rich Repeat;; Leucine Rich repeat	LRR receptor-like serine/threonine-protein kinase GSO1 (Precursor) GN=GSO1 OS=Arabidopsis thaliana (Mouse-ear cress) PE=2 SV=1	S	Function unknown	Disease resistance family protein / LRR family protein, putative [Theobroma cacao]
F01.PB59586	[D]	Cell cycle control, cell division, chromosome partitioning	--	--	--	[L]	Replication, recombination and repair	RecF/RecN/SMC N terminal domain;; AAA domain	Structural maintenance of chromosomes protein 6B GN=MCI2.2 OS=Arabidopsis thaliana (Mouse-ear cress) PE=2 SV=1	D	Cell cycle control, cell division, chromosome partitioning	PREDICTED: structural maintenance of chromosomes protein 6B-like [Vitis vinifera]
F01.PB20400	--	--	--	--	--	[O]	Posttranslational modification, protein turnover, chaperones	Xylanase inhibitor N-terminal;; Xylanase inhibitor C-terminal;; Eukaryotic aspartyl protease	Protein ASPARTIC PROTEASE IN GUARD CELL 1 (Precursor) GN=ASPG1 OS=Arabidopsis thaliana (Mouse-ear cress) PE=1 SV=1	O	Posttranslational modification, protein turnover, chaperones	hypothetical protein JCGZ_18299 [Jatropha curcas]
F01.PB54679	--	--	--	K15283|6.45407e-07|gmx:100101869|chloroplast pentose phosphate transporter; K15283 solute carrier family 35, member E1 (A)	--	--	--	--	Xylulose 5-phosphate/phosphate translocator, chloroplastic (Precursor) GN=K10A8.110 OS=Arabidopsis thaliana (Mouse-ear cress) PE=2 SV=1	S	Function unknown	unknown [Lotus japonicus]
F01.PB2059	[E]	Amino acid transport and metabolism	--	--	--	--	--	Glyoxalase/Bleomycin resistance protein/Dioxygenase superfamily	--	S	Function unknown	PREDICTED: uncharacterized protein LOC102594644 [Solanum tuberosum]
F01.PB28763	--	--	--	--	--	[R]	General function prediction only	Domain of unknown function;; Ankyrin repeats (3 copies);; Ankyrin repeats (many copies);; Ankyrin repeat;; Ankyrin repeat;; Ankyrin repeats (many copies)	--	S	Function unknown	PREDICTED: ankyrin repeat-containing protein At5g02620-like [Vitis vinifera]
F01.PB59106	--	--	--	K01191|0|vvi:100259071|alpha-mannosidase; K01191 alpha-mannosidase [EC:3.2.1.24] (A)	ko00511:Other glycan degradation	[G]	Carbohydrate transport and metabolism	Glycosyl hydrolases family 38 C-terminal domain;; Glycosyl hydrolases family 38 N-terminal domain;; Alpha mannosidase, middle domain	Alpha-mannosidase, light subunit {ECO:0000303|PubMed:24221485} OS=Canavalia ensiformis (Jack bean) PE=1 SV=1	G	Carbohydrate transport and metabolism	PREDICTED: lysosomal alpha-mannosidase isoform X1 [Nicotiana sylvestris]
F01.PB16045	[M]	Cell wall/membrane/envelope biogenesis	--	K01114|0|fve:101296516|phospholipase C 3-like; K01114 phospholipase C [EC:3.1.4.3] (A)	ko00562:Inositol phosphate metabolism;ko00564:Glycerophospholipid metabolism;ko00565:Ether lipid metabolism	--	--	Phosphoesterase family	Non-specific phospholipase C3 GN=NPC3 OS=Arabidopsis thaliana (Mouse-ear cress) PE=2 SV=1	M	Cell wall/membrane/envelope biogenesis	hypothetical protein MIMGU_mgv1a004614mg [Erythranthe guttata]
F01.PB4057	--	--	--	--	--	[R]	General function prediction only	--	Zinc finger CCCH domain-containing protein 29 GN=At2g40140 OS=Arabidopsis thaliana (Mouse-ear cress) PE=2 SV=1	S	Function unknown	Zinc finger CCCH domain-containing protein 29 [Glycine soja]
F01.PB24901	--	--	--	--	--	[R]	General function prediction only	Zn-finger in Ran binding protein and others	RanBP2-type zinc finger protein At1g67325 GN=At1g67325 OS=Arabidopsis thaliana (Mouse-ear cress) PE=1 SV=1	S	Function unknown	PREDICTED: ranBP2-type zinc finger protein At1g67325-like isoform X1 [Sesamum indicum]
F01.PB20241	--	--	--	K18726|2.70974e-108|pxb:103952987|FAS-associated factor 2-B-like; K18726 FAS-associated factor 2 (A)	--	[T]	Signal transduction mechanisms	UBX domain	--	S	Function unknown	PREDICTED: FAS-associated factor 2-B-like isoform X2 [Pyrus x bretschneideri]
F01.PB24700	--	--	--	--	--	--	--	Leucine rich repeat N-terminal domain;; Protein tyrosine kinase;; Protein kinase domain	Probable inactive receptor kinase At1g27190 (Precursor) GN=At1g27190 OS=Arabidopsis thaliana (Mouse-ear cress) PE=1 SV=1	T	Signal transduction mechanisms	PREDICTED: probable inactive receptor kinase At1g27190-like [Solanum tuberosum]
F01.PB48501	--	--	--	K14310|2.10561e-94|sot:102595233|nuclear pore complex protein Nup205-like; K14310 nuclear pore complex protein Nup205 (A)	ko03013:RNA transport	[S]	Function unknown	Protein of unknown function (DUF3414)	Nuclear pore complex protein NUP205 {ECO:0000303|PubMed:21189294} OS=Arabidopsis thaliana (Mouse-ear cress) PE=1 SV=1	U	Intracellular trafficking, secretion, and vesicular transport	PREDICTED: nuclear pore complex protein Nup205-like [Solanum tuberosum]
F01.PB27828	--	--	--	K14328|4.33046e-62|vvi:100257427|	ko03013:RNA transport;ko03015:mRNA surveillance pathway	[A]	RNA processing and modification	Smg-4/UPF3 family;; RNA recognition motif 2	Regulator of nonsense transcripts UPF3 GN=UPF3 OS=Arabidopsis thaliana (Mouse-ear cress) PE=1 SV=1	K	Transcription	PREDICTED: regulator of nonsense transcripts UPF3-like [Nicotiana tomentosiformis]
F01.PB25794	[R]	General function prediction only	--	--	--	[S]	Function unknown	WD domain, G-beta repeat	Protein Mut11 GN=Mut11 OS=Chlamydomonas reinhardtii (Chlamydomonas smithii) PE=2 SV=1	S	Function unknown	hypothetical protein CISIN_1g004410mg [Citrus sinensis]
F01.PB25383	--	--	--	--	--	--	--	--	--	S	Function unknown	PREDICTED: U-box domain-containing protein 15 [Nicotiana sylvestris]
F01.PB7262	--	--	--	--	--	[O]	Posttranslational modification, protein turnover, chaperones	--	Peptidyl-prolyl cis-trans isomerase FKBP17-2, chloroplastic (Precursor) GN=FKBP17-2 OS=Arabidopsis thaliana (Mouse-ear cress) PE=1 SV=1	O	Posttranslational modification, protein turnover, chaperones	PREDICTED: peptidyl-prolyl cis-trans isomerase FKBP17-2, chloroplastic-like [Solanum tuberosum]
F01.PB10581	--	--	--	--	--	[KB]	--	--	Methyl-CpG-binding domain-containing protein 2 GN=MBD2 OS=Arabidopsis thaliana (Mouse-ear cress) PE=1 SV=1	S	Function unknown	Methyl-CpG-binding domain-containing 2 -like protein [Gossypium arboreum]
F01.PB27721	[I]	Lipid transport and metabolism	--	K01115|0|crb:CARUB_v10008323mg|hypothetical protein; K01115 phospholipase D1/2 [EC:3.1.4.4] (A)	ko00564:Glycerophospholipid metabolism;ko00565:Ether lipid metabolism;ko04144:Endocytosis	[I]	Lipid transport and metabolism	Phospholipase D C terminal;; Phospholipase D Active site motif	Phospholipase D alpha 2 GN=F6D8.21 OS=Arabidopsis thaliana (Mouse-ear cress) PE=2 SV=1	I	Lipid transport and metabolism	hypothetical protein CARUB_v10008323mg, partial [Capsella rubella]
F01.PB60055	--	--	--	K11000|0|cit:102624514|callose synthase 2-like; K11000 callose synthase [EC:2.4.1.-] (A)	--	[M]	Cell wall/membrane/envelope biogenesis	1,3-beta-glucan synthase component;; 1,3-beta-glucan synthase subunit FKS1, domain-1;; Vta1 like	Callose synthase 2 GN=F22D22.29 OS=Arabidopsis thaliana (Mouse-ear cress) PE=2 SV=3	S	Function unknown	PREDICTED: callose synthase 1 [Sesamum indicum]
F01.PB159	--	--	--	--	--	--	--	Dormancy/auxin associated protein	Auxin-repressed 12.5 kDa protein OS=Fragaria ananassa (Strawberry) PE=2 SV=1	S	Function unknown	auxin-repressed protein-like protein ARP1 [Jatropha curcas]
F01.PB45790	--	--	Molecular Function: transferase activity (GO:0016740);;	K13065|2.57695e-91|rcu:RCOM_1600120|Anthranilate N-benzoyltransferase protein, putative (EC:2.3.1.150); K13065 shikimate O-hydroxycinnamoyltransferase [EC:2.3.1.133] (A)	ko00940:Phenylpropanoid biosynthesis;ko00941:Flavonoid biosynthesis;ko00945:Stilbenoid, diarylheptanoid and gingerol biosynthesis	--	--	Transferase family	Vinorine synthase GN=ACT OS=Rauvolfia serpentina (Serpentine wood) PE=1 SV=2	S	Function unknown	unnamed protein product [Coffea canephora]
F01.PB22258	--	--	--	K00430|1.03359e-169|sot:102601606|cationic peroxidase 1-like; K00430 peroxidase [EC:1.11.1.7] (A)	ko00360:Phenylalanine metabolism;ko00940:Phenylpropanoid biosynthesis	--	--	Peroxidase	Cationic peroxidase 1 (Precursor) GN=PNC1 OS=Arachis hypogaea (Peanut) PE=1 SV=2	G	Carbohydrate transport and metabolism	peroxidase protein [Mikania micrantha]
F01.PB31574	[Z]	Cytoskeleton	--	K10401|0|rcu:RCOM_1618460|Chromosome-associated kinesin KIF4A, putative; K10401 kinesin family member 18/19 (A)	--	[Z]	Cytoskeleton	Kinesin motor domain	Kinesin-like protein FLA10 GN=FLA10 OS=Chlamydomonas reinhardtii (Chlamydomonas smithii) PE=1 SV=1	Z	Cytoskeleton	PREDICTED: kinesin-like protein KIF18B isoform X2 [Nelumbo nucifera]
F01.PB49789	--	--	--	--	--	--	--	--	Protein POLLENLESS 3-LIKE 1 {ECO:0000303|Ref.4} OS=Arabidopsis thaliana (Mouse-ear cress) PE=2 SV=1	S	Function unknown	unnamed protein product [Vitis vinifera]
F01.PB52344	--	--	--	--	--	--	--	--	Acid phosphatase 1 (Precursor) GN=APS1 OS=Solanum lycopersicum (Tomato) PE=2 SV=1	S	Function unknown	PREDICTED: acid phosphatase 1-like [Sesamum indicum]
F01.PB41065	[R]	General function prediction only	--	--	--	[R]	General function prediction only	TPR repeat;; Tetratricopeptide repeat;; Tetratricopeptide repeat;; Tetratricopeptide repeat;; Tetratricopeptide repeat;; Tetratricopeptide repeat;; Tetratricopeptide repeat;; Tetratricopeptide repeat;; Tetratricopeptide repeat;; Tetratricopeptide repeat;; Anaphase-promoting complex, cyclosome, subunit 3;; Tetratricopeptide repeat;; NMDA receptor-regulated protein 1;; Fis1 C-terminal tetratricopep…	Suppressor of RPS4-RLD 1 {ECO:0000303|PubMed:15469494} OS=Arabidopsis thaliana (Mouse-ear cress) PE=1 SV=1	S	Function unknown	PREDICTED: tetratricopeptide repeat protein 13 isoform X1 [Nicotiana tomentosiformis]
F01.PB6677	--	--	--	K11718|4.47849e-13|pxb:103940000|UDP-glucose:glycoprotein glucosyltransferase-like; K11718 UDP-glucose:glycoprotein glucosyltransferase [EC:2.4.1.-] (A)	ko04141:Protein processing in endoplasmic reticulum	[G]	Carbohydrate transport and metabolism	--	UDP-glucose:glycoprotein glucosyltransferase (Precursor) OS=Arabidopsis thaliana (Mouse-ear cress) PE=1 SV=1	O	Posttranslational modification, protein turnover, chaperones	PREDICTED: UDP-glucose:glycoprotein glucosyltransferase isoform X2 [Nicotiana sylvestris]
F01.PB35392	[C]	Energy production and conversion	--	K00164|0|rcu:RCOM_0465620|2-oxoglutarate dehydrogenase, putative (EC:1.2.4.2); K00164 2-oxoglutarate dehydrogenase E1 component [EC:1.2.4.2] (A)	ko00020:Citrate cycle (TCA cycle);ko00310:Lysine degradation;ko00380:Tryptophan metabolism;ko01200:Carbon metabolism	[G]	Carbohydrate transport and metabolism	Transketolase, pyrimidine binding domain;; Dehydrogenase E1 component	--	C	Energy production and conversion	PREDICTED: 2-oxoglutarate dehydrogenase, mitochondrial-like [Sesamum indicum]
F01.PB53688	--	--	--	K07760|1.29443e-25|pop:POPTR_0016s14940g|POPTRDRAFT_577241; Cell division control protein 2 B; K07760 cyclin-dependent kinase [EC:2.7.11.22] (A)	--	[R]	General function prediction only	--	Cyclin-dependent kinase B1-2 GN=CDKB1-2 OS=Arabidopsis thaliana (Mouse-ear cress) PE=1 SV=2	T	Signal transduction mechanisms	Cell division control protein 2 B [Populus trichocarpa]
F01.PB51203	--	--	--	K11699|0|pop:POPTR_0008s13550g|POPTRDRAFT_820696; RNA-directed RNA Polymerase family protein; K11699 RNA-dependent RNA polymerase [EC:2.7.7.48] (A)	--	[A]	RNA processing and modification	RNA dependent RNA polymerase	RNA-dependent RNA polymerase 1 GN=F10B6.19 OS=Arabidopsis thaliana (Mouse-ear cress) PE=2 SV=1	K	Transcription	RNA-directed RNA Polymerase family protein [Populus trichocarpa]
F01.PB53867	[P]	Inorganic ion transport and metabolism	Molecular Function: calcium-transporting ATPase activity (GO:0005388);; Molecular Function: ATP binding (GO:0005524);; Cellular Component: endoplasmic reticulum (GO:0005783);; Biological Process: ATP biosynthetic process (GO:0006754);; Biological Process: calcium ion transport (GO:0006816);; Cellular Component: integral component of membrane (GO:0016021);; Molecular Function: metal ion binding (G…	K01537|0|vvi:100253574|calcium-transporting ATPase, endoplasmic reticulum-type; K01537 Ca2+-transporting ATPase [EC:3.6.3.8] (A)	--	[P]	Inorganic ion transport and metabolism	E1-E2 ATPase;; Cation transporting ATPase, C-terminus;; haloacid dehalogenase-like hydrolase;; Cation transporter/ATPase, N-terminus;; Putative hydrolase of sodium-potassium ATPase alpha subunit;; haloacid dehalogenase-like hydrolase;; haloacid dehalogenase-like hydrolase	Calcium-transporting ATPase, endoplasmic reticulum-type OS=Solanum lycopersicum (Tomato) PE=2 SV=1	P	Inorganic ion transport and metabolism	PREDICTED: calcium-transporting ATPase, endoplasmic reticulum-type [Populus euphratica]
F01.PB28061	--	--	--	K04646|0|sly:101259922|clathrin heavy chain 1-like; K04646 clathrin heavy chain (A)	ko04144:Endocytosis	[U]	Intracellular trafficking, secretion, and vesicular transport	Region in Clathrin and VPS	Clathrin heavy chain 1 GN=CHC1 OS=Arabidopsis thaliana (Mouse-ear cress) PE=1 SV=1	U	Intracellular trafficking, secretion, and vesicular transport	hypothetical protein Csa_6G011710 [Cucumis sativus]
F01.PB12083	[GEPR]	--	--	--	--	[R]	General function prediction only	Sugar (and other) transporter;; Major Facilitator Superfamily	Probable polyol transporter 6 GN=PLT6 OS=Arabidopsis thaliana (Mouse-ear cress) PE=2 SV=2	G	Carbohydrate transport and metabolism	putative polyol transporter 6 [Morus notabilis]
F01.PB34588	--	--	--	K15168|0|cit:102624904|mediator of RNA polymerase II transcription subunit 25-like; K15168 mediator of RNA polymerase II transcription subunit 25 (A)	--	--	--	Mediator complex subunit 25 von Willebrand factor type A	Mediator of RNA polymerase II transcription subunit 25 GN=F2J7.4 OS=Arabidopsis thaliana (Mouse-ear cress) PE=1 SV=1	K	Transcription	hypothetical protein CISIN_1g003284mg [Citrus sinensis]
F01.PB44342	--	--	--	--	--	--	--	Plant transposase (Ptta/En/Spm family)	--	S	Function unknown	hypothetical protein JCGZ_00233 [Jatropha curcas]
F01.PB61540	[R]	General function prediction only	--	--	--	[R]	General function prediction only	Alpha/beta hydrolase family;; alpha/beta hydrolase fold;; Alpha/beta hydrolase family;; Serine hydrolase;; Alpha/beta hydrolase family;; alpha/beta hydrolase fold;; Alpha/beta hydrolase family;; Serine hydrolase	--	S	Function unknown	PREDICTED: uncharacterized protein LOC104242075 [Nicotiana sylvestris]
F01.PB49955	--	--	--	--	--	[E]	Amino acid transport and metabolism	--	Protein SHOOT GRAVITROPISM 6 GN=SGR6 OS=Arabidopsis thaliana (Mouse-ear cress) PE=2 SV=1	K	Transcription	basic helix-loop-helix family protein [Populus trichocarpa]
F01.PB48658	--	--	--	K11855|1.68525e-58|fve:101314318|ubiquitin carboxyl-terminal hydrolase 23-like; K11855 ubiquitin carboxyl-terminal hydrolase 36/42 [EC:3.4.19.12] (A)	--	[O]	Posttranslational modification, protein turnover, chaperones	Ubiquitin carboxyl-terminal hydrolase	Ubiquitin carboxyl-terminal hydrolase 23 GN=UBP23 OS=Arabidopsis thaliana (Mouse-ear cress) PE=2 SV=2	O	Posttranslational modification, protein turnover, chaperones	PREDICTED: ubiquitin carboxyl-terminal hydrolase 23 isoform X1 [Nicotiana tomentosiformis]
F01.PB56895	--	--	--	K00820|5.21119e-10|tcc:TCM_025135|Glutamine-fructose-6-phosphate transaminase (isomerizing)s,sugar binding,transaminases isoform 1; K00820 glucosamine--fructose-6-phosphate aminotransferase (isomerizing) [EC:2.6.1.16] (A)	ko00250:Alanine, aspartate and glutamate metabolism;ko00520:Amino sugar and nucleotide sugar metabolism	[M]	Cell wall/membrane/envelope biogenesis	--	--	M	Cell wall/membrane/envelope biogenesis	Glutamine-fructose-6-phosphate transaminase (isomerizing)s,sugar binding,transaminases isoform 1 [Theobroma cacao]
F01.PB34490	[O]	Posttranslational modification, protein turnover, chaperones	--	K03695|0|cam:101504666|chaperone protein ClpB3, chloroplastic-like; K03695 ATP-dependent Clp protease ATP-binding subunit ClpB (A)	--	[O]	Posttranslational modification, protein turnover, chaperones	AAA domain (Cdc48 subfamily);; AAA domain (dynein-related subfamily);; ATPase family associated with various cellular activities (AAA);; Sigma-54 interaction domain;; ATPase family associated with various cellular activities (AAA);; Clp amino terminal domain;; AAA ATPase domain;; AAA domain (dynein-related subfamily);; C-terminal, D2-small domain, of ClpB protein	Chaperone protein ClpB3, chloroplastic (Precursor) GN=T20K14.60 OS=Arabidopsis thaliana (Mouse-ear cress) PE=2 SV=1	O	Posttranslational modification, protein turnover, chaperones	casein lytic proteinase B3 [Medicago truncatula]
F01.PB57304	--	--	--	--	--	--	--	NB-ARC domain;; TIR domain;; TIR domain;; NACHT domain;; Leucine Rich repeats (2 copies);; Leucine rich repeat	TMV resistance protein N GN=N OS=Nicotiana glutinosa (Tobacco) PE=1 SV=1	S	Function unknown	TIR-NBS-LRR resistance-like protein RGC151 [Helianthus annuus]
F01.PB5197	--	--	--	K15029|3.48917e-157|tcc:TCM_037154|RNA polymerase I-associated factor PAF67 isoform 1; K15029 translation initiation factor 3 subunit L (A)	--	[JK]	--	RNA polymerase I-associated factor PAF67	--	J	Translation, ribosomal structure and biogenesis	hypothetical protein JCGZ_07776 [Jatropha curcas]
F01.PB6080	--	--	--	K00430|9.83349e-145|cit:102629997|peroxidase 4-like; K00430 peroxidase [EC:1.11.1.7] (A)	ko00360:Phenylalanine metabolism;ko00940:Phenylpropanoid biosynthesis	--	--	Peroxidase	Peroxidase 4 {ECO:0000250|UniProtKB:Q42578} (Precursor) OS=Vitis vinifera (Grape) PE=1 SV=1	G	Carbohydrate transport and metabolism	anionic peroxidase swpb3 protein [Medicago truncatula]
F01.PB17329	[R]	General function prediction only	--	--	--	[QR]	--	2OG-Fe(II) oxygenase superfamily;; non-haem dioxygenase in morphine synthesis N-terminal	Probable 2-oxoglutarate/Fe(II)-dependent dioxygenase GN=DIOX2 OS=Papaver somniferum (Opium poppy) PE=2 SV=1	S	Function unknown	hypothetical protein JCGZ_21657 [Jatropha curcas]
F01.PB25964	--	--	--	--	--	[Q]	Secondary metabolites biosynthesis, transport and catabolism	--	L-ascorbate oxidase homolog (Precursor) OS=Nicotiana tabacum (Common tobacco) PE=1 SV=1	Q	Secondary metabolites biosynthesis, transport and catabolism	PREDICTED: L-ascorbate oxidase homolog [Prunus mume]
F01.PB32409	--	--	--	--	--	[R]	General function prediction only	Reverse transcriptase (RNA-dependent DNA polymerase)	Uncharacterized mitochondrial protein AtMg00810 GN=AtMg00810 OS=Arabidopsis thaliana (Mouse-ear cress) PE=4 SV=1	L	Replication, recombination and repair	PREDICTED: uncharacterized protein LOC103328554 [Prunus mume]
F01.PB77	--	--	--	K08913|7.92316e-132|crb:CARUB_v10014404mg|hypothetical protein; K08913 light-harvesting complex II chlorophyll a/b binding protein 2 (A)	ko00196:Photosynthesis - antenna proteins	--	--	Chlorophyll A-B binding protein;; Chlorophyll A-B binding protein	Chlorophyll a-b binding protein 36, chloroplastic (Precursor) GN=CAB36 OS=Nicotiana tabacum (Common tobacco) PE=3 SV=1	J	Translation, ribosomal structure and biogenesis	PREDICTED: chlorophyll a-b binding protein 151, chloroplastic-like [Camelina sativa]
F01.PB47632	--	--	--	--	--	--	--	Domain of unknown function (DUF4218)	--	S	Function unknown	PREDICTED: uncharacterized protein LOC103651739 [Zea mays]
F01.PB29811	--	--	--	K14486|6.85595e-139|cmo:103484487|auxin response factor 3; K14486 auxin response factor (A)	ko04075:Plant hormone signal transduction	--	--	Auxin response factor;; B3 DNA binding domain	Auxin response factor 15 OS=Oryza sativa subsp. japonica (Rice) PE=2 SV=1	K	Transcription	PREDICTED: auxin response factor 3 isoform X2 [Cucumis melo]
F01.PB29960	--	--	--	--	--	--	--	NPH3 family;; NPH3 family;; NPH3 family	BTB/POZ domain-containing protein NPY5 GN=NPY5 OS=Arabidopsis thaliana (Mouse-ear cress) PE=2 SV=2	S	Function unknown	Phototropic-responsive NPH3 family protein isoform 1 [Theobroma cacao]
F01.PB28589	--	--	--	--	--	--	--	Protein of unknown function DUF260	LOB domain-containing protein 20 GN=F20H23.21 OS=Arabidopsis thaliana (Mouse-ear cress) PE=2 SV=1	S	Function unknown	PREDICTED: LOB domain-containing protein 20-like [Solanum tuberosum]
F01.PB50219	[G]	Carbohydrate transport and metabolism	--	K16055|0|mdm:103446295|probable alpha,alpha-trehalose-phosphate synthase [UDP-forming] 7; K16055 trehalose 6-phosphate synthase/phosphatase [EC:2.4.1.15 3.1.3.12] (A)	ko00500:Starch and sucrose metabolism	[G]	Carbohydrate transport and metabolism	Glycosyltransferase family 20;; Trehalose-phosphatase;; haloacid dehalogenase-like hydrolase	Probable alpha,alpha-trehalose-phosphate synthase [UDP-forming] 7 GN=T2D23.11 OS=Arabidopsis thaliana (Mouse-ear cress) PE=1 SV=1	G	Carbohydrate transport and metabolism	PREDICTED: probable alpha,alpha-trehalose-phosphate synthase [UDP-forming] 7 [Beta vulgaris subsp. vulgaris]
F01.PB33887	--	--	--	--	--	--	--	GRAS domain family	Scarecrow-like protein 14 GN=SCL14 OS=Arabidopsis thaliana (Mouse-ear cress) PE=2 SV=2	K	Transcription	unnamed protein product [Coffea canephora]
F01.PB54839	[M]	Cell wall/membrane/envelope biogenesis	--	K00695|0|sot:102577594|SS16, sus4; Sucrose synthase (EC:2.4.1.13); K00695 sucrose synthase [EC:2.4.1.13] (A)	ko00500:Starch and sucrose metabolism	[M]	Cell wall/membrane/envelope biogenesis	Sucrose synthase;; Glycosyl transferases group 1;; Sucrose synthase;; Sucrose synthase;; Sucrose synthase	Sucrose synthase isoform 1 OS=Daucus carota (Wild carrot) PE=2 SV=1	M	Cell wall/membrane/envelope biogenesis	RecName: Full=Sucrose synthase isoform 2; AltName: Full=Sucrose synthase isoform II; AltName: Full=Sucrose-UDP glucosyltransferase 2; AltName: Full=Susy*Dc2 [Daucus carota]
F01.PB23324	[U]	Intracellular trafficking, secretion, and vesicular transport	--	K14293|0|vvi:100265913|importin subunit beta-1; K14293 importin subunit beta-1 (A)	ko03013:RNA transport	[YU]	--	HEAT-like repeat;; HEAT repeat;; HEAT repeats	Importin subunit beta-1 {ECO:0000305} OS=Arabidopsis thaliana (Mouse-ear cress) PE=1 SV=1	U	Intracellular trafficking, secretion, and vesicular transport	PREDICTED: importin subunit beta-1-like [Nicotiana sylvestris]
F01.PB27659	[C]	Energy production and conversion	--	K03934|0|rcu:RCOM_0458390|NADH-ubiquinone oxidoreductase, putative (EC:1.6.5.3); K03934 NADH dehydrogenase (ubiquinone) Fe-S protein 1 [EC:1.6.5.3 1.6.99.3] (A)	ko00190:Oxidative phosphorylation	[C]	Energy production and conversion	Molybdopterin oxidoreductase;; NADH-ubiquinone oxidoreductase-G iron-sulfur binding region;; 2Fe-2S iron-sulfur cluster binding domain;; 2Fe-2S iron-sulfur cluster binding domain;; Molybdopterin oxidoreductase;; Domain of unknown function (DUF1982)	NADH dehydrogenase [ubiquinone] iron-sulfur protein 1, mitochondrial (Precursor) OS=Solanum tuberosum (Potato) PE=1 SV=1	C	Energy production and conversion	hypothetical protein JCGZ_22539 [Jatropha curcas]
F01.PB53794	[R]	General function prediction only	--	--	--	[T]	Signal transduction mechanisms	WD domain, G-beta repeat;; DENN (AEX-3) domain;; dDENN domain	DENN domain and WD repeat-containing protein SCD1 {ECO:0000305} OS=Arabidopsis thaliana (Mouse-ear cress) PE=1 SV=1	S	Function unknown	PREDICTED: uncharacterized protein LOC101262196 isoform X2 [Solanum lycopersicum]
F01.PB8067	--	--	--	K11498|2.12879e-86|tcc:TCM_000241|ATP binding microtubule motor family protein, putative; K11498 centromeric protein E (A)	--	[Z]	Cytoskeleton	Domain of unknown function (DUF3490)	Kinesin-like protein NACK1 GN=NACK1 OS=Nicotiana tabacum (Common tobacco) PE=1 SV=1	Z	Cytoskeleton	unnamed protein product [Coffea canephora]
F01.PB35427	[S]	Function unknown	--	--	--	[R]	General function prediction only	Leucine Rich repeats (2 copies);; Leucine rich repeat;; Leucine Rich Repeat;; Leucine rich repeat N-terminal domain;; Leucine Rich repeat;; Leucine rich repeat;; Leucine Rich Repeat;; Leucine Rich repeats (2 copies);; Leucine rich repeat;; Leucine Rich repeat;; Leucine rich repeat	Probable LRR receptor-like serine/threonine-protein kinase At1g34110 (Precursor) GN=At1g34110 OS=Arabidopsis thaliana (Mouse-ear cress) PE=2 SV=2	S	Function unknown	verticillium wilt resistance-like protein [Gossypium barbadense]
F01.PB23761	--	--	--	--	--	--	--	RNA recognition motif. (a.k.a. RRM, RBD, or RNP domain);; RNA recognition motif (a.k.a. RRM, RBD, or RNP domain);; Domain of unknown function (DUF4283)	--	--	--	hypothetical protein PHAVU_008G101400g [Phaseolus vulgaris]
F01.PB8477	[R]	General function prediction only	--	--	--	[QR]	--	2OG-Fe(II) oxygenase superfamily;; non-haem dioxygenase in morphine synthesis N-terminal	Hyoscyamine 6-dioxygenase GN=H6H OS=Hyoscyamus niger (Black henbane) PE=1 SV=1	S	Function unknown	PREDICTED: hyoscyamine 6-dioxygenase-like [Nicotiana tomentosiformis]
F01.PB46616	[E]	Amino acid transport and metabolism	--	K16296|6.01704e-157|sot:102604189|serine carboxypeptidase-like 18-like; K16296 serine carboxypeptidase-like clade I [EC:3.4.16.-] (A)	--	[OE]	--	Serine carboxypeptidase	Serine carboxypeptidase-like 18 (Precursor) GN=SCPL18 OS=Arabidopsis thaliana (Mouse-ear cress) PE=2 SV=2	E	Amino acid transport and metabolism	PREDICTED: serine carboxypeptidase-like 18 isoform X1 [Nicotiana tomentosiformis]
F01.PB27486	--	--	--	--	--	--	--	Weak chloroplast movement under blue light	Protein WEAK CHLOROPLAST MOVEMENT UNDER BLUE LIGHT 1 GN=WEB1 OS=Arabidopsis thaliana (Mouse-ear cress) PE=1 SV=1	S	Function unknown	PREDICTED: protein WEAK CHLOROPLAST MOVEMENT UNDER BLUE LIGHT 1-like isoform X1 [Citrus sinensis]
F01.PB16101	--	--	--	--	--	[R]	General function prediction only	Domain of unknown function (DUF4283);; Zinc knuckle	--	S	Function unknown	PREDICTED: uncharacterized protein LOC105180082 [Sesamum indicum]
F01.PB19935	[T]	Signal transduction mechanisms	--	K01102|0|pper:PRUPE_ppa006861mg|hypothetical protein; K01102 pyruvate dehydrogenase phosphatase [EC:3.1.3.43] (A)	--	[T]	Signal transduction mechanisms	Protein phosphatase 2C;; Protein phosphatase 2C;; Stage II sporulation protein E (SpoIIE)	Probable protein phosphatase 2C 60 OS=Oryza sativa subsp. japonica (Rice) PE=2 SV=1	T	Signal transduction mechanisms	PREDICTED: probable protein phosphatase 2C 60 [Beta vulgaris subsp. vulgaris]
F01.PB61503	--	--	--	--	--	[GC]	--	--	UDP-glycosyltransferase 71C3 GN=UGT71C3 OS=Arabidopsis thaliana (Mouse-ear cress) PE=2 SV=1	S	Function unknown	PREDICTED: anthocyanidin 3-O-glucosyltransferase 2-like [Prunus mume]
F01.PB22962	--	--	--	--	--	--	--	--	--	S	Function unknown	PREDICTED: uncharacterized protein LOC102598653 [Solanum tuberosum]
F01.PB15816	--	--	--	K13946|0|tcc:TCM_021727|Transmembrane amino acid transporter family protein isoform 1; K13946 auxin influx carrier (AUX1 LAX family) (A)	ko04075:Plant hormone signal transduction	[E]	Amino acid transport and metabolism	Transmembrane amino acid transporter protein	Auxin transporter-like protein 2 GN=LAX2 OS=Medicago truncatula (Barrel medic) PE=2 SV=1	E	Amino acid transport and metabolism	auxin influx carrier protein [Zinnia violacea]
F01.PB54481	[RTKL]	--	--	--	--	--	--	Leucine Rich repeats (2 copies);; Protein kinase domain;; Leucine rich repeat;; Protein tyrosine kinase;; Leucine Rich Repeat;; Leucine Rich repeat;; Leucine rich repeat N-terminal domain;; Leucine rich repeat;; Phosphotransferase enzyme family	Probable LRR receptor-like serine/threonine-protein kinase At3g47570 (Precursor) GN=At3g47570 OS=Arabidopsis thaliana (Mouse-ear cress) PE=2 SV=1	S	Function unknown	PREDICTED: probable LRR receptor-like serine/threonine-protein kinase At3g47570-like [Citrus sinensis]
F01.PB27924	[M]	Cell wall/membrane/envelope biogenesis	--	--	--	--	--	Putative S-adenosyl-L-methionine-dependent methyltransferase	Mitochondrial fission protein ELM1 GN=ELM1 OS=Arabidopsis thaliana (Mouse-ear cress) PE=1 SV=1	M	Cell wall/membrane/envelope biogenesis	hypothetical protein MIMGU_mgv1a006882mg [Erythranthe guttata]
F01.PB21290	[R]	General function prediction only	--	--	--	--	--	CBS domain;; PB1 domain	CBS domain-containing protein CBSCBSPB5 GN=CBSCBSPB5 OS=Arabidopsis thaliana (Mouse-ear cress) PE=1 SV=1	S	Function unknown	PREDICTED: CBS domain-containing protein CBSCBSPB5-like isoform X1 [Eucalyptus grandis]
F01.PB54829	--	--	--	--	--	[R]	General function prediction only	Putative serine esterase (DUF676)	--	S	Function unknown	unnamed protein product [Coffea canephora]
F01.PB53601	[J]	Translation, ribosomal structure and biogenesis	--	--	--	--	--	NB-ARC domain;; TIR domain;; Leucine Rich repeats (2 copies);; Leucine rich repeat;; TIR domain	TMV resistance protein N GN=N OS=Nicotiana glutinosa (Tobacco) PE=1 SV=1	S	Function unknown	TIR-NB-LRR type resistance protein RPV1 [Vitis rotundifolia]
F01.PB24341	[RTKL]	--	--	--	--	[T]	Signal transduction mechanisms	Protein tyrosine kinase;; Protein kinase domain	Receptor-like protein kinase FERONIA (Precursor) GN=F26O13.190 OS=Arabidopsis thaliana (Mouse-ear cress) PE=1 SV=1	T	Signal transduction mechanisms	predicted protein [Hordeum vulgare subsp. vulgare]
F01.PB28561	[I]	Lipid transport and metabolism	--	K15813|0|pper:PRUPE_ppa001812mg|hypothetical protein; K15813 beta-amyrin synthase [EC:5.4.99.39] (A)	ko00909:Sesquiterpenoid and triterpenoid biosynthesis	[I]	Lipid transport and metabolism	Prenyltransferase and squalene oxidase repeat;; Prenyltransferase-like;; Prenyltransferase-like	Beta-Amyrin Synthase 1 GN=OSCPNY1 OS=Panax ginseng (Korean ginseng) PE=1 SV=1	I	Lipid transport and metabolism	OSC2 [Artemisia annua]
F01.PB36599	[R]	General function prediction only	--	K14005|0|vvi:100263684|protein transport protein SEC31 homolog B; K14005 protein transport protein SEC31 (A)	ko04141:Protein processing in endoplasmic reticulum	[U]	Intracellular trafficking, secretion, and vesicular transport	Sec23-binding domain of Sec16;; WD domain, G-beta repeat;; WD domain, G-beta repeat;; Steroid receptor RNA activator (SRA1)	Protein transport protein SEC31 homolog B {ECO:0000305} OS=Arabidopsis thaliana (Mouse-ear cress) PE=1 SV=1	U	Intracellular trafficking, secretion, and vesicular transport	PREDICTED: protein transport protein SEC31 homolog B isoform X2 [Vitis vinifera]
F01.PB26222	--	--	--	--	--	--	--	--	--	S	Function unknown	PREDICTED: uncharacterized protein LOC104216180 [Nicotiana sylvestris]
F01.PB43274	[O]	Posttranslational modification, protein turnover, chaperones	--	--	--	[O]	Posttranslational modification, protein turnover, chaperones	ATPase family associated with various cellular activities (AAA);; IstB-like ATP binding protein;; Holliday junction DNA helicase ruvB N-terminus	Katanin p60 ATPase-containing subunit A1 {ECO:0000255|HAMAP-Rule:MF_03023} GN=At1g80350 OS=Arabidopsis thaliana (Mouse-ear cress) PE=1 SV=1	O	Posttranslational modification, protein turnover, chaperones	hypothetical protein CISIN_1g001707mg [Citrus sinensis]
F01.PB23451	--	--	--	K04523|0|rcu:RCOM_0873810|plant ubiquilin, putative; K04523 ubiquilin (A)	ko04141:Protein processing in endoplasmic reticulum	[OR]	--	Ubiquitin family;; Ubiquitin-2 like Rad60 SUMO-like;; UBA/TS-N domain;; Ubiquitin-like domain	Ubiquitin domain-containing protein DSK2b GN=DSK2B OS=Arabidopsis thaliana (Mouse-ear cress) PE=1 SV=1	O	Posttranslational modification, protein turnover, chaperones	plant ubiquilin, putative [Ricinus communis]
F01.PB49470	--	--	--	K01177|0|vvi:100246489|beta-amylase 7; K01177 beta-amylase [EC:3.2.1.2] (A)	ko00500:Starch and sucrose metabolism	--	--	Glycosyl hydrolase family 14;; Plant protein of unknown function (DUF822)	Beta-amylase 7 GN=F4I18.14 OS=Arabidopsis thaliana (Mouse-ear cress) PE=2 SV=2	G	Carbohydrate transport and metabolism	unnamed protein product [Coffea canephora]
F01.PB53844	[G]	Carbohydrate transport and metabolism	--	K01190|0|pper:PRUPE_ppa000532mg|hypothetical protein; K01190 beta-galactosidase [EC:3.2.1.23] (A)	ko00052:Galactose metabolism;ko00511:Other glycan degradation;ko00600:Sphingolipid metabolism	[G]	Carbohydrate transport and metabolism	Glycosyl hydrolases family 2, TIM barrel domain;; Beta galactosidase small chain;; Glycosyl hydrolases family 2, sugar binding domain	--	G	Carbohydrate transport and metabolism	hypothetical protein PRUPE_ppa000532mg [Prunus persica]
F01.PB7931	--	--	--	--	--	--	--	LSD1 zinc finger	Protein LSD1 GN=F9F13.30 OS=Arabidopsis thaliana (Mouse-ear cress) PE=1 SV=1	S	Function unknown	LSD1-type zinc finger protein [Medicago truncatula]
F01.PB27587	--	--	--	K05768|0|vvi:100254775|villin-4 (A)	--	[Z]	Cytoskeleton	Gelsolin repeat;; Villin headpiece domain	Villin-4 {ECO:0000303|PubMed:10631247} OS=Arabidopsis thaliana (Mouse-ear cress) PE=1 SV=1	S	Function unknown	PREDICTED: villin-4 [Vitis vinifera]
F01.PB44580	[J]	Translation, ribosomal structure and biogenesis	--	K01265|0|mus:103988189|methionine aminopeptidase 2B-like; K01265 methionyl aminopeptidase [EC:3.4.11.18] (A)	--	[R]	General function prediction only	Metallopeptidase family M24	Methionine aminopeptidase 2B {ECO:0000255|HAMAP-Rule:MF_03175} GN=At3g59990 OS=Arabidopsis thaliana (Mouse-ear cress) PE=2 SV=2	J	Translation, ribosomal structure and biogenesis	hypothetical protein AALP_AA5G254500 [Arabis alpina]
F01.PB39686	--	--	--	K00454|0|sly:544009|loxD; linoleate 13S-lipoxygenase 3-1, chloroplastic; K00454 lipoxygenase [EC:1.13.11.12] (A)	ko00591:Linoleic acid metabolism;ko00592:alpha-Linolenic acid metabolism	--	--	Lipoxygenase;; PLAT/LH2 domain	Linoleate 13S-lipoxygenase 3-1, chloroplastic (Precursor) GN=LOX3.1 OS=Solanum tuberosum (Potato) PE=1 SV=1	S	Function unknown	lipoxygenase 1 [Tanacetum cinerariifolium]
F01.PB52400	[P]	Inorganic ion transport and metabolism	--	K14011|3.41278e-38|vvi:100257839|UBX domain-containing protein 6; K14011 UBX domain-containing protein 6 (A)	ko04141:Protein processing in endoplasmic reticulum	[O]	Posttranslational modification, protein turnover, chaperones	PUB domain;; Anion-transporting ATPase	--	S	Function unknown	PREDICTED: UBX domain-containing protein 6 isoform X2 [Vitis vinifera]
F01.PB44086	[MG]	--	--	K10046|0|atr:s00002p00268550|AMTR_s00002p00268550; hypothetical protein; K10046 GDP-D-mannose 3', 5'-epimerase [EC:5.1.3.18 5.1.3.-] (A)	ko00053:Ascorbate and aldarate metabolism;ko00520:Amino sugar and nucleotide sugar metabolism	[GM]	--	NAD dependent epimerase/dehydratase family;; Male sterility protein;; 3-beta hydroxysteroid dehydrogenase/isomerase family	GDP-mannose 3,5-epimerase 2 GN=GME-2 OS=Oryza sativa subsp. japonica (Rice) PE=2 SV=2	M	Cell wall/membrane/envelope biogenesis	GDP-mannose 3,5-epimerase 1 [Morus notabilis]
F01.PB20124	[I]	Lipid transport and metabolism	--	--	--	[V]	Defense mechanisms	alpha/beta hydrolase fold;; Carboxylesterase family;; Protein of unknown function (DUF2424)	Probable carboxylesterase 8 GN=CXE8 OS=Arabidopsis thaliana (Mouse-ear cress) PE=2 SV=1	I	Lipid transport and metabolism	PREDICTED: probable carboxylesterase 8 [Solanum lycopersicum]
F01.PB33173	--	--	--	--	--	--	--	--	--	K	Transcription	unnamed protein product [Coffea canephora]
F01.PB37524	--	--	--	--	--	--	--	Protein of unknown function (DUF810);; Protein of unknown function (DUF810);; Protein of unknown function (DUF810);; Protein of unknown function (DUF810)	--	S	Function unknown	PREDICTED: uncharacterized protein LOC100267936 [Vitis vinifera]
F01.PB27401	--	--	--	K01191|0|sot:102589644|lysosomal alpha-mannosidase-like; K01191 alpha-mannosidase [EC:3.2.1.24] (A)	ko00511:Other glycan degradation	[G]	Carbohydrate transport and metabolism	Glycosyl hydrolases family 38 C-terminal domain;; Alpha mannosidase, middle domain;; Glycosyl hydrolases family 38 N-terminal domain;; Glycosyl hydrolases family 38 C-terminal domain;; Glycosyl hydrolases family 38 C-terminal domain	Alpha-mannosidase, light subunit {ECO:0000303|PubMed:24221485} OS=Canavalia ensiformis (Jack bean) PE=1 SV=1	G	Carbohydrate transport and metabolism	PREDICTED: lysosomal alpha-mannosidase-like [Nicotiana sylvestris]
F01.PB15641	--	--	--	K01247|7.57613e-34|sot:102588134|probable DNA-3-methyladenine glycosylase 2-like; K01247 DNA-3-methyladenine glycosylase II [EC:3.2.2.21] (A)	ko03410:Base excision repair	[L]	Replication, recombination and repair	--	--	L	Replication, recombination and repair	PREDICTED: probable DNA-3-methyladenine glycosylase 2 isoform X3 [Nicotiana sylvestris]
F01.PB61591	[V]	Defense mechanisms	--	K08869|4.06246e-47|pop:POPTR_0018s03950g|hypothetical protein; K08869 aarF domain-containing kinase (A)	--	[R]	General function prediction only	Beta-lactamase;; Ring finger domain;; RING-H2 zinc finger;; Zinc finger, C3HC4 type (RING finger);; zinc-RING finger domain;; Zinc finger, C3HC4 type (RING finger);; Anaphase-promoting complex subunit 11 RING-H2 finger;; Ring finger domain;; zinc-RING finger domain;; RING-H2 zinc finger;; Zinc finger, C3HC4 type (RING finger);; Zinc finger, C3HC4 type (RING finger)	RING-H2 zinc finger protein RHA1a GN=RHA1A OS=Arabidopsis thaliana (Mouse-ear cress) PE=2 SV=1	V	Defense mechanisms	hypothetical protein MIMGU_mgv1a000993mg [Erythranthe guttata]
F01.PB20616	--	--	--	--	--	--	--	PB1 domain	--	S	Function unknown	ATP binding protein, putative [Ricinus communis]
F01.PB53112	[O]	Posttranslational modification, protein turnover, chaperones	--	K03283|0|vvi:100259551|heat shock cognate 70 kDa protein 1-like; K03283 heat shock 70kDa protein 1/8 (A)	ko03040:Spliceosome;ko04141:Protein processing in endoplasmic reticulum;ko04144:Endocytosis	[O]	Posttranslational modification, protein turnover, chaperones	Hsp70 protein;; Hydantoinase/oxoprolinase	Probable mediator of RNA polymerase II transcription subunit 37e GN=At5g02500 OS=Arabidopsis thaliana (Mouse-ear cress) PE=1 SV=3	O	Posttranslational modification, protein turnover, chaperones	putative heat shock protein, partial [Taraxacum brevicorniculatum]
F01.PB12555	--	--	--	--	--	--	--	--	--	S	Function unknown	unnamed protein product [Coffea canephora]
F01.PB22829	--	--	--	--	--	[S]	Function unknown	Histone deacetylation protein Rxt3	--	S	Function unknown	PREDICTED: uncharacterized protein LOC103499596 isoform X2 [Cucumis melo]
F01.PB55343	--	--	--	--	--	--	--	--	--	S	Function unknown	PREDICTED: SAFB-like transcription modulator-like [Solanum tuberosum]
F01.PB19141	--	--	--	--	--	--	--	--	Probable membrane-associated kinase regulator 1 GN=MAKR1 OS=Arabidopsis thaliana (Mouse-ear cress) PE=1 SV=1	S	Function unknown	hypothetical protein JCGZ_02146 [Jatropha curcas]
F01.PB52826	[O]	Posttranslational modification, protein turnover, chaperones	Molecular Function: ATP binding (GO:0005524);; Molecular Function: nucleoside-triphosphatase activity (GO:0017111);; Biological Process: protein metabolic process (GO:0019538);;	K03696|0|fve:101313110|chaperone protein ClpC, chloroplastic-like; K03696 ATP-dependent Clp protease ATP-binding subunit ClpC (A)	--	[O]	Posttranslational modification, protein turnover, chaperones	Clp amino terminal domain;; ATPase family associated with various cellular activities (AAA);; AAA ATPase domain;; AAA domain (dynein-related subfamily)	ATP-dependent Clp protease ATP-binding subunit clpA homolog CD4B, chloroplastic (Precursor) GN=CD4B OS=Solanum lycopersicum (Tomato) PE=3 SV=1	O	Posttranslational modification, protein turnover, chaperones	PREDICTED: ATP-dependent Clp protease ATP-binding subunit clpA homolog CD4B, chloroplastic-like [Nicotiana sylvestris]
F01.PB3198	--	--	--	--	--	--	--	COBRA-like protein	Protein COBRA (Precursor) GN=COB OS=Arabidopsis thaliana (Mouse-ear cress) PE=2 SV=1	S	Function unknown	PREDICTED: protein COBRA-like [Sesamum indicum]
F01.PB27702	--	--	--	K07195|0|sot:102583058|exocyst complex component 7-like; K07195 exocyst complex component 7 (A)	--	[U]	Intracellular trafficking, secretion, and vesicular transport	Exo70 exocyst complex subunit;; Exo70 exocyst complex subunit	Exocyst complex component EXO70A1 GN=EXO70A1 OS=Arabidopsis thaliana (Mouse-ear cress) PE=1 SV=1	S	Function unknown	PREDICTED: exocyst complex component EXO70A1-like [Nicotiana sylvestris]
F01.PB33617	[O]	Posttranslational modification, protein turnover, chaperones	--	K13525|0|cmo:103486491|cell division control protein 48 homolog E; K13525 transitional endoplasmic reticulum ATPase (A)	ko04141:Protein processing in endoplasmic reticulum	[O]	Posttranslational modification, protein turnover, chaperones	ATPase family associated with various cellular activities (AAA);; Cell division protein 48 (CDC48), N-terminal domain;; AAA domain;; AAA ATPase domain;; Holliday junction DNA helicase ruvB N-terminus;; AAA domain;; AAA domain (Cdc48 subfamily);; AAA domain;; Cell division protein 48 (CDC48), domain 2;; AAA domain (dynein-related subfamily);; AAA domain;; Zeta toxin;; TIP49 C-terminus;; AAA domain…	Cell division control protein 48 homolog E GN=CDC48E OS=Arabidopsis thaliana (Mouse-ear cress) PE=1 SV=2	O	Posttranslational modification, protein turnover, chaperones	ATPase, AAA-type, CDC48 protein [Medicago truncatula]
F01.PB49018	[P]	Inorganic ion transport and metabolism	--	K00327|0|mus:103973142|NADPH--cytochrome P450 reductase-like; K00327 NADPH-ferrihemoprotein reductase [EC:1.6.2.4] (A)	--	[C]	Energy production and conversion	FAD binding domain;; Flavodoxin;; Oxidoreductase NAD-binding domain	NADPH--cytochrome P450 reductase 2 GN=F9N11.60 OS=Arabidopsis thaliana (Mouse-ear cress) PE=1 SV=1	P	Inorganic ion transport and metabolism	cytochrome P450 reductase [Artemisia annua]
F01.PB51171	[RTKL]	--	--	--	--	[T]	Signal transduction mechanisms	Protein tyrosine kinase;; Protein kinase domain	Receptor-like protein kinase ANXUR2 (Precursor) GN=ANX2 OS=Arabidopsis thaliana (Mouse-ear cress) PE=2 SV=1	T	Signal transduction mechanisms	Malectin/receptor protein kinase family protein [Theobroma cacao]
F01.PB57761	[RTKL]	--	--	--	--	--	--	Protein tyrosine kinase;; Di-glucose binding within endoplasmic reticulum;; Protein kinase domain;; Leucine Rich repeats (2 copies);; Leucine Rich Repeat;; Leucine rich repeat;; Carbohydrate-binding protein of the ER	Probable LRR receptor-like serine/threonine-protein kinase RFK1 (Precursor) GN=RKF1 OS=Arabidopsis thaliana (Mouse-ear cress) PE=1 SV=1	S	Function unknown	unnamed protein product [Coffea canephora]
F01.PB20900	--	--	--	--	--	--	--	Myb/SANT-like DNA-binding domain	--	--	--	PREDICTED: uncharacterized protein LOC104906878 [Beta vulgaris subsp. vulgaris]
F01.PB30918	--	--	--	K00454|0|sot:102596456|linoleate 13S-lipoxygenase 2-1, chloroplastic-like; K00454 lipoxygenase [EC:1.13.11.12] (A)	ko00591:Linoleic acid metabolism;ko00592:alpha-Linolenic acid metabolism	--	--	Lipoxygenase;; Lipoxygenase;; PLAT/LH2 domain	Linoleate 13S-lipoxygenase 2-1, chloroplastic (Precursor) GN=LOX2.1 OS=Solanum tuberosum (Potato) PE=1 SV=1	S	Function unknown	lipoxygenase 2 [Tanacetum cinerariifolium]
F01.PB29268	--	--	--	--	--	--	--	Protein of unknown function (DUF3133)	Extra-large guanine nucleotide-binding protein 1 GN=F26B6.11 OS=Arabidopsis thaliana (Mouse-ear cress) PE=1 SV=2	S	Function unknown	PREDICTED: uncharacterized protein At5g05190-like [Citrus sinensis]
F01.PB42657	[V]	Defense mechanisms	--	--	--	[Q]	Secondary metabolites biosynthesis, transport and catabolism	ABC-2 type transporter;; ABC-2 type transporter;; ABC-2 type transporter	Pleiotropic drug resistance protein 1 GN=PDR1 OS=Nicotiana plumbaginifolia (Leadwort-leaved tobacco) PE=1 SV=1	V	Defense mechanisms	PREDICTED: pleiotropic drug resistance protein 1-like [Solanum tuberosum]
F01.PB34849	[I]	Lipid transport and metabolism	--	K10527|0|tcc:TCM_037853|Enoyl-CoA hydratase/isomerase family; K10527 enoyl-CoA hydratase/3-hydroxyacyl-CoA dehydrogenase [EC:4.2.1.17 1.1.1.35 1.1.1.211] (A)	ko00071:Fatty acid degradation;ko00592:alpha-Linolenic acid metabolism;ko01212:Fatty acid metabolism	[I]	Lipid transport and metabolism	3-hydroxyacyl-CoA dehydrogenase, NAD binding domain;; Enoyl-CoA hydratase/isomerase family;; 3-hydroxyacyl-CoA dehydrogenase, C-terminal domain;; 3-hydroxyacyl-CoA dehydrogenase, C-terminal domain	3-hydroxyacyl-CoA dehydrogenase GN=AIM1 OS=Arabidopsis thaliana (Mouse-ear cress) PE=1 SV=1	I	Lipid transport and metabolism	Enoyl-CoA hydratase/isomerase family [Theobroma cacao]
F01.PB51496	--	--	--	--	--	[R]	General function prediction only	Domain of unknown function (DUF4283);; Zinc knuckle	--	L	Replication, recombination and repair	PREDICTED: uncharacterized protein LOC105179639 [Sesamum indicum]
F01.PB15805	--	--	--	--	--	[K]	Transcription	Homeobox domain;; Homeobox associated leucine zipper	Homeobox-leucine zipper protein HOX6 GN=OJ1439_F07.36 OS=Oryza sativa subsp. japonica (Rice) PE=2 SV=1	K	Transcription	PREDICTED: homeobox-leucine zipper protein ATHB-12-like [Populus euphratica]
F01.PB45204	[L]	Replication, recombination and repair	--	K02327|5.45603e-45|pper:PRUPE_ppa021601mg|hypothetical protein; K02327 DNA polymerase delta subunit 1 [EC:2.7.7.7] (A)	ko00230:Purine metabolism;ko00240:Pyrimidine metabolism;ko03030:DNA replication;ko03410:Base excision repair;ko03420:Nucleotide excision repair;ko03430:Mismatch repair;ko03440:Homologous recombination	[L]	Replication, recombination and repair	--	DNA polymerase delta catalytic subunit GN=POLD1 OS=Oryza sativa subsp. japonica (Rice) PE=2 SV=1	L	Replication, recombination and repair	hypothetical protein OsI_35393 [Oryza sativa Indica Group]
F01.PB54447	--	--	--	--	--	--	--	Extensin-like region;; Pollen proteins Ole e I like	--	S	Function unknown	tyrosine-rich hydroxyproline-rich glycoprotein, partial [Petroselinum crispum]
F01.PB15617	--	--	--	--	--	[R]	General function prediction only	Root hair defective 3 GTP-binding protein (RHD3)	Protein ROOT HAIR DEFECTIVE 3 {ECO:0000255|HAMAP-Rule:MF_03109} GN=MCP4.11 OS=Arabidopsis thaliana (Mouse-ear cress) PE=1 SV=1	Z	Cytoskeleton	PREDICTED: protein ROOT HAIR DEFECTIVE 3 {ECO:0000255|HAMAP-Rule:MF_03109}-like isoform X2 [Nicotiana tomentosiformis]
F01.PB52379	[G]	Carbohydrate transport and metabolism	--	K01689|2.66021e-178|atr:s00041p00062460|AMTR_s00041p00062460; hypothetical protein; K01689 enolase [EC:4.2.1.11] (A)	ko00010:Glycolysis / Gluconeogenesis;ko01200:Carbon metabolism;ko01230:Biosynthesis of amino acids;ko03018:RNA degradation	[G]	Carbohydrate transport and metabolism	Enolase, C-terminal TIM barrel domain;; Methylaspartate ammonia-lyase C-terminus	Enolase GN=OSJNAb0015J03.9 OS=Oryza sativa subsp. japonica (Rice) PE=1 SV=2	G	Carbohydrate transport and metabolism	hypothetical protein AMTR_s00041p00062460 [Amborella trichopoda]
F01.PB46845	[U]	Intracellular trafficking, secretion, and vesicular transport	--	--	--	--	--	WD40-like Beta Propeller Repeat;; Dipeptidyl peptidase IV (DPP IV) N-terminal region	--	U	Intracellular trafficking, secretion, and vesicular transport	PREDICTED: uncharacterized protein LOC101257324 [Solanum lycopersicum]
F01.PB52985	--	--	--	--	--	--	--	--	--	O	Posttranslational modification, protein turnover, chaperones	hypothetical protein CICLE_v10022385mg [Citrus clementina]
F01.PB36340	--	--	--	K14486|0|sly:100191131|auxin response factor 7; K14486 auxin response factor (A)	ko04075:Plant hormone signal transduction	--	--	Auxin response factor;; AUX/IAA family;; B3 DNA binding domain	Auxin response factor 19 GN=T29M8.9 OS=Arabidopsis thaliana (Mouse-ear cress) PE=1 SV=2	K	Transcription	PREDICTED: auxin response factor 19-like [Nicotiana tomentosiformis]
F01.PB8412	[R]	General function prediction only	--	K07870|7.38992e-139|sot:102584410|mitochondrial Rho GTPase 1-like; K07870 Ras homolog gene family, member T1 (A)	--	[V]	Defense mechanisms	EF hand associated;; Miro-like protein;; Ras family	--	S	Function unknown	PREDICTED: mitochondrial Rho GTPase 1-like [Solanum tuberosum]
F01.PB6325	--	--	--	--	--	--	--	Universal stress protein family	--	T	Signal transduction mechanisms	PREDICTED: universal stress protein A-like protein [Nicotiana sylvestris]
F01.PB62025	--	--	--	K12169|3.55757e-170|vvi:100250977|E3 ubiquitin-protein ligase RKP; K12169 Kip1 ubiquitination-promoting complex protein 1 [EC:6.3.2.19] (A)	--	[O]	Posttranslational modification, protein turnover, chaperones	--	E3 ubiquitin-protein ligase RKP GN=F7D8.33 OS=Arabidopsis thaliana (Mouse-ear cress) PE=2 SV=2	S	Function unknown	unnamed protein product [Vitis vinifera]
F01.PB56652	--	--	--	K11000|0|sot:102595703|callose synthase 2-like; K11000 callose synthase [EC:2.4.1.-] (A)	--	[M]	Cell wall/membrane/envelope biogenesis	1,3-beta-glucan synthase component	Callose synthase 3 GN=T24H18.170 OS=Arabidopsis thaliana (Mouse-ear cress) PE=2 SV=3	S	Function unknown	PREDICTED: callose synthase 1 [Sesamum indicum]
F01.PB28818	[R]	General function prediction only	--	--	--	--	--	Alpha/beta hydrolase family;; Alpha/beta hydrolase family;; alpha/beta hydrolase fold	--	S	Function unknown	PREDICTED: uncharacterized protein LOC103327901 [Prunus mume]
F01.PB34344	[O]	Posttranslational modification, protein turnover, chaperones	--	K13963|7.00642e-15|cre:CHLREDRAFT_205541|FAP277; flagellar associated protein, protease inhibitor-like protein; K13963 serpin B (A)	--	[V]	Defense mechanisms	Serpin (serine protease inhibitor)	Serpin-Z1A GN=WZCI OS=Triticum aestivum (Wheat) PE=1 SV=1	O	Posttranslational modification, protein turnover, chaperones	RecName: Full=Serpin-Z1A; AltName: Full=TriaeZ1a; AltName: Full=WSZ1a; Short=WSZ1; AltName: Full=WSZCI [Triticum aestivum]
F01.PB3509	[E]	Amino acid transport and metabolism	--	K01915|0|fve:101299235|glutamine synthetase nodule isozyme-like; K01915 glutamine synthetase [EC:6.3.1.2] (A)	ko00250:Alanine, aspartate and glutamate metabolism;ko00330:Arginine and proline metabolism;ko00630:Glyoxylate and dicarboxylate metabolism;ko00910:Nitrogen metabolism;ko01230:Biosynthesis of amino acids	[E]	Amino acid transport and metabolism	Glutamine synthetase, catalytic domain;; Glutamine synthetase, beta-Grasp domain	Glutamine synthetase OS=Lactuca sativa (Garden lettuce) PE=2 SV=2	E	Amino acid transport and metabolism	RecName: Full=Glutamine synthetase; AltName: Full=GS(1); AltName: Full=Glutamate--ammonia ligase [Lactuca sativa]
F01.PB9295	[IQR]	--	--	K15095|5.7964e-59|cit:102624883|salutaridine reductase-like; K15095 (+)-neomenthol dehydrogenase [EC:1.1.1.208] (A)	ko00902:Monoterpenoid biosynthesis	[Q]	Secondary metabolites biosynthesis, transport and catabolism	--	Salutaridine reductase {ECO:0000312|EMBL:ABO93462.1} OS=Papaver bracteatum (Great scarlet poppy) PE=1 SV=1	S	Function unknown	broad substrate reductase/dehydrogenase [Artemisia annua]
F01.PB46852	--	--	--	--	--	--	--	--	Microtubule-associated protein TORTIFOLIA1 GN=T24A18.10 OS=Arabidopsis thaliana (Mouse-ear cress) PE=1 SV=2	S	Function unknown	PREDICTED: microtubule-associated protein TORTIFOLIA1-like [Nicotiana tomentosiformis]
F01.PB13108	--	--	--	--	--	--	--	--	Transcription factor VOZ1 GN=VOZ1 OS=Arabidopsis thaliana (Mouse-ear cress) PE=1 SV=1	S	Function unknown	PREDICTED: transcription factor VOZ1-like [Glycine max]
F01.PB11233	--	--	--	--	--	--	--	--	--	S	Function unknown	hypothetical protein MIMGU_mgv1a012644mg [Erythranthe guttata]
F01.PB41300	--	--	--	--	--	--	--	--	--	--	--	PREDICTED: uncharacterized protein LOC104881089 isoform X2 [Vitis vinifera]
F01.PB35388	[R]	General function prediction only	--	--	--	[R]	General function prediction only	WD domain, G-beta repeat	Topless-related protein 1 OS=Arabidopsis thaliana (Mouse-ear cress) PE=1 SV=3	S	Function unknown	PREDICTED: protein TOPLESS-like isoform X2 [Solanum tuberosum]
F01.PB29917	--	--	--	K10357|0|pper:PRUPE_ppa000180mg|hypothetical protein; K10357 myosin V (A)	--	[Z]	Cytoskeleton	IQ calmodulin-binding motif;; DIL domain	Myosin-8 GN=F20D22.7 OS=Arabidopsis thaliana (Mouse-ear cress) PE=3 SV=1	Z	Cytoskeleton	unconventional myosin [Helianthus annuus]
F01.PB39265	--	--	--	--	--	[PT]	--	Cyclic nucleotide-binding domain	Cyclic nucleotide-gated ion channel 4 GN=MDK4.7 OS=Arabidopsis thaliana (Mouse-ear cress) PE=2 SV=2	U	Intracellular trafficking, secretion, and vesicular transport	PREDICTED: cyclic nucleotide-gated ion channel 4 [Populus euphratica]
F01.PB33781	--	--	--	--	--	--	--	Domain of unknown function (DUF1985)	--	K	Transcription	PREDICTED: uncharacterized protein LOC100853727 [Vitis vinifera]
F01.PB7159	[RTKL]	--	--	--	--	[T]	Signal transduction mechanisms	Protein tyrosine kinase;; Protein kinase domain	Protein kinase APK1B, chloroplastic (Precursor) GN=APK1B OS=Arabidopsis thaliana (Mouse-ear cress) PE=2 SV=2	T	Signal transduction mechanisms	PREDICTED: protein kinase APK1B, chloroplastic [Sesamum indicum]
F01.PB20080	--	--	--	--	--	[U]	Intracellular trafficking, secretion, and vesicular transport	--	--	S	Function unknown	unnamed protein product [Coffea canephora]
F01.PB39948	--	--	--	--	--	--	--	--	--	S	Function unknown	PREDICTED: calponin homology domain-containing protein DDB_G0272472 [Prunus mume]
F01.PB3053	[P]	Inorganic ion transport and metabolism	--	K03781|6.77596e-131|cit:102615999|catalase-like; K03781 catalase [EC:1.11.1.6] (A)	ko00380:Tryptophan metabolism;ko00630:Glyoxylate and dicarboxylate metabolism;ko04146:Peroxisome	[P]	Inorganic ion transport and metabolism	Catalase;; Catalase-related immune-responsive	Catalase OS=Helianthus annuus (Common sunflower) PE=2 SV=1	P	Inorganic ion transport and metabolism	catalase [Homogyne alpina]
F01.PB27127	--	--	--	K14506|0|tcc:TCM_005190|Indole-3-acetic acid-amido synthetase GH3.5 isoform 2; K14506 jasmonic acid-amino synthetase (A)	ko04075:Plant hormone signal transduction	--	--	GH3 auxin-responsive promoter	Probable indole-3-acetic acid-amido synthetase GH3.5 GN=OSJNBa0009C07.16 OS=Oryza sativa subsp. japonica (Rice) PE=2 SV=1	S	Function unknown	Indole-3-acetic acid-amido synthetase GH3.5, putative isoform 1 [Theobroma cacao]
F01.PB5758	--	--	--	--	--	--	--	Thaumatin family	Thaumatin-like protein 1 (Precursor) OS=Prunus persica (Peach) PE=2 SV=1	S	Function unknown	PREDICTED: thaumatin-like protein 1b [Vitis vinifera]
F01.PB17387	--	--	--	--	--	--	--	GDSL-like Lipase/Acylhydrolase	GDSL esterase/lipase At5g14450 (Precursor) GN=At5g14450 OS=Arabidopsis thaliana (Mouse-ear cress) PE=2 SV=1	--	--	unnamed protein product [Vitis vinifera]
F01.PB10880	--	--	--	--	--	--	--	--	--	S	Function unknown	PREDICTED: uncharacterized protein LOC104238976 [Nicotiana sylvestris]
F01.PB21936	--	--	--	--	--	--	--	2'-5' RNA ligase superfamily	--	S	Function unknown	PREDICTED: uncharacterized protein LOC100249281 [Vitis vinifera]
F01.PB25137	--	--	--	K06617|0|rcu:RCOM_0268570|Stachyose synthase precursor, putative (EC:2.4.1.67); K06617 raffinose synthase [EC:2.4.1.82] (A)	ko00052:Galactose metabolism	--	--	Raffinose synthase or seed imbibition protein Sip1	Probable galactinol--sucrose galactosyltransferase 1 OS=Arabidopsis thaliana (Mouse-ear cress) PE=2 SV=1	S	Function unknown	Stachyose synthase precursor, putative [Ricinus communis]
F01.PB4371	--	--	--	--	--	--	--	--	BAG family molecular chaperone regulator 7 GN=BAG7 OS=Arabidopsis thaliana (Mouse-ear cress) PE=1 SV=1	S	Function unknown	PREDICTED: BAG family molecular chaperone regulator 7 [Sesamum indicum]
F01.PB47298	--	--	--	K00454|0|sot:102597498|LOX-H3, LOX3.1; linoleate 13S-lipoxygenase 3-1, chloroplastic-like (EC:1.13.11.12); K00454 lipoxygenase [EC:1.13.11.12] (A)	ko00591:Linoleic acid metabolism;ko00592:alpha-Linolenic acid metabolism	--	--	Lipoxygenase;; PLAT/LH2 domain;; Lipoxygenase	Linoleate 13S-lipoxygenase 3-1, chloroplastic (Precursor) GN=LOX3.1 OS=Solanum tuberosum (Potato) PE=1 SV=1	S	Function unknown	lipoxygenase 1 [Tanacetum cinerariifolium]
F01.PB34661	[E]	Amino acid transport and metabolism	--	K10775|0|vvi:100241377|phenylalanine ammonia-lyase; K10775 phenylalanine ammonia-lyase [EC:4.3.1.24] (A)	ko00360:Phenylalanine metabolism;ko00940:Phenylpropanoid biosynthesis	[Q]	Secondary metabolites biosynthesis, transport and catabolism	Aromatic amino acid lyase;; Aromatic amino acid lyase	Phenylalanine ammonia-lyase GN=PAL OS=Camellia sinensis (Tea) PE=2 SV=1	E	Amino acid transport and metabolism	phenylalanine ammonia lyase [Chrysanthemum x morifolium]
F01.PB59120	--	--	--	--	--	--	--	--	--	--	--	unnamed protein product [Vitis vinifera]
F01.PB8276	[G]	Carbohydrate transport and metabolism	--	K01807|5.40565e-104|pxb:103948384|probable ribose-5-phosphate isomerase 2; K01807 ribose 5-phosphate isomerase A [EC:5.3.1.6] (A)	ko00030:Pentose phosphate pathway;ko00710:Carbon fixation in photosynthetic organisms;ko01200:Carbon metabolism;ko01230:Biosynthesis of amino acids	[G]	Carbohydrate transport and metabolism	Ribose 5-phosphate isomerase A (phosphoriboisomerase A);; Ribose 5-phosphate isomerase A (phosphoriboisomerase A)	Probable ribose-5-phosphate isomerase 1 GN=F23N20.9 OS=Arabidopsis thaliana (Mouse-ear cress) PE=1 SV=1	G	Carbohydrate transport and metabolism	PREDICTED: probable ribose-5-phosphate isomerase 2 [Pyrus x bretschneideri]
F01.PB46419	[R]	General function prediction only	--	--	--	[R]	General function prediction only	Haloacid dehalogenase-like hydrolase;; haloacid dehalogenase-like hydrolase;; HAD-hyrolase-like	Haloacid dehalogenase-like hydrolase domain-containing protein Sgpp GN=SGPP OS=Arabidopsis thaliana (Mouse-ear cress) PE=1 SV=2	S	Function unknown	PREDICTED: haloacid dehalogenase-like hydrolase domain-containing protein Sgpp [Populus euphratica]
F01.PB650	--	--	--	K12834|1.80046e-64|aly:ARALYDRAFT_334015|hypothetical protein; K12834 PHD finger-like domain-containing protein 5A (A)	ko03040:Spliceosome	[S]	Function unknown	PHF5-like protein	PHD finger-like domain-containing protein 5B GN=At1g07170 OS=Arabidopsis thaliana (Mouse-ear cress) PE=2 SV=1	A	RNA processing and modification	BnaC04g40780D [Brassica napus]
F01.PB44265	[E]	Amino acid transport and metabolism	--	K01759|8.65698e-170|vvi:100257313|putative lactoylglutathione lyase; K01759 lactoylglutathione lyase [EC:4.4.1.5] (A)	ko00620:Pyruvate metabolism	[G]	Carbohydrate transport and metabolism	Glyoxalase/Bleomycin resistance protein/Dioxygenase superfamily;; Glyoxalase-like domain;; Glyoxalase/Bleomycin resistance protein/Dioxygenase superfamily	Lactoylglutathione lyase GN=OSJNBa0056O06.9-1 OS=Oryza sativa subsp. japonica (Rice) PE=1 SV=2	E	Amino acid transport and metabolism	unnamed protein product [Coffea canephora]
F01.PB5719	[O]	Posttranslational modification, protein turnover, chaperones	--	K04554|6.85263e-136|pper:PRUPE_ppa010775mg|hypothetical protein; K04554 ubiquitin-conjugating enzyme E2 J2 [EC:6.3.2.19] (A)	ko04120:Ubiquitin mediated proteolysis;ko04141:Protein processing in endoplasmic reticulum	[O]	Posttranslational modification, protein turnover, chaperones	Ubiquitin-conjugating enzyme;; RWD domain	Probable ubiquitin-conjugating enzyme E2 33 GN=UBC33 OS=Arabidopsis thaliana (Mouse-ear cress) PE=2 SV=1	O	Posttranslational modification, protein turnover, chaperones	hypothetical protein PRUPE_ppa010775mg [Prunus persica]
F01.PB53174	--	--	--	K02690|6.99537e-07|cre:ChreCp048|psaB; PSI P700 apoprotein A2; K02690 photosystem I P700 chlorophyll a apoprotein A2 (A)	ko00195:Photosynthesis	--	--	--	Photosystem I P700 chlorophyll a apoprotein A2 {ECO:0000255|HAMAP-Rule:MF_00482} OS=Acutodesmus obliquus (Green alga) PE=3 SV=1	C	Energy production and conversion	photosystem I P700 apoprotein A2, partial [Pandanus utilis]
F01.PB10685	--	--	Cellular Component: chloroplast thylakoid (GO:0009534);; Cellular Component: chloroplast envelope (GO:0009941);; Biological Process: mRNA modification (GO:0016556);;	--	--	--	--	Domain of unknown function (DUF4033)	Beta-carotene isomerase D27, chloroplastic (Precursor) GN=D27 OS=Oryza sativa subsp. japonica (Rice) PE=1 SV=1	S	Function unknown	hypothetical protein CICLE_v10021724mg [Citrus clementina]
F01.PB17838	--	--	--	--	--	--	--	Reticulon	Reticulon-like protein B17 GN=RTNLB17 OS=Arabidopsis thaliana (Mouse-ear cress) PE=2 SV=1	S	Function unknown	PREDICTED: reticulon-like protein B17 [Sesamum indicum]
F01.PB29292	[RTKL]	--	--	--	--	--	--	Salt stress response/antifungal;; Protein tyrosine kinase;; Protein kinase domain	Cysteine-rich receptor-like protein kinase 2 (Precursor) GN=CRK2 OS=Arabidopsis thaliana (Mouse-ear cress) PE=2 SV=1	T	Signal transduction mechanisms	PREDICTED: cysteine-rich receptor-like protein kinase 2 [Vitis vinifera]
F01.PB47785	--	--	--	K04498|0|cmo:103490629|histone acetyltransferase HAC1; K04498 E1A/CREB-binding protein [EC:2.3.1.48] (A)	--	[K]	Transcription	TAZ zinc finger;; Histone acetylation protein;; Zinc finger, ZZ type	Histone acetyltransferase HAC1 OS=Arabidopsis thaliana (Mouse-ear cress) PE=1 SV=2	B	Chromatin structure and dynamics	PREDICTED: histone acetyltransferase HAC1-like [Tarenaya hassleriana]
F01.PB61434	--	--	--	K03781|1.87531e-55|cit:102615999|catalase-like; K03781 catalase [EC:1.11.1.6] (A)	ko00380:Tryptophan metabolism;ko00630:Glyoxylate and dicarboxylate metabolism;ko04146:Peroxisome	[P]	Inorganic ion transport and metabolism	Catalase-related immune-responsive;; Catalase	Catalase OS=Helianthus annuus (Common sunflower) PE=2 SV=1	P	Inorganic ion transport and metabolism	catalase [Homogyne alpina]
F01.PB13145	--	--	--	K14617|9.68572e-163|sot:102603267|LIMR family protein At5g01460-like; K14617 LMBR1 domain-containing protein 1 (A)	--	--	--	LMBR1-like membrane protein;; LMBR1-like membrane protein	LIMR family protein At3g08930 GN=At3g08930 OS=Arabidopsis thaliana (Mouse-ear cress) PE=2 SV=2	S	Function unknown	PREDICTED: LIMR family protein At5g01460-like [Solanum tuberosum]
F01.PB44520	--	--	--	K01728|0|pmum:103339811|probable pectate lyase 12; K01728 pectate lyase [EC:4.2.2.2] (A)	ko00040:Pentose and glucuronate interconversions	--	--	Pectate lyase	Probable pectate lyase 12 (Precursor) GN=At3g53190 OS=Arabidopsis thaliana (Mouse-ear cress) PE=2 SV=2	G	Carbohydrate transport and metabolism	PREDICTED: probable pectate lyase 12 [Sesamum indicum]
F01.PB20140	[I]	Lipid transport and metabolism	--	--	--	[V]	Defense mechanisms	alpha/beta hydrolase fold;; Alpha/beta hydrolase family;; Carboxylesterase family	Probable carboxylesterase 13 GN=CXE13 OS=Arabidopsis thaliana (Mouse-ear cress) PE=1 SV=1	I	Lipid transport and metabolism	hypothetical protein PRUPE_ppa021907mg [Prunus persica]
F01.PB60089	[O]	Posttranslational modification, protein turnover, chaperones	--	K03798|2.06831e-29|mdm:103422800|ATP-dependent zinc metalloprotease FTSH 7, chloroplastic-like; K03798 cell division protease FtsH [EC:3.4.24.-] (A)	--	--	--	Lipoxygenase;; Peptidase family M41	ATP-dependent zinc metalloprotease FTSH 7, chloroplastic (Precursor) OS=Oryza sativa subsp. japonica (Rice) PE=3 SV=1	O	Posttranslational modification, protein turnover, chaperones	lipoxygenase [Betula pendula]
F01.PB3471	[E]	Amino acid transport and metabolism	--	K13034|0|vvi:100255091|bifunctional L-3-cyanoalanine synthase/cysteine synthase 1, mitochondrial; K13034 L-3-cyanoalanine synthase/ cysteine synthase [EC:2.5.1.47 4.4.1.9] (A)	ko00270:Cysteine and methionine metabolism;ko00460:Cyanoamino acid metabolism;ko00920:Sulfur metabolism;ko01200:Carbon metabolism;ko01230:Biosynthesis of amino acids	[E]	Amino acid transport and metabolism	Pyridoxal-phosphate dependent enzyme	Bifunctional L-3-cyanoalanine synthase/cysteine synthase 1, mitochondrial (Precursor) GN=PCAS-1 OS=Solanum tuberosum (Potato) PE=1 SV=1	E	Amino acid transport and metabolism	O-acetylserine (thiol)lyase [Gentiana triflora]
F01.PB25315	--	--	--	--	--	--	--	--	--	S	Function unknown	PREDICTED: uncharacterized protein LOC100259581 [Vitis vinifera]
F01.PB56436	[N]	Cell motility	--	--	--	--	--	ACT domain;; NAD dependent epimerase/dehydratase family;; Sedlin, N-terminal conserved region;; Sybindin-like family	ACT domain-containing protein ACR4 {ECO:0000305} OS=Arabidopsis thaliana (Mouse-ear cress) PE=2 SV=1	S	Function unknown	PREDICTED: uncharacterized protein LOC105180260 isoform X1 [Sesamum indicum]
F01.PB9049	[J]	Translation, ribosomal structure and biogenesis	--	K02996|1.87507e-122|vvi:100246720|28S ribosomal protein S9, mitochondrial-like; K02996 small subunit ribosomal protein S9 (A)	ko03010:Ribosome	[J]	Translation, ribosomal structure and biogenesis	Ribosomal protein S9/S16	30S ribosomal protein S9, chloroplastic (Precursor; Fragment) GN=PRPS9 OS=Spinacia oleracea (Spinach) PE=1 SV=1	J	Translation, ribosomal structure and biogenesis	PREDICTED: 37S ribosomal protein S9, mitochondrial, partial [Sesamum indicum]
F01.PB31833	--	--	--	--	--	[R]	General function prediction only	Domain of unknown function;; Ankyrin repeats (3 copies);; Ankyrin repeats (many copies);; Ankyrin repeat;; Ankyrin repeat;; Domain of unknown function	--	S	Function unknown	hypothetical protein VITISV_011174 [Vitis vinifera]
F01.PB21952	[I]	Lipid transport and metabolism	--	K02160|2.99791e-47|pxb:103950990|biotin carboxyl carrier protein of acetyl-CoA carboxylase 2, chloroplastic-like; K02160 acetyl-CoA carboxylase biotin carboxyl carrier protein (A)	ko00061:Fatty acid biosynthesis;ko00620:Pyruvate metabolism;ko00640:Propanoate metabolism;ko01200:Carbon metabolism;ko01212:Fatty acid metabolism	--	--	Biotin-requiring enzyme	Biotin carboxyl carrier protein of acetyl-CoA carboxylase 1, chloroplastic (Precursor) GN=MQK4.12 OS=Arabidopsis thaliana (Mouse-ear cress) PE=1 SV=2	I	Lipid transport and metabolism	PREDICTED: biotin carboxyl carrier protein of acetyl-CoA carboxylase 2, chloroplastic-like [Pyrus x bretschneideri]
F01.PB48047	[RTKL]	--	--	--	--	[T]	Signal transduction mechanisms	Protein tyrosine kinase;; Protein kinase domain	E3 ubiquitin-protein ligase KEG GN=KEG OS=Arabidopsis thaliana (Mouse-ear cress) PE=1 SV=2	T	Signal transduction mechanisms	hypothetical protein PRUPE_ppa002807mg [Prunus persica]
F01.PB55741	--	--	--	K13447|0|sot:102598898|RBOHC, StrbohC; respiratory burst oxidase homolog protein C-like (EC:1.11.1.- 1.6.3.-); K13447 respiratory burst oxidase [EC:1.6.3.- 1.11.1.-] (A)	ko04626:Plant-pathogen interaction	[PQ]	--	Respiratory burst NADPH oxidase;; Ferric reductase like transmembrane component;; EF hand;; EF-hand domain pair;; Ferric reductase NAD binding domain;; FAD-binding domain	Respiratory burst oxidase homolog protein C GN=RBOHC OS=Solanum tuberosum (Potato) PE=1 SV=2	U	Intracellular trafficking, secretion, and vesicular transport	PREDICTED: respiratory burst oxidase homolog protein C [Nicotiana tomentosiformis]
[truncated: 56,942 more rows]

## Sheet: Function_anno.stat
#Anno_Database	Annotated_Number	300<=length<1000	length>=1000
COG_Annotation	25052	1092	23960
GO_Annotation	1789	54	1735
KEGG_Annotation	26357	1419	24938
KOG_Annotation	37374	1636	35738
[truncated: 5 more rows]

## Sheet: GO.list
F01.PB10301	GO:0003824	GO:0008152
[truncated: 1,788 more rows]

[truncated: 3 more sheets: GO_tree.stat, Kegg.pathway, Kegg.ko]
